# Supplementary material for: Stroke induces disease-specific myeloid cells in the brain parenchyma and pia
Source: Nat Commun. 2022 Feb 17;13:945. doi: 10.1038/s41467-022-28593-1 (PMC8854573; doi:10.1038/s41467-022-28593-1)
Supplement: Supplementary file 4 — Supplementary Data 1 [file 41467_2022_28593_MOESM4_ESM.xlsx]

## Sheet: scRNA-seq
	sample	10x Genomics scRNAseq kit version	Number of cells before filtering	mean reads per cell before filtering	median genes per cell before filtering	number of cells after filtering	median genes per cell after filtering
	ctrl_cns	3’ kit v2	4591	69780	823	4297	812
	ctrl_dura	3’ kit v2	3102	50423	836	2811	814
	ctrl_pia	3’ kit v2	3063	50138	875	2810	868.5
	stroke_cns_24h_1	3’ kit v2	4960	37355	893	4582	874
	stroke_cns_24h_2	3’ kit v2	4318	30030	646	3468	644
	stroke_cns_72h	3’ kit v3	7329	19289	1166	6049	1162
	stroke_dura_24h	3’ kit v3	5049	39198	721	4518	683
	stroke_pia_24h	3’ kit v2	4322	43195	878	3922	849
sum			36734			32457
mean			4591.75	42426	854.75	4057.12	838.312
SD			1338.52	15106.2	152.182	1068.14	155.947
SEM			473.237	5340.84	53.8045	377.645	55.1355
