# Supplementary material for: Stroke induces disease-specific myeloid cells in the brain parenchyma and pia
Source: Nat Commun. 2022 Feb 17;13:945. doi: 10.1038/s41467-022-28593-1 (PMC8854573; doi:10.1038/s41467-022-28593-1)
Supplement: Supplementary file 5 — Supplementary Data 2 [file 41467_2022_28593_MOESM5_ESM.xlsx]

## Sheet: Micro_1
gene	avg_log2FC	p_val	p_val_adj	auc	pct.1	pct.2
P2ry12	2.25227	0	0	0.87491	0.87	0.214
Hexb	2.03802	0	0	0.911096	0.992	0.607
Cst3	2.00703	0	0	0.890735	0.998	0.901
Tmem119	1.80225	0	0	0.881161	0.916	0.256
Selplg	1.64164	0	0	0.85684	0.901	0.405
Cd81	1.59348	0	0	0.865984	0.981	0.598
Lgmn	1.42303	0	0	0.862438	0.99	0.69
Sparc	1.40068	0	0	0.843844	0.863	0.228
Gpr34	1.33156	0	0	0.819562	0.784	0.201
C1qc	1.27598	0	0	0.842546	0.996	0.666
Ctss	1.21066	0	0	0.82709	0.992	0.82
Cx3cr1	1.16838	0	0	0.820257	0.904	0.359
Jun	1.15827	0	0	0.786757	0.963	0.669
Lpcat2	1.13723	0	0	0.810069	0.838	0.326
Glul	1.13415	0	0	0.777354	0.87	0.466
Trem2	1.12531	0	0	0.805548	0.866	0.398
Itgb5	1.12219	0	0	0.815271	0.875	0.381
Olfml3	1.11484	0	0	0.791695	0.768	0.228
Csf1r	1.08875	0	0	0.817727	0.94	0.499
C1qb	1.08584	0	0	0.806153	0.996	0.692
Ctsd	1.07971	0	0	0.8124	0.983	0.65
Fcgr3	1.05481	0	0	0.778807	0.866	0.476
Fcrls	1.04163	0	0	0.769497	0.833	0.367
Serpine2	0.991418	0	0	0.771577	0.666	0.142
C1qa	0.990891	0	0	0.794213	0.995	0.652
Dusp1	0.98718	0	0	0.721999	0.918	0.762
Serinc3	0.956512	0	0	0.756481	0.857	0.52
Vsir	0.913051	0	0	0.769894	0.784	0.327
Ltc4s	0.877111	0	0	0.735141	0.661	0.222
Fos	0.849133	0	0	0.722306	0.904	0.679
Itm2b	0.839609	0	0	0.755143	0.967	0.872
Ly86	0.792504	0	0	0.735962	0.773	0.383
Otulinl	0.781531	0	0	0.720791	0.646	0.247
Rnase4	0.76672	0	0	0.71587	0.631	0.24
Klf2	0.757264	0	0	0.726885	0.873	0.517
Ldhb	0.750442	0	0	0.719874	0.56	0.134
Sft2d1	0.749169	0	0	0.719041	0.696	0.326
Cd9	0.727304	0	0	0.730612	0.789	0.377
Ctsz	0.715629	0	0	0.731161	0.938	0.686
Lag3	0.700589	0	0	0.695755	0.509	0.126
Unc93b1	0.69112	0	0	0.713827	0.8	0.489
Pld4	0.674698	0	0	0.702089	0.734	0.406
Rgs10	0.674694	0	0	0.699176	0.678	0.352
Siglech	0.653381	0	0	0.697459	0.532	0.144
Cmtm6	0.648073	0	0	0.695471	0.602	0.25
Selenop	0.646493	0	0	0.706798	0.825	0.478
F11r	0.641701	0	0	0.699435	0.578	0.197
Malat1	0.638189	0	0	0.744286	0.982	0.982
Fscn1	0.637767	0	0	0.705647	0.528	0.123
Ywhah	0.635643	0	0	0.679858	0.686	0.406
Abi3	0.609669	0	0	0.689683	0.538	0.173
Rhob	0.609046	0	0	0.712984	0.77	0.351
Rnaset2a	0.608615	0	0	0.673095	0.623	0.33
Ubc	0.598797	0	0	0.690367	0.968	0.895
Slc2a5	0.594113	0	0	0.67864	0.423	0.068
Tmbim6	0.592873	0	0	0.691309	0.866	0.668
Rnaset2b	0.586421	0	0	0.671208	0.568	0.259
Abhd12	0.584707	0	0	0.683643	0.628	0.296
Ptgs1	0.582289	0	0	0.682824	0.518	0.16
Sgk1	0.582035	0	0	0.649858	0.563	0.278
Ctsa	0.579367	0	0	0.679556	0.753	0.477
Slco2b1	0.568495	0	0	0.684356	0.545	0.183
Grn	0.567232	0	0	0.686704	0.796	0.489
P2ry13	0.565156	0	0	0.677355	0.46	0.109
Cd53	0.560794	0	0	0.678453	0.826	0.621
Tmem59	0.5584	0	0	0.672387	0.709	0.445
Sirpa	0.5566	0	0	0.676357	0.609	0.284
Crybb1	0.543649	0	0	0.658345	0.396	0.083
Hspa5	0.537286	9.97242e-296	1.88419e-291	0.671354	0.935	0.804
Hexa	0.534781	0	0	0.665558	0.674	0.399
Lair1	0.515673	0	0	0.665266	0.549	0.231
Slc25a5	0.514418	5.07176e-258	9.58259e-254	0.657812	0.848	0.676
Susd3	0.51144	0	0	0.658024	0.462	0.157
Klf6	0.500008	3.39706e-266	6.4184e-262	0.658574	0.819	0.585
Laptm5	0.495966	6.05286e-276	1.14363e-271	0.66125	0.826	0.614
Ifngr1	0.494168	0	0	0.671254	0.785	0.522
Pdia3	0.487235	8.86326e-257	1.67462e-252	0.652078	0.749	0.522
Cyth4	0.484782	5.37795e-302	1.01611e-297	0.653095	0.625	0.364
Anxa3	0.483172	0	0	0.655088	0.54	0.247
Hpgds	0.478579	0	0	0.651302	0.515	0.223
Scoc	0.477517	0	0	0.649086	0.428	0.137
Mef2c	0.475119	0	0	0.658366	0.618	0.315
Trf	0.472583	0	0	0.671918	0.76	0.435
Tmx4	0.471509	0	0	0.632336	0.426	0.161
Aif1	0.46841	4.1583e-280	7.8567e-276	0.64836	0.633	0.369
Jund	0.466762	7.81064e-250	1.47574e-245	0.658248	0.964	0.857
Camk1	0.464276	0	0	0.647858	0.518	0.239
Cd68	0.455653	7.92828e-245	1.49797e-240	0.648024	0.751	0.5
Syngr1	0.450066	0	0	0.650276	0.466	0.166
Plxdc2	0.449475	0	0	0.645296	0.406	0.116
Adgrg1	0.44665	0	0	0.643438	0.366	0.08
Ecscr	0.444803	0	0	0.640527	0.348	0.069
Itm2c	0.436702	4.26306e-270	8.05463e-266	0.644774	0.619	0.365
Atp6v0b	0.432622	1.82071e-226	3.44005e-222	0.644948	0.789	0.596
Tgfbr1	0.426727	0	0	0.629839	0.448	0.196
Rab3il1	0.426308	0	0	0.637326	0.458	0.194
Gna15	0.423267	0	0	0.636754	0.395	0.127
Capza2	0.422382	4.52423e-208	8.54807e-204	0.635115	0.697	0.503
Ctsh	0.420528	1.2089e-205	2.28409e-201	0.635726	0.735	0.518
Asah1	0.418981	2.51086e-231	4.74402e-227	0.63447	0.608	0.374
St3gal6	0.416811	0	0	0.633094	0.454	0.195
Bsg	0.413931	5.69842e-224	1.07666e-219	0.632705	0.608	0.384
Bin2	0.41122	2.90544e-265	5.48953e-261	0.630434	0.502	0.258
Tpst2	0.4103	3.31749e-293	6.26807e-289	0.633162	0.487	0.233
Tra2b	0.409897	3.78645e-177	7.15412e-173	0.625645	0.703	0.517
Scamp2	0.400814	7.71518e-251	1.45771e-246	0.626916	0.494	0.261
Dusp6	0.398374	1.45081e-266	2.74116e-262	0.618245	0.421	0.187
Calm2	0.394679	1.07396e-188	2.02915e-184	0.63526	0.862	0.738
Bin1	0.393419	3.81527e-254	7.20856e-250	0.622457	0.459	0.226
Btg2	0.393271	8.887e-170	1.67911e-165	0.626726	0.799	0.606
Egr1	0.392615	0	0	0.670429	0.722	0.369
Gng10	0.391896	3.58932e-246	6.78166e-242	0.618322	0.442	0.214
Gal3st4	0.3909	0	0	0.618586	0.284	0.048
Eif5	0.390079	3.42767e-121	6.47623e-117	0.605379	0.711	0.583
Ppp1r15a	0.387244	1.85105e-158	3.49737e-154	0.616346	0.656	0.454
Ivns1abp	0.386935	4.64968e-256	8.78511e-252	0.623746	0.469	0.231
Rbm39	0.38383	2.00683e-183	3.79171e-179	0.631608	0.803	0.646
Golm1	0.382137	0	0	0.623975	0.374	0.128
Daglb	0.371632	0	0	0.621322	0.396	0.16
Dnajb1	0.369319	3.14386e-114	5.94e-110	0.587944	0.463	0.295
Pdia6	0.35898	8.29715e-150	1.56766e-145	0.611449	0.623	0.436
Il6ra	0.358237	4.73311e-245	8.94273e-241	0.614568	0.416	0.197
Cfh	0.356034	9.3358e-248	1.76391e-243	0.618369	0.445	0.211
Pros1	0.349617	4.93505e-308	9.32429e-304	0.612232	0.351	0.13
Ctsl	0.343724	1.07066e-280	2.0229e-276	0.648161	0.655	0.358
Rnf13	0.343699	3.2684e-233	6.17531e-229	0.609195	0.394	0.185
Phyhd1	0.342189	0	0	0.610993	0.299	0.078
Laptm4a	0.338272	4.17119e-149	7.88105e-145	0.607321	0.565	0.377
Spcs2	0.334283	1.80784e-136	3.41573e-132	0.609216	0.676	0.505
Lamp1	0.333062	3.1446e-144	5.94141e-140	0.614557	0.743	0.555
Fgd2	0.32338	2.2194e-277	4.19333e-273	0.609196	0.357	0.141
Ctc1	0.321212	0	0	0.604964	0.293	0.084
Mtdh	0.318673	1.03572e-149	1.95688e-145	0.595932	0.43	0.253
Smap2	0.31547	2.03207e-181	3.8394e-177	0.602323	0.42	0.225
Saraf	0.313256	8.73315e-164	1.65004e-159	0.609926	0.546	0.341
Comt	0.31246	3.4045e-222	6.43247e-218	0.602737	0.366	0.167
Hpgd	0.312055	7.52997e-235	1.42271e-230	0.602755	0.357	0.153
Tagap	0.310026	3.57351e-228	6.75179e-224	0.591451	0.297	0.116
Tcn2	0.309807	4.22358e-170	7.98003e-166	0.595201	0.382	0.202
Sipa1	0.308103	5.84756e-204	1.10484e-199	0.60097	0.377	0.18
Man2b1	0.307317	6.33785e-130	1.19747e-125	0.592859	0.458	0.289
Tuba1a	0.303093	1.05856e-174	2.00005e-170	0.588887	0.332	0.159
Arhgap5	0.300799	4.1295e-267	7.80228e-263	0.594075	0.286	0.1
Tmed9	0.297477	3.66931e-123	6.93279e-119	0.601805	0.635	0.462
St3gal5	0.297036	2.30434e-266	4.35382e-262	0.599425	0.314	0.116
Cd37	0.296415	4.01165e-174	7.57961e-170	0.602597	0.442	0.242
Tmem50a	0.295501	5.02425e-115	9.49281e-111	0.593363	0.533	0.373
Ubb	0.289285	1.3178e-84	2.48985e-80	0.59154	0.976	0.967
Psap	0.288802	7.16893e-215	1.3545e-210	0.646033	0.97	0.816
Cyfip1	0.287432	7.31111e-138	1.38136e-133	0.592073	0.426	0.254
Ier5	0.286972	7.43336e-97	1.40446e-92	0.589643	0.602	0.443
Ckb	0.28485	1.27508e-161	2.40914e-157	0.594834	0.399	0.214
Dleu2	0.284828	5.51504e-195	1.04201e-190	0.58566	0.291	0.123
Bmp2k	0.283134	5.32197e-108	1.00553e-103	0.573073	0.326	0.187
Fez2	0.28198	2.13888e-222	4.0412e-218	0.593514	0.312	0.128
Pla2g15	0.281546	3.58798e-204	6.77913e-200	0.591079	0.314	0.135
Tspan7	0.281316	0	0	0.591697	0.237	0.054
Fosb	0.280829	8.84352e-212	1.6709e-207	0.626188	0.588	0.337
Irf8	0.280568	9.44054e-159	1.7837e-154	0.606487	0.524	0.319
Pip4p1	0.279191	4.03352e-196	7.62093e-192	0.591139	0.323	0.144
Herpud1	0.278963	2.41096e-107	4.55527e-103	0.587364	0.491	0.324
Edem2	0.277197	3.2262e-202	6.09559e-198	0.58903	0.304	0.129
0610040J01Rik	0.273464	4.78766e-295	9.04581e-291	0.590228	0.256	0.077
Adrb2	0.269014	1.07568e-155	2.03239e-151	0.581358	0.308	0.147
Bhlhe41	0.267929	2.06143e-191	3.89487e-187	0.572205	0.224	0.081
Hsp90b1	0.267588	2.29128e-83	4.32915e-79	0.584165	0.62	0.482
Ctsf	0.266807	1.36287e-291	2.57501e-287	0.588027	0.249	0.074
Frmd4a	0.266316	2.13794e-221	4.03942e-217	0.583639	0.263	0.096
Usp2	0.26613	3.35266e-248	6.33451e-244	0.589938	0.278	0.098
Rab14	0.263461	2.5334e-101	4.78661e-97	0.585287	0.491	0.339
Marcks	0.262569	2.58215e-90	4.87871e-86	0.579501	0.472	0.32
Cd300c2	0.261385	2.84183e-116	5.36935e-112	0.586382	0.437	0.275
Timp2	0.260673	8.53362e-126	1.61234e-121	0.586203	0.407	0.239
H3f3b	0.259891	1.39125e-101	2.62863e-97	0.600524	0.996	0.994
Cxxc5	0.259097	6.37291e-270	1.2041e-265	0.588067	0.258	0.082
Atraid	0.258184	9.76535e-153	1.84506e-148	0.584427	0.332	0.169
Fermt3	0.257569	1.03657e-108	1.95849e-104	0.583223	0.429	0.274
Cd34	0.254044	1.41265e-272	2.66907e-268	0.578847	0.218	0.061
Arrb2	0.251006	5.72301e-98	1.08131e-93	0.581587	0.459	0.306

## Sheet: Micro_2
gene	avg_log2FC	p_val	p_val_adj	auc	pct.1	pct.2
Klf2	2.03448	0	0	0.885006	0.966	0.512		overexpression of myeloid KLF2 protects mice from HFD-induced obesity and insulin resistance (https://www.nature.com/articles/s41467-020-19760-3)
Jun	1.9053	0	0	0.911396	0.998	0.67		stress
Fos	1.78395	0	0	0.871162	0.985	0.673		stress
Dusp1	1.7191	0	0	0.832287	0.981	0.757		stress
Egr1	1.57001	0	0	0.842103	0.919	0.349
Klf6	1.54487	0	0	0.85628	0.96	0.57
Glul	1.39368	0	0	0.753459	0.821	0.48
Fosb	1.38695	0	0	0.760321	0.756	0.319
Tmx4	1.2772	0	0	0.699594	0.527	0.152
Btg2	1.25645	0	0	0.812723	0.951	0.589
Rhob	1.25187	0	0	0.81617	0.877	0.344
Klf4	1.17976	0	0	0.721396	0.657	0.282
Hexb	1.15802	0	0	0.79915	0.975	0.617
Atf3	1.1235	0	0	0.755782	0.829	0.416
Tmem119	1.08235	0	0	0.777838	0.823	0.28
Jund	1.07771	0	0	0.808127	0.996	0.855
Ubc	1.05608	0	0	0.784	0.989	0.893
P2ry12	0.999148	0	0	0.739992	0.732	0.244
Cx3cr1	0.99341	0	0	0.786771	0.877	0.372
H3f3b	0.992843	0	0	0.762233	0.999	0.994
Ier2	0.975725	0	0	0.726733	0.848	0.568
Cst3	0.947125	0	0	0.764067	0.996	0.903
Csf1r	0.923531	0	0	0.774321	0.92	0.51
Cd81	0.91995	0	0	0.742768	0.943	0.611
Selplg	0.887182	0	0	0.735358	0.806	0.427
Sparc	0.880038	0	0	0.754992	0.771	0.252
Adamts1	0.877988	0	0	0.607976	0.291	0.08
Zfp36	0.849869	0	0	0.728935	0.761	0.402
Lgmn	0.839908	0	0	0.745724	0.972	0.698
Hspa5	0.825151	0	0	0.713734	0.953	0.804
Ccnl1	0.821697	0	0	0.72469	0.766	0.427
Dnajb1	0.811912	3.32381e-232	6.28001e-228	0.633077	0.516	0.291
Junb	0.81031	0	0	0.720265	0.99	0.9
Jmjd1c	0.806256	0	0	0.662819	0.533	0.247
Ppp1r15a	0.801164	0	0	0.720384	0.78	0.441
Itgb5	0.798086	0	0	0.744653	0.816	0.398
Rgs1	0.784967	0	0	0.672001	0.693	0.412
Tra2b	0.781875	0	0	0.725797	0.811	0.506
Ier5	0.778316	0	0	0.724546	0.772	0.423
Ctsd	0.77776	0	0	0.747911	0.976	0.658
Ddx5	0.738346	0	0	0.736162	0.957	0.819
Malat1	0.716287	0	0	0.778777	0.999	0.979
Dusp6	0.71242	0	0	0.666493	0.493	0.182
Sgk1	0.704677	1.36342e-306	2.57605e-302	0.653019	0.562	0.284
Olfml3	0.704414	0	0	0.708646	0.663	0.252
Gpr34	0.682018	0	0	0.69997	0.632	0.232
Lpcat2	0.67876	0	0	0.701745	0.712	0.352
Neat1	0.672587	4.91573e-116	9.28778e-112	0.59441	0.462	0.308
Vsir	0.665253	0	0	0.705528	0.706	0.346
Trem2	0.654175	0	0	0.708258	0.784	0.418
C1qa	0.65339	0	0	0.712574	0.992	0.659
C1qc	0.650987	0	0	0.70493	0.991	0.673
Mef2c	0.648088	0	0	0.686641	0.653	0.316
Srsf5	0.630779	0	0	0.69231	0.789	0.534
Ctss	0.622422	0	0	0.692229	0.981	0.825
Slco2b1	0.586612	0	0	0.682449	0.542	0.19
Socs3	0.583561	6.49969e-250	1.22805e-245	0.639625	0.546	0.301
Fcgr3	0.563962	4.5416e-259	8.5809e-255	0.661062	0.755	0.498
Eif5	0.532198	3.20702e-234	6.05935e-230	0.65541	0.776	0.577
C1qb	0.530148	1.38944e-268	2.6252e-264	0.672107	0.991	0.698
Mef2a	0.527684	3.44088e-238	6.5012e-234	0.629289	0.487	0.255
Serinc3	0.517833	1.76575e-231	3.3362e-227	0.653786	0.774	0.538
Rbm39	0.489411	1.96643e-252	3.71537e-248	0.663371	0.832	0.644
Lair1	0.486756	0	0	0.650774	0.525	0.24
Tsc22d3	0.485972	4.03356e-186	7.621e-182	0.632124	0.657	0.435
Fcrls	0.484134	8.3289e-276	1.57366e-271	0.658763	0.715	0.391
Siglech	0.475297	0	0	0.64798	0.456	0.161
Sirpa	0.475052	1.93924e-268	3.66401e-264	0.644199	0.557	0.297
Skil	0.471233	4.02044e-201	7.59621e-197	0.633302	0.611	0.387
Hpgds	0.467991	1.4082e-295	2.66066e-291	0.640615	0.498	0.231
Unc93b1	0.467891	1.16528e-247	2.20167e-243	0.656649	0.746	0.502
Clk1	0.46606	9.9554e-221	1.88097e-216	0.627343	0.506	0.276
Txnip	0.465332	2.19058e-204	4.13889e-200	0.612413	0.422	0.211
Ptgs1	0.462777	0	0	0.644666	0.458	0.174
Serpine2	0.457859	0	0	0.647618	0.479	0.177
Ly86	0.457715	2.719e-229	5.13727e-225	0.644562	0.663	0.405
F11r	0.448784	0	0	0.645834	0.499	0.214
Nfkbiz	0.435645	3.08626e-194	5.83119e-190	0.621773	0.519	0.293
Slc25a5	0.433193	1.15818e-94	2.18826e-90	0.600298	0.772	0.69
Zfhx3	0.423633	1.42314e-243	2.68888e-239	0.60688	0.346	0.141
Ccl3	0.42308	7.82928e-254	1.47926e-249	0.648909	0.653	0.36
Pld4	0.421262	4.03475e-193	7.62326e-189	0.633403	0.651	0.423
Tagap	0.412404	6.8024e-294	1.28525e-289	0.609767	0.329	0.115
Otulinl	0.405008	3.08314e-177	5.82529e-173	0.613919	0.486	0.276
Wsb1	0.4028	8.34571e-226	1.57684e-221	0.624093	0.473	0.245
Srgap2	0.40164	3.81461e-267	7.20732e-263	0.610335	0.347	0.134
Rhoh	0.400432	9.29487e-262	1.75617e-257	0.608585	0.343	0.132
Abhd12	0.398528	3.58426e-222	6.77209e-218	0.632672	0.561	0.311
Kctd12	0.394135	1.15267e-63	2.17786e-59	0.564623	0.359	0.251
Plxdc2	0.386192	0	0	0.620872	0.367	0.127
Ddx3x	0.383051	6.16279e-119	1.1644e-114	0.583674	0.356	0.206
Chka	0.382401	1.64879e-106	3.11523e-102	0.568648	0.271	0.141
Sft2d1	0.381129	2.7504e-162	5.19662e-158	0.616533	0.558	0.351
Gm26532	0.37932	1.067e-140	2.01599e-136	0.573536	0.254	0.115
Ivns1abp	0.37794	4.66974e-196	8.82301e-192	0.614251	0.451	0.237
Ltc4s	0.374677	2.60084e-233	4.91403e-229	0.628135	0.514	0.25
Tgfbr1	0.374249	2.73125e-186	5.16042e-182	0.606189	0.407	0.206
Son	0.373483	8.37691e-128	1.58273e-123	0.608588	0.62	0.444
Slc15a3	0.373185	2.23544e-89	4.22363e-85	0.575144	0.365	0.232
Ctsz	0.372082	1.94473e-192	3.67437e-188	0.644364	0.893	0.696
Cops4	0.37032	8.66334e-179	1.63685e-174	0.596958	0.353	0.17
Abi3	0.370004	1.4484e-230	2.73661e-226	0.616736	0.422	0.195
Herpud1	0.366074	2.76651e-143	5.22704e-139	0.606888	0.521	0.323
Luc7l2	0.364985	4.90171e-99	9.2613e-95	0.58674	0.454	0.308
Fus	0.364213	7.19253e-86	1.35896e-81	0.584838	0.506	0.371
Ubb	0.358191	2.84336e-45	5.37224e-41	0.570064	0.961	0.969
Ldhb	0.358071	1.72268e-249	3.25482e-245	0.614806	0.395	0.164
Acox3	0.356714	7.44182e-224	1.40606e-219	0.596238	0.308	0.12
Il6ra	0.355344	3.44819e-224	6.515e-220	0.615725	0.422	0.2
Rrbp1	0.354159	1.4481e-87	2.73604e-83	0.587082	0.54	0.389
Cyth4	0.352324	8.30593e-157	1.56932e-152	0.61617	0.579	0.375
Golm1	0.348238	1.1228e-269	2.12142e-265	0.611299	0.355	0.135
Mertk	0.347412	1.00898e-235	1.90637e-231	0.594221	0.29	0.106
Bin1	0.340509	1.47995e-169	2.79622e-165	0.605454	0.433	0.234
Rnase4	0.338142	2.04239e-167	3.85888e-163	0.609644	0.483	0.267
Qk	0.337795	7.56129e-95	1.42863e-90	0.573101	0.329	0.196
Srsf7	0.337239	4.6454e-52	8.77703e-48	0.56812	0.536	0.431
Laptm5	0.333141	1.6797e-116	3.17362e-112	0.610124	0.774	0.625
Rgs10	0.332674	6.94572e-132	1.31232e-127	0.606299	0.561	0.374
Otud1	0.331029	1.04703e-145	1.97826e-141	0.560631	0.187	0.068
Zfp36l1	0.330192	4.48282e-68	8.46984e-64	0.573895	0.471	0.344
Gm26778	0.327757	5.68544e-142	1.07421e-137	0.552038	0.151	0.048
Adgrg1	0.326856	0	0	0.60788	0.309	0.093
Crybb1	0.325275	3.24893e-272	6.13853e-268	0.600431	0.302	0.101
Tpst2	0.32231	1.30229e-156	2.46055e-152	0.602494	0.437	0.244
Fgd2	0.319587	2.64218e-201	4.99214e-197	0.598135	0.338	0.148
P2ry13	0.319231	7.16929e-253	1.35457e-248	0.606422	0.345	0.131
Grn	0.318146	5.76275e-133	1.08881e-128	0.614577	0.716	0.505
Tmcc3	0.317757	1.23218e-236	2.32808e-232	0.591026	0.275	0.096
Gna15	0.31546	4.32864e-232	8.17852e-228	0.603608	0.343	0.139
Sat1	0.314603	1.94082e-61	3.66698e-57	0.575423	0.58	0.467
Scamp2	0.314227	2.65617e-136	5.01858e-132	0.598494	0.452	0.271
Trim47	0.311202	4.00539e-232	7.56777e-228	0.588704	0.267	0.092
Adap2	0.31018	9.91182e-202	1.87274e-197	0.592996	0.309	0.127
Fscn1	0.30917	4.16926e-294	7.8774e-290	0.620924	0.394	0.148
Rab3il1	0.308469	1.00288e-168	1.89484e-164	0.600848	0.403	0.206
Scoc	0.307486	3.41211e-199	6.44684e-195	0.598969	0.348	0.153
Anxa3	0.306088	2.69047e-139	5.08337e-135	0.599084	0.455	0.264
Tuba1a	0.304462	2.8775e-96	5.43674e-92	0.569382	0.297	0.166
Smad7	0.303508	7.13007e-80	1.34716e-75	0.557548	0.242	0.133
Epb41l2	0.302906	6.78325e-113	1.28163e-108	0.57602	0.312	0.17
Rlim	0.302748	4.58981e-155	8.672e-151	0.58986	0.341	0.17
Bin2	0.302704	3.55873e-120	6.72386e-116	0.592314	0.443	0.271
Ctsa	0.300719	5.21524e-101	9.85368e-97	0.598832	0.66	0.495
Marcks	0.300541	2.7817e-76	5.25575e-72	0.577039	0.462	0.324
Susd3	0.297943	3.56552e-170	6.7367e-166	0.595762	0.363	0.176
St3gal6	0.297147	1.43643e-163	2.714e-159	0.599385	0.403	0.207
Adrb2	0.295135	1.88449e-157	3.56055e-153	0.586443	0.319	0.149
Zfand5	0.293918	5.85349e-86	1.10596e-81	0.582912	0.481	0.339
Cmtm6	0.287395	8.83559e-132	1.6694e-127	0.597529	0.465	0.275
Arhgap5	0.287324	1.06981e-205	2.02129e-201	0.587113	0.277	0.104
Ctsl	0.286674	2.7009e-171	5.10309e-167	0.621983	0.611	0.369
Mafb	0.282732	2.17183e-68	4.10346e-64	0.567332	0.387	0.25
Lag3	0.2826	5.86229e-173	1.10762e-168	0.592643	0.344	0.155
Cfh	0.282278	8.2873e-140	1.5658e-135	0.593635	0.404	0.221
Sfpq	0.281444	7.4423e-22	1.40615e-17	0.536779	0.308	0.257
Tra2a	0.279633	1.00128e-55	1.89183e-51	0.558588	0.335	0.232
Cd9	0.279454	2.32469e-172	4.39227e-168	0.625285	0.66	0.402
Usp2	0.278101	9.36407e-220	1.76925e-215	0.589357	0.279	0.102
Dst	0.277647	2.1714e-190	4.10264e-186	0.568684	0.2	0.064
Slc2a5	0.275267	6.65978e-244	1.2583e-239	0.591989	0.28	0.094
Atp6v0b	0.274892	4.64779e-89	8.78153e-85	0.59537	0.736	0.607
Smap2	0.271317	1.66826e-111	3.15202e-107	0.584452	0.391	0.233
Frmd4a	0.271173	1.05232e-178	1.98826e-174	0.579297	0.257	0.1
Sipa1	0.267097	1.91662e-124	3.62126e-120	0.583055	0.347	0.188
Tanc2	0.26513	2.09342e-217	3.9553e-213	0.572285	0.204	0.06
Rgs3	0.263766	4.29361e-195	8.11235e-191	0.564094	0.178	0.052
Pik3r1	0.261185	4.7148e-93	8.90814e-89	0.571192	0.323	0.187
Ccr5	0.26106	6.1708e-97	1.16591e-92	0.569607	0.299	0.166
Pdgfb	0.259387	3.18068e-109	6.00958e-105	0.550946	0.165	0.065
Rgs2	0.258102	2.51504e-65	4.75192e-61	0.57356	0.5	0.363
Nav3	0.256754	8.27146e-206	1.56281e-201	0.562174	0.168	0.045
Irf8	0.255517	1.47825e-121	2.79301e-117	0.598251	0.514	0.325
Bmp2k	0.252763	2.14206e-84	4.04722e-80	0.568071	0.319	0.191

## Sheet: Micro_3
gene	avg_log2FC	p_val	p_val_adj	auc	pct.1	pct.2
Ccl4	3.04895	0	0	0.972265	0.997	0.398
Ccl3	2.45549	0	0	0.929472	0.977	0.364
Hexb	1.10331	0	0	0.78499	0.975	0.643
Adamts1	1.08901	0	0	0.650106	0.385	0.091
Sgk1	1.08521	0	0	0.732675	0.703	0.297
Egr1	1.07817	0	0	0.767303	0.866	0.393
Rhob	1.02371	0	0	0.762812	0.842	0.385
Cst3	0.988305	6.35618e-264	1.20094e-259	0.757322	0.992	0.91
Atf3	0.976094	3.2578e-225	6.15528e-221	0.718283	0.811	0.447
Jun	0.949419	1.96542e-263	3.71346e-259	0.753659	0.975	0.695
Klf2	0.941963	8.07527e-194	1.52574e-189	0.710901	0.854	0.55
Sparc	0.910288	0	0	0.744957	0.772	0.29
Ctsd	0.874594	4.04206e-225	7.63706e-221	0.733886	0.954	0.682
Cd9	0.867667	9.05883e-281	1.71158e-276	0.739624	0.823	0.412
Cd81	0.843565	3.03833e-219	5.74061e-215	0.729255	0.95	0.634
Ubc	0.825965	2.22639e-210	4.20654e-206	0.728898	0.985	0.9
P2ry12	0.821228	1.44698e-216	2.73393e-212	0.689332	0.674	0.283
Fos	0.810757	2.56894e-162	4.85375e-158	0.69847	0.905	0.699
Cx3cr1	0.788333	3.45007e-293	6.51856e-289	0.745069	0.864	0.409
Tmem119	0.787441	4.81489e-266	9.09725e-262	0.719173	0.776	0.322
Lgmn	0.778871	6.59574e-214	1.2462e-209	0.729074	0.97	0.718
Id2	0.770023	6.3417e-99	1.1982e-94	0.639844	0.62	0.406
H3f3b	0.763772	6.4417e-176	1.21709e-171	0.709819	1	0.994
Hspa5	0.753589	9.23663e-149	1.74517e-144	0.691277	0.945	0.816
Tnf	0.748557	1.11559e-248	2.10779e-244	0.645421	0.394	0.115
Olfml3	0.739891	3.42325e-284	6.46788e-280	0.716571	0.697	0.28
Btg2	0.728818	3.9174e-182	7.40154e-178	0.707398	0.883	0.619
Fcrls	0.726992	9.97564e-222	1.8848e-217	0.712609	0.81	0.41
Ctsz	0.712361	2.22835e-200	4.21024e-196	0.720279	0.93	0.709
Dusp1	0.705409	3.56526e-106	6.7362e-102	0.661141	0.914	0.776
C1qa	0.694657	3.48438e-184	6.58339e-180	0.711674	0.972	0.684
Klf6	0.692999	1.48325e-163	2.80245e-159	0.695832	0.875	0.603
Ctsl	0.688499	4.00424e-214	7.56561e-210	0.704141	0.742	0.38
Neat1	0.686934	2.02194e-61	3.82026e-57	0.601929	0.496	0.317
Trem2	0.665898	1.93233e-199	3.65094e-195	0.704783	0.8	0.444
C1qc	0.660179	3.2346e-169	6.11145e-165	0.703221	0.975	0.697
C1qb	0.65174	9.54678e-162	1.80377e-157	0.699153	0.98	0.72
Ctss	0.648261	4.73031e-148	8.93746e-144	0.691764	0.974	0.837
Ier2	0.646277	4.75394e-78	8.9821e-74	0.633679	0.76	0.593
Glul	0.646195	2.62713e-94	4.9637e-90	0.644001	0.745	0.509
Gpr84	0.632998	1.27974e-158	2.41793e-154	0.622491	0.372	0.135
Gpr34	0.618055	1.62582e-180	3.07183e-176	0.668055	0.594	0.263
Selplg	0.60697	6.07854e-133	1.14848e-128	0.667936	0.756	0.457
Ly86	0.606716	6.40947e-161	1.211e-156	0.6807	0.725	0.42
Csf1r	0.602275	4.06552e-191	7.68139e-187	0.70852	0.896	0.541
Lpcat2	0.592644	1.35533e-182	2.56077e-178	0.688108	0.731	0.377
Itgb5	0.590701	1.30525e-182	2.46614e-178	0.694406	0.787	0.43
Cxcl10	0.586987	6.42278e-95	1.21352e-90	0.553267	0.142	0.037
Ccnl1	0.560595	2.38318e-147	4.50278e-143	0.67543	0.748	0.453
Serpine2	0.560025	1.34851e-242	2.54788e-238	0.676383	0.553	0.195
Malat1	0.548272	2.03244e-177	3.84009e-173	0.710827	0.997	0.981
Rgs1	0.52711	5.56572e-88	1.05159e-83	0.634129	0.681	0.433
Zfp36	0.526991	3.60794e-118	6.81684e-114	0.65524	0.701	0.431
Ppp1r15a	0.509862	2.35851e-122	4.45617e-118	0.661169	0.75	0.467
Socs3	0.495493	1.50653e-98	2.84645e-94	0.630256	0.559	0.318
Slc15a3	0.49056	2.6608e-112	5.02732e-108	0.62621	0.47	0.236
Ier3	0.489943	5.14443e-59	9.71989e-55	0.586076	0.364	0.206
Mef2c	0.488535	1.31056e-142	2.47617e-138	0.660736	0.65	0.341
Fcgr3	0.488032	1.96305e-96	3.70898e-92	0.64593	0.768	0.516
Abhd12	0.484264	7.23725e-158	1.36741e-153	0.666873	0.641	0.325
Il1a	0.463509	2.97034e-204	5.61217e-200	0.625043	0.35	0.102
B930036N10Rik	0.452878	1.60319e-172	3.02907e-168	0.590435	0.237	0.059
Hpgds	0.445892	1.55965e-143	2.9468e-139	0.645939	0.533	0.248
Ctsb	0.436046	3.59351e-87	6.78958e-83	0.646234	0.973	0.818
Gm26917	0.43341	1.11982e-59	2.11578e-55	0.57303	0.272	0.134
Nfkbiz	0.432605	2.7787e-90	5.25008e-86	0.623376	0.547	0.308
Csf1	0.432486	1.5393e-142	2.90835e-138	0.579244	0.213	0.055
Ier5	0.432183	4.90181e-85	9.26147e-81	0.632479	0.687	0.453
Lag3	0.422465	4.00497e-152	7.56698e-148	0.629785	0.426	0.165
Ldhb	0.413259	3.41774e-145	6.45747e-141	0.630539	0.438	0.179
Marcks	0.403657	3.86629e-45	7.30496e-41	0.587849	0.482	0.333
Txnip	0.403309	3.6822e-74	6.95714e-70	0.600366	0.418	0.226
Lair1	0.402586	5.13972e-125	9.71098e-121	0.638145	0.533	0.261
Siglech	0.399938	2.17481e-142	4.1091e-138	0.630466	0.447	0.183
Vsir	0.39692	6.64822e-103	1.25612e-98	0.639679	0.647	0.375
Lpl	0.3946	3.58138e-65	6.76665e-61	0.553575	0.165	0.058
Sat1	0.394019	3.11605e-44	5.88747e-40	0.595114	0.623	0.472
Sirpa	0.393523	3.27331e-112	6.1846e-108	0.638633	0.582	0.315
Gem	0.384436	2.33918e-162	4.41964e-158	0.610222	0.32	0.101
F11r	0.383353	8.92624e-120	1.68652e-115	0.630532	0.493	0.235
Kctd12	0.382896	2.42595e-31	4.58359e-27	0.566791	0.375	0.258
Herpud1	0.381247	1.27627e-76	2.41138e-72	0.616154	0.553	0.336
Ptgs1	0.376094	3.77553e-127	7.13349e-123	0.625983	0.447	0.195
Grn	0.374098	1.27049e-78	2.40046e-74	0.631042	0.759	0.519
Basp1	0.373821	2.45246e-83	4.63368e-79	0.608266	0.445	0.237
Rrbp1	0.369862	7.21465e-56	1.36314e-51	0.603348	0.584	0.398
Anxa3	0.369765	1.48498e-105	2.80572e-101	0.62865	0.523	0.274
Nfkbia	0.367612	2.74979e-74	5.19546e-70	0.632185	0.853	0.657
Chka	0.36478	4.31544e-69	8.15359e-65	0.58225	0.309	0.148
Ctsa	0.361418	3.11785e-70	5.89087e-66	0.622688	0.725	0.504
Tra2b	0.359626	1.50752e-70	2.84831e-66	0.624179	0.74	0.532
Plxdc2	0.356076	5.40531e-137	1.02128e-132	0.616373	0.375	0.144
C3ar1	0.355958	1.21724e-73	2.29985e-69	0.609185	0.504	0.293
Otud1	0.352992	1.81727e-91	3.43354e-87	0.571525	0.216	0.075
Zfand5	0.347506	1.933e-60	3.65221e-56	0.603452	0.536	0.346
Syngr1	0.346319	3.51263e-119	6.63677e-115	0.621578	0.441	0.194
Junb	0.34562	1.24832e-40	2.35858e-36	0.59892	0.965	0.908
Golm1	0.344721	5.94553e-135	1.12335e-130	0.617251	0.384	0.15
Sft2d1	0.344077	1.19406e-70	2.25606e-66	0.614043	0.579	0.365
Unc93b1	0.340916	8.93844e-67	1.68883e-62	0.620283	0.737	0.52
Plk3	0.337219	3.11077e-88	5.8775e-84	0.594212	0.335	0.151
Abi3	0.335665	3.77514e-105	7.13274e-101	0.617233	0.445	0.21
Bin1	0.335297	8.89454e-96	1.68053e-91	0.617947	0.477	0.246
Otulinl	0.334613	9.37641e-55	1.77158e-50	0.593502	0.464	0.292
Slco2b1	0.333118	1.34931e-103	2.54939e-99	0.618282	0.461	0.22
Ltc4s	0.330633	9.41967e-89	1.77975e-84	0.617315	0.513	0.269
Ccrl2	0.324332	2.68207e-59	5.06751e-55	0.584511	0.358	0.195
Ddx5	0.320265	2.44721e-68	4.62375e-64	0.628003	0.935	0.83
Cyth4	0.31188	2.55588e-62	4.82908e-58	0.608454	0.593	0.389
Pmp22	0.308579	5.84463e-80	1.10428e-75	0.602492	0.423	0.215
Serinc3	0.308335	7.17756e-42	1.35613e-37	0.595952	0.727	0.557
Irf8	0.304245	7.96325e-76	1.50458e-71	0.615446	0.562	0.336
Laptm5	0.299538	1.46669e-46	2.77116e-42	0.602808	0.799	0.635
Rab3il1	0.298102	2.2493e-79	4.24983e-75	0.602724	0.421	0.219
Ccr5	0.297875	1.19867e-72	2.26477e-68	0.589786	0.35	0.173
Scoc	0.297335	2.98268e-95	5.63548e-91	0.601748	0.369	0.166
Slc25a5	0.295472	5.12562e-27	9.68435e-23	0.578187	0.758	0.696
Fscn1	0.29338	2.55767e-122	4.83247e-118	0.616006	0.402	0.165
Pdia3	0.291722	3.96719e-50	7.49561e-46	0.604471	0.727	0.544
Hsp90b1	0.291496	1.82479e-42	3.44775e-38	0.593854	0.659	0.492
Rnase4	0.289693	9.00382e-60	1.70118e-55	0.596916	0.477	0.283
Plek	0.289439	1.0491e-53	1.98218e-49	0.600986	0.592	0.392
Runx1	0.289078	2.8815e-32	5.44431e-28	0.559153	0.289	0.178
Gusb	0.286231	2.37396e-58	4.48537e-54	0.591772	0.423	0.253
Cd68	0.285699	2.91943e-39	5.51598e-35	0.591717	0.703	0.525
Rgs10	0.284523	3.39189e-49	6.40864e-45	0.595879	0.568	0.387
Bhlhe41	0.283822	1.61181e-109	3.04536e-105	0.58592	0.264	0.092
Ccdc86	0.281969	7.96712e-85	1.50531e-80	0.585231	0.291	0.124
Scamp2	0.281615	2.49666e-63	4.71719e-59	0.599545	0.476	0.283
Bin2	0.281543	8.07776e-62	1.52621e-57	0.598232	0.474	0.281
Pdgfb	0.277028	2.26143e-96	4.27275e-92	0.571457	0.213	0.07
P2ry13	0.276961	2.23719e-92	4.22695e-88	0.59549	0.34	0.147
Rgs2	0.276669	8.99949e-29	1.70036e-24	0.571705	0.511	0.372
Dusp6	0.270336	2.42376e-59	4.57945e-55	0.586979	0.384	0.21
Eif4a1	0.26992	2.97545e-22	5.62181e-18	0.570889	0.837	0.764
Wsb1	0.269442	2.4166e-59	4.56592e-55	0.593945	0.445	0.263
Epb41l2	0.261989	1.51709e-53	2.86639e-49	0.577536	0.331	0.179
Apbb1ip	0.261386	2.88492e-67	5.45078e-63	0.591698	0.385	0.204
Pik3r1	0.259067	3.99042e-58	7.5395e-54	0.583599	0.36	0.195
Rcan1	0.258387	8.36265e-57	1.58004e-52	0.569355	0.264	0.125
Usp2	0.257529	2.50965e-94	4.74174e-90	0.586985	0.287	0.114
Daglb	0.256722	9.7937e-68	1.85042e-63	0.588419	0.358	0.183
Cd86	0.254009	5.01456e-49	9.47451e-45	0.586794	0.451	0.28
Icam1	0.253831	1.46716e-42	2.77205e-38	0.57284	0.354	0.209
Mtdh	0.253749	5.16784e-53	9.76411e-49	0.589105	0.44	0.268
Cd63	0.253706	1.9303e-46	3.6471e-42	0.600736	0.765	0.531
Hexa	0.252954	5.42746e-38	1.02546e-33	0.58591	0.587	0.428
Eif5	0.252873	1.10386e-34	2.08563e-30	0.587338	0.743	0.593
Tgfbr1	0.25217	3.22763e-59	6.09829e-55	0.588498	0.398	0.221
Srgap2	0.251391	4.45074e-72	8.40923e-68	0.584812	0.321	0.151
Camk1	0.250404	1.23854e-50	2.3401e-46	0.5871	0.439	0.268

## Sheet: stress_Micro
gene	avg_log2FC	p_val	p_val_adj	auc	pct.1	pct.2
Gm26870	4.0649	0	0	0.964842	0.952	0.204
Ttr	3.05888	1.11293e-99	2.10276e-95	0.640081	0.391	0.139
Gm42418	1.9138	7.14884e-300	1.3507e-295	0.82987	0.901	0.301
Egr1	1.78742	2.14418e-228	4.05122e-224	0.812201	0.821	0.407
Fosb	1.52225	5.98142e-127	1.13013e-122	0.724348	0.666	0.364
Tmx4	1.46731	3.47084e-155	6.5578e-151	0.69912	0.536	0.188
Atf3	1.21879	6.14239e-121	1.16054e-116	0.732397	0.743	0.458
mt-Co3	1.21169	7.13273e-155	1.34766e-150	0.786141	0.982	0.914
Jmjd1c	1.19451	3.40144e-163	6.42668e-159	0.732747	0.634	0.273
Btg2	1.17564	7.584e-124	1.43292e-119	0.748796	0.864	0.627
Rhob	1.15922	1.55059e-167	2.92968e-163	0.765127	0.779	0.398
mt-Nd2	1.15861	5.83968e-131	1.10335e-126	0.735972	0.708	0.422
Neat1	1.12457	1.2326e-102	2.32888e-98	0.693407	0.607	0.32
Jun	1.1234	4.46544e-132	8.437e-128	0.760952	0.966	0.703
mt-Co2	1.12104	9.39421e-135	1.77494e-130	0.764109	0.939	0.79
Ctsd	1.10514	9.25194e-144	1.74806e-139	0.771908	0.972	0.689
Klf4	1.09263	3.4872e-69	6.58872e-65	0.65808	0.542	0.321
mt-Nd4	1.04292	3.86695e-123	7.30622e-119	0.746755	0.835	0.634
Mef2a	0.993805	2.88094e-145	5.44324e-141	0.719557	0.612	0.275
Csf1r	0.966793	1.29459e-110	2.44599e-106	0.730494	0.799	0.553
Gm10800	0.947827	0	0	0.719989	0.472	0.04
Klf6	0.915514	9.48309e-97	1.79174e-92	0.718762	0.88	0.61
Adamts1	0.88283	1.11049e-92	2.09816e-88	0.617619	0.327	0.1
Rrbp1	0.861514	1.11156e-91	2.10019e-87	0.694403	0.648	0.401
mt-Cytb	0.854448	3.88974e-98	7.34928e-94	0.725738	0.955	0.864
Mef2c	0.827245	2.21811e-74	4.1909e-70	0.66825	0.576	0.351
Ccnl1	0.824712	3.59153e-63	6.78583e-59	0.666069	0.637	0.463
mt-Nd1	0.820661	3.01696e-81	5.70025e-77	0.703266	0.894	0.768
Gm26778	0.796138	4.92843e-255	9.31178e-251	0.652588	0.354	0.054
Cx3cr1	0.788957	6.50418e-76	1.2289e-71	0.680105	0.699	0.426
Luc7l2	0.779675	2.82254e-83	5.33291e-79	0.673122	0.561	0.32
Slc15a3	0.777825	2.57309e-60	4.86161e-56	0.633918	0.448	0.243
Kctd12	0.774126	6.79188e-68	1.28326e-63	0.64566	0.486	0.259
Zeb2	0.774027	6.33643e-69	1.19721e-64	0.650686	0.516	0.278
Qk	0.762049	3.80606e-106	7.19117e-102	0.668821	0.49	0.206
Sfpq	0.756164	2.21969e-87	4.19389e-83	0.665414	0.516	0.257
Gm26917	0.739111	3.40904e-74	6.44104e-70	0.619145	0.352	0.136
Fus	0.722511	8.92334e-57	1.68598e-52	0.649578	0.56	0.383
Clk1	0.696643	1.90652e-65	3.60218e-61	0.649601	0.516	0.298
mt-Co1	0.690759	5.17103e-57	9.77014e-53	0.671607	0.957	0.881
Mafb	0.686998	9.74653e-56	1.84151e-51	0.632137	0.488	0.261
Ddx5	0.659938	2.99819e-57	5.66478e-53	0.670434	0.923	0.833
Hbb-bs	0.653779	2.20169e-159	4.15987e-155	0.656167	0.399	0.1
Picalm	0.644514	8.22267e-44	1.55359e-39	0.621751	0.464	0.301
mt-Nd3	0.622181	1.36067e-64	2.57085e-60	0.627246	0.407	0.192
Tra2b	0.611461	5.63642e-36	1.06494e-31	0.627731	0.633	0.54
Zfp36	0.606656	1.02269e-39	1.93226e-35	0.629219	0.586	0.441
Dst	0.602711	2.80682e-172	5.30321e-168	0.64239	0.351	0.074
Zfhx3	0.601479	4.38099e-83	8.27745e-79	0.635032	0.403	0.16
Runx1	0.600294	6.69177e-60	1.26434e-55	0.619102	0.382	0.179
Mertk	0.600248	1.46578e-90	2.76944e-86	0.626473	0.356	0.122
Macf1	0.587913	7.08941e-91	1.33947e-86	0.636567	0.395	0.147
Ccl4	0.581111	7.65598e-88	1.44652e-83	0.693781	0.758	0.42
AY036118	0.575264	7.25731e-82	1.3712e-77	0.624756	0.367	0.134
Chka	0.571095	8.06661e-35	1.52411e-30	0.58406	0.3	0.153
Son	0.569645	5.43333e-37	1.02657e-32	0.625108	0.575	0.462
Hpgds	0.565916	1.42359e-41	2.68973e-37	0.612713	0.431	0.258
Nktr	0.564917	3.11991e-48	5.89475e-44	0.616202	0.411	0.227
Gm26532	0.564356	2.87567e-56	5.43329e-52	0.600363	0.309	0.127
Tgfbr1	0.563706	3.20889e-47	6.06288e-43	0.614812	0.411	0.226
Smad7	0.557577	2.91304e-58	5.5039e-54	0.606706	0.336	0.141
Mcl1	0.556414	2.97937e-37	5.62922e-33	0.621445	0.542	0.396
Tra2a	0.550223	2.40803e-42	4.54974e-38	0.610789	0.413	0.24
Ssh2	0.547136	3.2325e-56	6.10748e-52	0.615935	0.382	0.182
AC149090.1	0.541714	2.4105e-64	4.55439e-60	0.609473	0.33	0.133
Pag1	0.540577	1.12581e-96	2.1271e-92	0.621585	0.333	0.103
Ddx3x	0.540375	4.05342e-37	7.65853e-33	0.600171	0.381	0.22
Hnrnpa2b1	0.530475	6.36918e-18	1.20339e-13	0.5871	0.543	0.524
Lrp1	0.52989	8.46852e-66	1.60004e-61	0.623566	0.398	0.173
Skil	0.52353	2.33419e-26	4.41021e-22	0.602049	0.516	0.411
Rhoh	0.511744	6.54483e-49	1.23658e-44	0.600701	0.333	0.153
Epb41l2	0.510125	1.56677e-43	2.96026e-39	0.60157	0.355	0.183
Srgap2	0.509937	2.73928e-58	5.17559e-54	0.610903	0.351	0.155
Wnk1	0.50691	1.55427e-37	2.93663e-33	0.607188	0.421	0.262
Sirpa	0.505286	1.52401e-37	2.87947e-33	0.615034	0.486	0.324
Mid1	0.491991	6.4206e-80	1.21311e-75	0.597424	0.264	0.078
Ier5	0.489798	8.72887e-21	1.64923e-16	0.592464	0.539	0.463
Arhgap17	0.489383	5.2031e-52	9.83074e-48	0.601079	0.326	0.143
Gm26699	0.485696	1.11939e-162	2.11498e-158	0.614143	0.272	0.048
Dock4	0.479843	1.80562e-85	3.41154e-81	0.612634	0.314	0.1
C1qa	0.479243	2.67109e-44	5.04676e-40	0.64894	0.961	0.692
Frmd4a	0.477699	2.19836e-73	4.15359e-69	0.609928	0.319	0.114
Nav3	0.472674	2.12392e-129	4.01293e-125	0.607186	0.265	0.054
Vsir	0.472448	7.38758e-25	1.39581e-20	0.597383	0.506	0.385
Ranbp2	0.471898	1.19784e-56	2.2632e-52	0.602509	0.32	0.133
Srrm2	0.461152	2.07747e-23	3.92517e-19	0.593043	0.472	0.374
Phykpl	0.460147	9.44489e-140	1.78452e-135	0.605568	0.256	0.048
Inpp5d	0.459055	2.07265e-38	3.91607e-34	0.601102	0.38	0.215
Rbm25	0.45787	1.69481e-23	3.20218e-19	0.58702	0.407	0.297
Pdgfb	0.45342	1.66869e-74	3.15283e-70	0.591372	0.25	0.073
Kcnq1ot1	0.44543	5.04544e-62	9.53286e-58	0.581143	0.226	0.07
Txnip	0.439415	4.74427e-25	8.96382e-21	0.583072	0.365	0.233
mt-Nd5	0.437677	8.02706e-27	1.51663e-22	0.581007	0.329	0.198
Ube2d3	0.432089	8.54421e-12	1.61434e-07	0.570312	0.556	0.59
Sparc	0.431499	7.5477e-42	1.42606e-37	0.620614	0.554	0.308
Marcks	0.418068	1.54468e-17	2.91852e-13	0.577469	0.426	0.338
Zfp36l1	0.417374	1.08651e-12	2.05286e-08	0.565796	0.425	0.357
Mbnl1	0.41683	7.10273e-20	1.34199e-15	0.579165	0.4	0.292
Plxdc2	0.41309	7.11118e-40	1.34359e-35	0.590047	0.314	0.152
Abca1	0.40448	1.05453e-38	1.99243e-34	0.580333	0.267	0.12
Lair1	0.404025	1.42571e-18	2.69374e-14	0.574522	0.378	0.272
Git2	0.402826	3.04208e-31	5.74771e-27	0.580272	0.296	0.157
Mycbp2	0.400425	9.75305e-39	1.84274e-34	0.586938	0.301	0.145
Hnrnph1	0.399195	1.50902e-28	2.85114e-24	0.5782	0.3	0.166
Pou2f2	0.397801	1.10743e-28	2.09237e-24	0.574991	0.281	0.149
Hk2	0.395777	2.45857e-30	4.64522e-26	0.580897	0.308	0.167
Top1	0.394293	5.48783e-19	1.03687e-14	0.574001	0.359	0.259
Cd84	0.392017	1.1482e-17	2.16941e-13	0.566725	0.315	0.216
Pde3b	0.390011	1.62907e-56	3.07797e-52	0.591455	0.275	0.102
Elmo1	0.38833	1.1375e-26	2.14919e-22	0.575988	0.298	0.17
Rel	0.38542	7.84741e-17	1.48269e-12	0.566153	0.325	0.227
Chd2	0.385055	1.10002e-33	2.07838e-29	0.581247	0.292	0.147
Tanc2	0.384146	8.83671e-81	1.66961e-76	0.595334	0.259	0.073
Meg3	0.378221	4.9252e-188	9.30567e-184	0.564211	0.139	0.011
Rgs1	0.37515	4.66515e-11	8.81433e-07	0.564754	0.517	0.444
Slco2b1	0.373373	4.34099e-25	8.20186e-21	0.582591	0.365	0.229
Ski	0.370145	2.56021e-42	4.83726e-38	0.582536	0.268	0.114
Plxnb2	0.369647	2.11186e-49	3.99014e-45	0.584326	0.259	0.099
Klf2	0.368844	4.09629e-69	7.73952e-65	0.682009	0.889	0.558
Siglech	0.36317	2.42196e-23	4.57605e-19	0.57456	0.323	0.193
Btg1	0.362904	3.2613e-12	6.1619e-08	0.57288	0.641	0.626
Purb	0.356309	4.22733e-33	7.98712e-29	0.57657	0.271	0.13
Stab1	0.352184	6.39365e-22	1.20802e-17	0.568019	0.283	0.167
Zcchc6	0.351378	3.16347e-49	5.97705e-45	0.580589	0.245	0.09
Slc38a2	0.349374	8.27257e-17	1.56302e-12	0.562139	0.292	0.192
Gls	0.349009	1.34494e-20	2.54113e-16	0.558348	0.23	0.125
Tcf4	0.348438	1.06183e-20	2.00622e-16	0.565521	0.275	0.165
Ctsl	0.347196	8.84911e-16	1.67195e-11	0.576673	0.487	0.396
Nav2	0.343158	1.56373e-74	2.95451e-70	0.583456	0.223	0.06
Snrnp70	0.342363	6.21024e-18	1.17336e-13	0.569779	0.343	0.239
Gns	0.340274	2.56925e-17	4.85434e-13	0.565526	0.312	0.212
Itga6	0.339303	1.29789e-33	2.45224e-29	0.571668	0.243	0.109
Itgb5	0.339118	2.74475e-20	5.18594e-16	0.59081	0.572	0.445
Rhoa	0.337631	3.28509e-08	0.000620685	0.553451	0.446	0.432
Ywhaz	0.336964	9.64303e-13	1.82195e-08	0.560096	0.345	0.268
Ncl	0.335906	1.65998e-08	0.000313638	0.553126	0.418	0.386
Rlim	0.335459	8.69686e-17	1.64318e-12	0.561466	0.285	0.188
Prpf38b	0.33452	3.51465e-19	6.64057e-15	0.565503	0.289	0.183
Tacc1	0.333649	6.25305e-18	1.18145e-13	0.563625	0.289	0.187
Maml3	0.332271	2.05617e-67	3.88492e-63	0.574191	0.197	0.052
Dennd4a	0.33134	9.63167e-16	1.81981e-11	0.561289	0.301	0.204
Man2b1	0.330824	8.70719e-11	1.64514e-06	0.55723	0.365	0.31
Nrip1	0.33074	2.10408e-23	3.97545e-19	0.567011	0.265	0.148
mt-Nd4l	0.32616	3.15151e-27	5.95446e-23	0.565672	0.235	0.116
Atp8a1	0.324717	1.64048e-38	3.09952e-34	0.571571	0.228	0.092
Ptgs1	0.319435	6.03778e-20	1.14078e-15	0.570048	0.325	0.205
Maf	0.317495	2.94159e-20	5.55784e-16	0.56391	0.271	0.159
Hnrnpu	0.315247	3.86465e-07	0.00730188	0.546617	0.38	0.356
Adap2	0.314897	3.42543e-24	6.472e-20	0.567899	0.268	0.146
Nfkbiz	0.313145	4.15072e-10	7.84238e-06	0.555807	0.387	0.318
Fam46a	0.311515	1.11082e-34	2.09878e-30	0.557165	0.175	0.063
mt-Atp6	0.307196	3.09842e-14	5.85415e-10	0.582031	0.977	0.944
Tmcc3	0.30708	2.64487e-21	4.99722e-17	0.557262	0.22	0.115
Ccr5	0.304438	8.79685e-14	1.66208e-09	0.554181	0.268	0.18
Pik3r1	0.303715	1.60495e-14	3.0324e-10	0.558259	0.294	0.201
Ptgds	0.30371	7.29944e-24	1.37916e-19	0.539128	0.12	0.043
Grn	0.302428	6.96354e-07	0.0131569	0.550527	0.535	0.53
Lars2	0.301235	1.45951e-40	2.75759e-36	0.566099	0.199	0.073
Map4k4	0.301171	4.16839e-23	7.87575e-19	0.564133	0.25	0.135
Foxn3	0.300865	2.21484e-14	4.18471e-10	0.55634	0.278	0.187
Bptf	0.296181	4.13898e-33	7.82018e-29	0.569993	0.237	0.106
Chd4	0.295965	7.97104e-17	1.50605e-12	0.558493	0.264	0.165
Fubp1	0.295703	2.95091e-11	5.57546e-07	0.545746	0.231	0.158
Dock10	0.295626	8.34668e-16	1.57702e-11	0.554356	0.242	0.15
Ptbp3	0.295091	1.15537e-11	2.18295e-07	0.552014	0.283	0.207
Snx18	0.294636	2.67582e-09	5.05569e-05	0.546359	0.279	0.217
Ppp1r10	0.294536	4.30879e-21	8.14103e-17	0.557626	0.224	0.118
Ccl3	0.294076	3.66955e-39	6.93326e-35	0.62492	0.612	0.39
Ivns1abp	0.293765	6.85759e-11	1.29567e-06	0.554411	0.333	0.261
Fchsd2	0.292512	2.84717e-48	5.37944e-44	0.566552	0.19	0.06
Itgam	0.29225	7.49007e-10	1.41517e-05	0.54809	0.286	0.218
Ckb	0.290478	9.10269e-09	0.000171986	0.546346	0.301	0.238
Mt3	0.290376	1.45206e-99	2.74353e-95	0.545002	0.1	0.011
Laptm5	0.28896	1.02453e-07	0.00193574	0.555704	0.615	0.643
Zcchc7	0.288236	2.81948e-34	5.32712e-30	0.56663	0.217	0.09
Zfp644	0.285051	5.54682e-24	1.04802e-19	0.558479	0.213	0.104
Atp1a2	0.284926	2.70038e-72	5.1021e-68	0.548684	0.116	0.019
Slc29a3	0.280982	3.11471e-21	5.88494e-17	0.558851	0.23	0.123
Hba-a2	0.27717	4.42863e-64	8.36746e-60	0.556347	0.142	0.03
Mat2a	0.276904	2.85551e-07	0.0053952	0.541759	0.296	0.244
Basp1	0.275315	2.27e-09	4.28894e-05	0.548805	0.314	0.245
Plek	0.274198	4.17666e-08	0.000789138	0.552349	0.446	0.401
Arhgap5	0.27401	1.38232e-23	2.61176e-19	0.56213	0.238	0.122
Gnl3	0.272353	3.19836e-18	6.04298e-14	0.557539	0.243	0.142
Jund	0.27073	6.98181e-16	1.31914e-11	0.587158	0.938	0.87
Bclaf1	0.265636	1.48516e-09	2.80607e-05	0.544484	0.253	0.187
Zbtb20	0.264965	3.06083e-18	5.78314e-14	0.545503	0.168	0.083
Dnajb4	0.263069	1.1718e-26	2.214e-22	0.556265	0.191	0.084
Ptprc	0.262416	6.8839e-07	0.0130064	0.545153	0.382	0.341
B430010I23Rik	0.261506	6.64046e-51	1.25465e-46	0.549573	0.128	0.03
Gm26518	0.261364	1.34737e-71	2.54571e-67	0.558913	0.146	0.029
Hba-a1	0.258802	2.53486e-38	4.78936e-34	0.549698	0.139	0.042
Atf4	0.25841	2.90963e-07	0.00549746	0.541059	0.287	0.234
Mgat4a	0.256849	2.49125e-32	4.70697e-28	0.556703	0.177	0.068
Gm26669	0.250709	1.49581e-74	2.82618e-70	0.56057	0.15	0.03

## Sheet: CAM_1
gene	avg_log2FC	p_val	p_val_adj	auc	pct.1	pct.2
Ccl7	3.05561	0	0	0.745643	0.582	0.14
Ccl12	2.78737	0	0	0.769389	0.684	0.235
Ccl2	2.28106	0	0	0.770701	0.687	0.215
Cd14	1.8989	0	0	0.80176	0.894	0.539
Cxcl2	1.83873	0	0	0.709672	0.598	0.22
Mt1	1.67467	0	0	0.764965	0.817	0.464
Apoe	1.63556	0	0	0.707564	0.78	0.644
Pf4	1.53576	0	0	0.735009	0.563	0.118
Marcksl1	1.40548	0	0	0.730347	0.667	0.286
C5ar1	1.34555	0	0	0.801295	0.806	0.316
Cd63	1.13257	0	0	0.791635	0.905	0.502
Cd83	1.03999	0	0	0.696233	0.689	0.362
Cebpb	1.03936	0	0	0.729194	0.919	0.712
Ctsc	1.01336	0	0	0.758372	0.882	0.571
Ctsb	1.00156	0	0	0.782278	0.99	0.807
F13a1	0.981286	0	0	0.702006	0.53	0.146
Ms4a6d	0.962472	0	0	0.745787	0.713	0.286
Dab2	0.942801	0	0	0.740331	0.635	0.188
Mt2	0.899142	0	0	0.670277	0.423	0.09
Selenop	0.868808	1.12918e-276	2.13348e-272	0.680377	0.772	0.498
Lilrb4a	0.854811	0	0	0.681691	0.581	0.236
Ftl1	0.843988	0	0	0.728228	0.997	0.978
Mrc1	0.810081	0	0	0.687436	0.437	0.071
Ms4a7	0.789013	0	0	0.683364	0.491	0.134
Trf	0.773133	0	0	0.696176	0.763	0.447
Gpx3	0.771342	0	0	0.634107	0.311	0.045
Cdkn1a	0.768929	1.89167e-297	3.57412e-293	0.668375	0.619	0.319
Ccl8	0.768249	0	0	0.578273	0.187	0.031
Tubb6	0.749539	0	0	0.690278	0.509	0.148
Rcan1	0.740842	0	0	0.661655	0.415	0.101
C1qb	0.735698	0	0	0.718865	0.977	0.706
Fcgrt	0.732654	0	0	0.673243	0.49	0.168
Hmox1	0.721172	0	0	0.654203	0.455	0.162
Vcam1	0.695365	0	0	0.621307	0.276	0.035
Hspa8	0.694705	1.13298e-297	2.14065e-293	0.697469	0.963	0.896
Clec4n	0.690677	0	0	0.633406	0.346	0.085
C1qc	0.683392	0	0	0.70826	0.974	0.682
Ms4a6c	0.680359	0	0	0.688475	0.679	0.335
Plek	0.674096	0	0	0.684299	0.688	0.371
Nrros	0.644628	0	0	0.680812	0.625	0.302
Fcrls	0.644614	0	0	0.688576	0.77	0.392
C3ar1	0.623426	0	0	0.692772	0.632	0.268
Sdc4	0.61031	0	0	0.636243	0.379	0.111
Cd209f	0.610179	0	0	0.562152	0.138	0.014
Gadd45g	0.594441	6.43777e-269	1.21635e-264	0.634359	0.442	0.186
Eif4a1	0.591413	4.31191e-283	8.14692e-279	0.69046	0.914	0.752
Id2	0.588125	1.16877e-174	2.20827e-170	0.635305	0.625	0.394
Prdx1	0.575626	1.68737e-136	3.18811e-132	0.627198	0.757	0.545
Lyz2	0.571745	1.17998e-146	2.22945e-142	0.635446	0.785	0.636
C1qa	0.559879	7.84608e-262	1.48244e-257	0.683272	0.961	0.669
Gpr84	0.55628	1.8547e-264	3.50427e-260	0.614963	0.348	0.125
Gas6	0.546398	0	0	0.656018	0.407	0.102
Fcgr2b	0.546391	2.13524e-286	4.03432e-282	0.661492	0.593	0.299
Pla2g7	0.538801	0	0	0.640579	0.441	0.164
Plin2	0.537165	1.95264e-178	3.68932e-174	0.623887	0.511	0.277
Ccl24	0.533185	0	0	0.594988	0.211	0.022
Ninj1	0.530888	3.70119e-269	6.99303e-265	0.653026	0.559	0.277
Snx2	0.530151	0	0	0.656625	0.51	0.216
Ccl3	0.528834	4.79185e-159	9.05372e-155	0.627431	0.617	0.37
Atp6v0c	0.524209	2.43365e-275	4.59813e-271	0.674714	0.746	0.436
Cbr2	0.522094	0	0	0.645304	0.338	0.048
Cd163	0.521194	0	0	0.631322	0.294	0.032
Slfn2	0.521178	1.91214e-209	3.61279e-205	0.630083	0.489	0.25
Lyve1	0.519525	0	0	0.615525	0.245	0.015
Ifitm2	0.518249	1.09373e-185	2.06649e-181	0.637488	0.623	0.366
Ms4a6b	0.503343	9.75007e-271	1.84218e-266	0.654895	0.572	0.286
Cd68	0.503299	1.73579e-230	3.27961e-226	0.664403	0.796	0.506
Pmp22	0.500891	0	0	0.654409	0.495	0.196
Cxcl1	0.488777	2.15051e-254	4.06317e-250	0.557976	0.139	0.023
Folr2	0.48221	0	0	0.615926	0.26	0.029
Fcer1g	0.479727	2.21107e-238	4.1776e-234	0.676228	0.966	0.823
Ccl9	0.475224	2.07025e-124	3.91152e-120	0.596197	0.409	0.227
Ier3	0.472851	8.68269e-285	1.64051e-280	0.638919	0.462	0.187
Tlr2	0.461745	2.57171e-225	4.85899e-221	0.625681	0.445	0.2
Rgl1	0.460629	1.96669e-277	3.71586e-273	0.592387	0.248	0.067
Ifi207	0.446876	0	0	0.632547	0.369	0.11
Sod2	0.444183	3.82804e-195	7.23269e-191	0.612258	0.395	0.181
Hspa5	0.441585	2.98794e-125	5.64542e-121	0.627073	0.928	0.81
Lilr4b	0.424502	3.33543e-126	6.30196e-122	0.592016	0.375	0.196
Errfi1	0.421606	6.152e-199	1.16236e-194	0.593756	0.291	0.11
Lmna	0.413573	2.34739e-221	4.43516e-217	0.596668	0.293	0.102
Malat1	0.412744	2.91373e-180	5.5052e-176	0.654071	0.98	0.982
H3f3b	0.40784	7.48274e-139	1.41379e-134	0.634924	0.997	0.994
Il1a	0.406363	2.09033e-222	3.94947e-218	0.594631	0.282	0.096
Phlda1	0.405786	1.29212e-138	2.44134e-134	0.586309	0.314	0.145
Plaur	0.405477	2.1811e-175	4.12096e-171	0.611466	0.428	0.206
Ctsl	0.403493	1.75358e-90	3.31321e-86	0.595581	0.572	0.379
Slc3a2	0.400015	1.18687e-151	2.24247e-147	0.631623	0.724	0.492
Wfdc17	0.382772	3.00239e-90	5.67272e-86	0.584928	0.421	0.256
Il4ra	0.378573	2.22645e-164	4.20665e-160	0.606237	0.404	0.2
Nlrp3	0.378316	2.95441e-195	5.58206e-191	0.612219	0.399	0.181
Ccr1	0.377099	3.48017e-185	6.57543e-181	0.594688	0.309	0.124
Msr1	0.372702	0	0	0.616225	0.322	0.09
Jund	0.370196	3.86325e-91	7.29923e-87	0.608663	0.946	0.863
Ehd1	0.369206	1.28896e-246	2.43537e-242	0.608508	0.332	0.118
Fcgr3	0.366454	2.9913e-172	5.65175e-168	0.64204	0.8	0.499
Lpl	0.364819	8.42878e-49	1.59253e-44	0.533447	0.123	0.057
Ltc4s	0.358361	8.54185e-171	1.6139e-166	0.618621	0.501	0.257
Cfh	0.357679	2.70933e-206	5.119e-202	0.623564	0.464	0.219
Rab20	0.357503	7.227e-255	1.36547e-250	0.608924	0.328	0.114
Hspa1a	0.34358	1.26077e-87	2.3821e-83	0.568142	0.282	0.147
Lgmn	0.342259	7.5338e-166	1.42344e-161	0.646017	0.964	0.705
Clec10a	0.34135	1.07352e-253	2.02831e-249	0.582389	0.22	0.057
Ccl6	0.33925	3.31787e-37	6.26878e-33	0.554391	0.372	0.273
Zfand5	0.339204	2.00485e-131	3.78797e-127	0.611554	0.548	0.334
Bst2	0.338086	5.37656e-164	1.01585e-159	0.614046	0.468	0.247
Sdcbp	0.335739	4.67797e-124	8.83855e-120	0.618169	0.703	0.484
Ubc	0.334806	4.26379e-72	8.056e-68	0.59626	0.946	0.9
Il1b	0.33392	2.32533e-72	4.39347e-68	0.56602	0.308	0.175
Laptm4a	0.333264	7.4502e-142	1.40764e-137	0.619814	0.606	0.38
Ctsz	0.329572	7.24637e-70	1.36913e-65	0.593423	0.855	0.705
Adgre1	0.327313	4.13158e-164	7.80621e-160	0.608834	0.427	0.215
Ptgds	0.326051	3.22666e-224	6.09646e-220	0.561715	0.156	0.033
Trib1	0.324858	4.29561e-169	8.11612e-165	0.606028	0.4	0.19
Rab7b	0.323151	3.54953e-229	6.70649e-225	0.601088	0.31	0.109
Cited2	0.322688	4.37684e-97	8.2696e-93	0.580872	0.359	0.201
Lgals1	0.322349	1.00438e-86	1.89767e-82	0.587705	0.481	0.301
Gm6377	0.32201	1.60774e-222	3.03766e-218	0.582101	0.23	0.067
Ccl4	0.317182	1.37245e-50	2.59311e-46	0.572509	0.546	0.415
Npl	0.316513	2.94491e-304	5.56411e-300	0.602489	0.28	0.076
Eif4e	0.314321	4.98662e-133	9.42171e-129	0.59289	0.367	0.188
G530011O06Rik	0.309584	3.3593e-230	6.34707e-226	0.583538	0.233	0.067
Slc31a1	0.307811	1.06836e-236	2.01857e-232	0.602613	0.311	0.109
Nfe2l2	0.306476	6.11184e-114	1.15477e-109	0.598472	0.471	0.283
Nfkbib	0.304392	6.23029e-146	1.17715e-141	0.597138	0.376	0.185
Maff	0.30121	1.11239e-112	2.10174e-108	0.578319	0.302	0.15
Litaf	0.299711	3.68643e-111	6.96513e-107	0.596422	0.46	0.275
Asah1	0.297933	8.11516e-124	1.53328e-119	0.612207	0.603	0.384
Stab1	0.294011	8.30211e-153	1.5686e-148	0.592503	0.336	0.152
Ehd4	0.291327	4.41211e-142	8.33624e-138	0.599482	0.401	0.207
Cd38	0.290231	8.85462e-270	1.67299e-265	0.582901	0.217	0.053
Pdia6	0.289993	6.02171e-95	1.13774e-90	0.601198	0.636	0.442
Snx3	0.288123	5.58928e-115	1.05604e-110	0.599901	0.484	0.293
Cd86	0.286864	9.5669e-115	1.80757e-110	0.59734	0.46	0.269
Lamp1	0.284059	1.66993e-99	3.15516e-95	0.608608	0.769	0.559
Osm	0.283772	2.92318e-125	5.52305e-121	0.580358	0.297	0.139
Tmem106a	0.280541	1.60047e-205	3.02392e-201	0.594971	0.296	0.108
Csrnp1	0.278602	3.61685e-101	6.83368e-97	0.584449	0.378	0.214
Cstb	0.278436	2.78609e-102	5.26405e-98	0.60005	0.556	0.356
Manf	0.275792	6.00683e-74	1.13493e-69	0.581432	0.47	0.317
Selenok	0.275301	1.33338e-97	2.51929e-93	0.607087	0.749	0.552
Cndp2	0.268481	1.13105e-121	2.13701e-117	0.589846	0.371	0.195
Fth1	0.264302	1.84336e-115	3.48284e-111	0.622742	0.987	0.963
Smagp	0.263394	7.96676e-265	1.50524e-260	0.587031	0.235	0.061
Snx6	0.262149	1.15415e-136	2.18065e-132	0.592176	0.358	0.177
Srsf7	0.261614	5.31649e-95	1.0045e-90	0.600559	0.634	0.422
Tsc22d3	0.26135	1.07752e-26	2.03587e-22	0.552633	0.546	0.452
Hsd17b12	0.26117	5.84868e-143	1.10505e-138	0.5894	0.328	0.153
Ptpn1	0.260201	3.19523e-70	6.03708e-66	0.581298	0.5	0.346
Sqstm1	0.258663	7.28879e-73	1.37714e-68	0.577085	0.421	0.272
Tomm6	0.257795	1.18072e-110	2.23086e-106	0.599571	0.511	0.306
Itga5	0.257351	1.11104e-154	2.09919e-150	0.572375	0.224	0.081
Pdia3	0.257224	1.38427e-74	2.61544e-70	0.592951	0.711	0.535
Socs3	0.256823	1.34042e-86	2.5326e-82	0.588397	0.495	0.312
Arid5a	0.256739	5.49839e-104	1.03887e-99	0.576764	0.31	0.159
Pde4b	0.250019	5.81664e-97	1.099e-92	0.573931	0.303	0.159

## Sheet: CAM_2
gene	avg_log2FC	p_val	p_val_adj	auc	pct.1	pct.2
Apoe	2.08451	0	0	0.78056	0.861	0.644
Fabp5	1.63086	4.39398e-230	8.30199e-226	0.601592	0.263	0.067
Ctsb	1.2497	0	0	0.814373	0.994	0.814
Fth1	1.08443	8.57567e-278	1.62029e-273	0.738317	0.996	0.964
Gpnmb	1.03551	0	0	0.607652	0.245	0.031
Lgals1	0.969407	1.02009e-260	1.92735e-256	0.690842	0.613	0.3
Cd63	0.965692	0	0	0.74119	0.863	0.521
Lyz2	0.913941	3.45001e-210	6.51846e-206	0.702345	0.864	0.637
Selenop	0.901556	5.46558e-91	1.03267e-86	0.627836	0.696	0.514
Ftl1	0.9008	4.22335e-233	7.97959e-229	0.718367	0.998	0.979
Pf4	0.89874	1.2634e-236	2.38707e-232	0.640971	0.419	0.145
Lgals3	0.83705	9.98445e-56	1.88646e-51	0.58474	0.425	0.285
Prdx1	0.803314	4.42695e-179	8.36428e-175	0.681743	0.782	0.552
F13a1	0.799726	5.90352e-189	1.11541e-184	0.632566	0.418	0.168
Psap	0.732701	3.08528e-114	5.82933e-110	0.651173	0.941	0.83
Ifi27l2a	0.703431	1.2677e-106	2.3952e-102	0.604702	0.392	0.199
Ctsd	0.701982	1.37342e-146	2.59493e-142	0.669944	0.917	0.681
Ms4a7	0.699949	0	0	0.673973	0.49	0.149
Cd68	0.678902	9.37026e-214	1.77042e-209	0.697072	0.801	0.517
Rps29	0.646523	1.7186e-139	3.24712e-135	0.667654	0.959	0.893
Ccl8	0.641046	4.43718e-55	8.38361e-51	0.538286	0.117	0.042
Npc2	0.622831	3.37549e-196	6.37765e-192	0.692859	0.818	0.613
Fcer1g	0.620196	8.22282e-213	1.55362e-208	0.707224	0.984	0.828
Lamp1	0.61079	4.73965e-195	8.9551e-191	0.690293	0.796	0.566
Tyrobp	0.605864	9.48477e-235	1.79205e-230	0.717295	0.97	0.805
Tgfbi	0.595136	5.00444e-116	9.45539e-112	0.615655	0.44	0.232
Plin2	0.591899	1.19992e-122	2.26712e-118	0.627561	0.508	0.286
Wfdc17	0.575198	9.68448e-118	1.82978e-113	0.621099	0.493	0.258
C1qb	0.564322	2.18451e-117	4.12742e-113	0.652787	0.929	0.72
C1qa	0.56024	2.39688e-113	4.52866e-109	0.649376	0.872	0.687
Grn	0.537348	5.58759e-134	1.05572e-129	0.65522	0.726	0.518
Cstb	0.535822	4.67063e-110	8.82468e-106	0.629319	0.571	0.363
Pltp	0.532919	2.08992e-220	3.94869e-216	0.615583	0.32	0.097
C1qc	0.530749	3.0298e-98	5.72451e-94	0.639177	0.902	0.698
Pla2g7	0.522689	1.05006e-165	1.98399e-161	0.62594	0.419	0.176
Ms4a6c	0.518715	2.19966e-138	4.15604e-134	0.644854	0.623	0.353
Ms4a6d	0.513577	5.18593e-114	9.7983e-110	0.626413	0.544	0.314
Dab2	0.512508	6.65049e-130	1.25654e-125	0.61996	0.444	0.218
Mafb	0.503872	3.48284e-68	6.58047e-64	0.590725	0.411	0.256
Gpx3	0.495598	4.50597e-128	8.51358e-124	0.572077	0.204	0.063
Tpt1	0.49015	8.8468e-29	1.67151e-24	0.573185	0.758	0.718
Aif1	0.480219	1.5485e-111	2.92573e-107	0.632732	0.616	0.391
Mpeg1	0.462078	1.24306e-76	2.34864e-72	0.599537	0.447	0.285
Akr1a1	0.460969	2.76328e-133	5.22094e-129	0.635263	0.536	0.306
Anxa5	0.446035	4.97665e-124	9.40288e-120	0.628115	0.515	0.287
Clta	0.44542	2.30448e-107	4.35408e-103	0.633065	0.638	0.438
Trf	0.43259	1.48648e-20	2.80856e-16	0.557481	0.52	0.476
Itm2b	0.43099	4.01617e-61	7.58814e-57	0.609893	0.953	0.88
Fcgrt	0.425182	7.51989e-48	1.42081e-43	0.567891	0.308	0.193
Syngr1	0.421022	3.01122e-89	5.6894e-85	0.594706	0.37	0.196
Rps8	0.418331	5.54558e-62	1.04778e-57	0.60892	0.794	0.687
Creg1	0.414621	1.39344e-70	2.63277e-66	0.59839	0.479	0.316
Cyba	0.413165	1.03778e-113	1.96079e-109	0.649571	0.926	0.813
Cbr2	0.412201	1.43925e-190	2.71932e-186	0.590967	0.244	0.066
Gabarap	0.410726	6.93341e-85	1.31e-80	0.619536	0.626	0.462
Gapdh	0.402757	1.53698e-63	2.90396e-59	0.598613	0.534	0.382
Cotl1	0.389705	2.83855e-51	5.36316e-47	0.589565	0.522	0.41
Ctsz	0.388914	4.61771e-77	8.7247e-73	0.62233	0.895	0.708
Tmsb4x	0.388021	1.44824e-95	2.73631e-91	0.638937	0.99	0.992
Calr	0.385123	9.51949e-45	1.79861e-40	0.583313	0.522	0.405
Timp2	0.383689	1.68166e-93	3.17733e-89	0.605669	0.441	0.25
Uqcr11	0.381095	4.41425e-101	8.34029e-97	0.615623	0.496	0.293
Ctsc	0.375352	1.99093e-46	3.76167e-42	0.592319	0.728	0.593
Hexa	0.375277	5.02668e-80	9.4974e-76	0.614007	0.614	0.425
Aprt	0.373718	2.67784e-106	5.05951e-102	0.598167	0.356	0.169
Snx2	0.373658	1.09163e-40	2.06252e-36	0.567265	0.349	0.239
Ucp2	0.365871	1.96922e-53	3.72065e-49	0.58854	0.493	0.359
Atp6v1g1	0.363966	6.57284e-65	1.24187e-60	0.603278	0.601	0.452
Ecm1	0.35867	1.25987e-200	2.38039e-196	0.595918	0.26	0.07
Rpl41	0.357967	8.91718e-81	1.68481e-76	0.626618	0.937	0.861
Ctsa	0.354731	2.02339e-71	3.82299e-67	0.611706	0.686	0.503
Tmem256	0.351449	6.77937e-98	1.28089e-93	0.601096	0.391	0.207
Fn1	0.345382	1.26213e-84	2.38466e-80	0.568065	0.229	0.092
Bri3	0.344047	5.15636e-79	9.74242e-75	0.6058	0.514	0.331
Msrb1	0.34324	2.46366e-69	4.65485e-65	0.581721	0.343	0.187
Lst1	0.342763	1.55888e-79	2.94534e-75	0.588557	0.357	0.192
Dbi	0.342329	4.97699e-85	9.40353e-81	0.600544	0.432	0.25
Gas6	0.341773	3.17491e-86	5.99868e-82	0.577419	0.27	0.123
Bst2	0.338819	1.40399e-68	2.6527e-64	0.591067	0.423	0.259
Atpif1	0.337351	4.31978e-62	8.16179e-58	0.592534	0.478	0.322
Ccl6	0.336164	5.17447e-07	0.00977664	0.526675	0.317	0.281
Stab1	0.333722	2.65861e-105	5.02318e-101	0.595333	0.345	0.158
Rps28	0.331835	2.37825e-59	4.49346e-55	0.607159	0.843	0.736
Ybx1	0.326428	1.11807e-48	2.11248e-44	0.593794	0.712	0.589
Folr2	0.323752	5.27712e-165	9.97059e-161	0.570264	0.183	0.043
Thbs1	0.323681	2.04898e-69	3.87135e-65	0.564865	0.237	0.105
Lgmn	0.317473	1.02746e-86	1.94129e-82	0.630749	0.966	0.715
Mif	0.313854	1.61741e-66	3.05594e-62	0.587419	0.4	0.241
Atp5j2	0.313812	4.1971e-67	7.93e-63	0.594916	0.471	0.307
Serf2	0.313434	2.45354e-58	4.63571e-54	0.605275	0.835	0.711
Cox7c	0.310414	1.73078e-52	3.27014e-48	0.593367	0.609	0.471
Blvrb	0.310146	3.03739e-122	5.73884e-118	0.593428	0.306	0.124
Ninj1	0.309248	8.00169e-53	1.51184e-48	0.583158	0.447	0.296
Emp3	0.307247	6.48795e-52	1.22583e-47	0.585066	0.478	0.327
Lrp1	0.306373	1.45257e-75	2.74449e-71	0.582103	0.327	0.168
Snx3	0.304255	9.73382e-43	1.83911e-38	0.574792	0.428	0.304
Ctss	0.303054	1.61306e-55	3.04772e-51	0.604851	0.98	0.834
Ctsh	0.298469	3.70657e-46	7.00318e-42	0.590197	0.671	0.539
Atp5e	0.298139	3.49539e-51	6.6042e-47	0.588107	0.533	0.383
Lipa	0.295984	1.04724e-105	1.97865e-101	0.584186	0.28	0.116
Ms4a6b	0.295471	8.44088e-47	1.59482e-42	0.578819	0.447	0.305
Lamtor1	0.293317	1.90612e-82	3.60142e-78	0.590421	0.363	0.194
Gng5	0.291913	6.37619e-46	1.20472e-41	0.589831	0.663	0.551
Emp1	0.291886	1.42029e-127	2.6835e-123	0.573505	0.212	0.066
Ndufa4	0.291774	4.61135e-51	8.71268e-47	0.588938	0.55	0.404
Rpl28	0.28673	3.86914e-35	7.31035e-31	0.575535	0.555	0.449
Cox6b1	0.285903	4.18943e-47	7.91551e-43	0.583237	0.508	0.37
Eef1a1	0.285859	1.78274e-31	3.3683e-27	0.577248	0.838	0.791
Pkm	0.281991	1.45951e-23	2.7576e-19	0.560715	0.534	0.443
Ppia	0.281932	1.11726e-48	2.11096e-44	0.596256	0.863	0.767
Atp5k	0.27732	1.31906e-62	2.49224e-58	0.585762	0.407	0.25
Rps21	0.277043	7.52064e-34	1.42095e-29	0.573142	0.535	0.421
Hsbp1	0.275974	1.97229e-40	3.72645e-36	0.567451	0.361	0.244
Rpl6	0.275822	1.80728e-36	3.41468e-32	0.582501	0.765	0.684
Atp5g1	0.274997	8.49991e-44	1.60597e-39	0.576123	0.441	0.309
Actb	0.27412	1.41975e-18	2.68248e-14	0.55883	0.966	0.956
Rps12	0.269098	6.9171e-31	1.30692e-26	0.568629	0.509	0.397
Mrc1	0.267642	7.53964e-45	1.42454e-40	0.550581	0.199	0.101
Ndufc1	0.267206	5.34049e-45	1.00903e-40	0.569803	0.352	0.228
Uqcrq	0.265128	4.31225e-48	8.14757e-44	0.581613	0.473	0.331
Trem2	0.26342	2.17194e-57	4.10367e-53	0.597959	0.658	0.448
Ly6e	0.262354	8.79641e-26	1.66199e-21	0.565176	0.579	0.489
Hint1	0.25943	4.0274e-42	7.60936e-38	0.576141	0.466	0.331
Elob	0.258556	2.11368e-44	3.99358e-40	0.581135	0.514	0.376
App	0.2581	4.13864e-62	7.81955e-58	0.578538	0.347	0.198
Pld3	0.255537	1.54649e-53	2.92193e-49	0.569977	0.313	0.179
Nrp1	0.255349	2.33038e-105	4.40303e-101	0.581875	0.27	0.109
Ap2m1	0.255334	3.63443e-22	6.86689e-18	0.553372	0.397	0.317
Sh3bgrl3	0.253758	4.28629e-34	8.09852e-30	0.579	0.749	0.648
Tmem106a	0.252554	1.32689e-93	2.50703e-89	0.579338	0.272	0.117

## Sheet: SAMC
gene	avg_log2FC	p_val	p_val_adj	auc	pct.1	pct.2
Spp1	5.74093	0	0	0.982037	0.973	0.176
Fabp5	2.76597	0	0	0.68406	0.418	0.068
Gpnmb	1.93808	0	0	0.685102	0.397	0.033
Ctsb	1.79006	0	0	0.898693	0.999	0.819
Ctsl	1.54935	0	0	0.816628	0.866	0.382
Lgals3	1.53035	1.01274e-272	1.91347e-268	0.757661	0.721	0.279
Lpl	1.42707	0	0	0.6759	0.396	0.053
Fth1	1.35493	2.60001e-215	4.91247e-211	0.784016	0.992	0.965
Cd63	1.33825	5.00536e-300	9.45713e-296	0.818851	0.924	0.529
Ctsd	1.30765	1.43756e-162	2.71612e-158	0.742705	0.93	0.687
Apoe	1.29488	1.36533e-44	2.57965e-40	0.624429	0.699	0.656
Cd14	1.28693	1.19372e-08	0.000225542	0.549579	0.544	0.575
Plin2	1.21618	0	0	0.796065	0.791	0.283
Lgals1	1.12269	8.18093e-158	1.54571e-153	0.700687	0.618	0.309
Cd9	1.03965	5.72942e-84	1.08252e-79	0.658952	0.666	0.425
Pkm	1.02726	1.40677e-229	2.65795e-225	0.766061	0.827	0.436
Prdx1	0.986244	1.9755e-92	3.7325e-88	0.676016	0.813	0.558
Lilrb4a	0.970349	5.46495e-55	1.03255e-50	0.610764	0.435	0.265
Lilr4b	0.886778	5.25363e-139	9.92621e-135	0.663083	0.501	0.204
Ftl1	0.858012	5.92325e-145	1.11914e-140	0.732729	0.996	0.979
Mmp12	0.849158	5.48165e-170	1.0357e-165	0.555561	0.124	0.013
Psap	0.84216	8.15853e-64	1.54147e-59	0.652097	0.934	0.833
Cd68	0.840285	1.30119e-193	2.45848e-189	0.754046	0.875	0.523
Calr	0.840081	9.43743e-176	1.78311e-171	0.727377	0.747	0.401
Cstb	0.811293	2.94349e-211	5.56143e-207	0.743892	0.78	0.362
Gapdh	0.804207	9.04657e-167	1.70926e-162	0.718591	0.719	0.38
Syngr1	0.800632	5.55876e-171	1.05027e-166	0.678605	0.521	0.196
Cd72	0.797156	2.27328e-108	4.29514e-104	0.612232	0.32	0.111
Mafb	0.781274	2.88321e-135	5.44754e-131	0.674413	0.565	0.256
Csf1	0.760241	2.31094e-209	4.36629e-205	0.617761	0.286	0.055
Ccl9	0.735783	4.19069e-31	7.9179e-27	0.579365	0.375	0.241
C3ar1	0.727967	4.71187e-169	8.90261e-165	0.70392	0.668	0.291
Lrp1	0.723105	1.57287e-249	2.97178e-245	0.704079	0.554	0.166
Ccl4	0.714744	2.31536e-11	4.37463e-07	0.55468	0.502	0.425
Pld3	0.707896	2.37657e-258	4.4903e-254	0.711383	0.573	0.174
Arg1	0.698144	1.64568e-292	3.10934e-288	0.607815	0.244	0.03
Adam8	0.692052	0	0	0.681189	0.427	0.07
Capg	0.687467	3.9095e-247	7.38662e-243	0.721052	0.637	0.207
Aprt	0.683333	1.00044e-211	1.89022e-207	0.688656	0.525	0.169
Grn	0.681771	4.39809e-112	8.30975e-108	0.692117	0.784	0.522
Fn1	0.670415	1.20621e-158	2.27901e-154	0.626992	0.348	0.092
Creg1	0.655087	4.37065e-105	8.25791e-101	0.663434	0.602	0.317
Ecm1	0.653863	0	0	0.672848	0.412	0.07
Rrbp1	0.65177	2.47891e-123	4.68365e-119	0.689629	0.721	0.396
Ctsz	0.651318	1.69436e-120	3.20133e-116	0.708258	0.95	0.712
Tgfbi	0.649001	1.35988e-105	2.56935e-101	0.649396	0.521	0.236
Emp1	0.635164	0	0	0.684322	0.429	0.063
Thbs1	0.631346	2.24811e-92	4.24758e-88	0.601758	0.309	0.106
Dab2	0.627881	4.4917e-132	8.48662e-128	0.663944	0.538	0.222
Actb	0.600646	5.27718e-63	9.97071e-59	0.651861	0.985	0.956
Mpeg1	0.593471	3.82383e-110	7.22475e-106	0.662348	0.569	0.285
Anxa5	0.579705	1.63063e-159	3.08092e-155	0.697259	0.66	0.289
Vim	0.579198	1.59316e-94	3.01011e-90	0.638239	0.491	0.223
Esd	0.578163	3.82735e-99	7.23139e-95	0.637656	0.459	0.208
Tpt1	0.577256	1.2779e-31	2.41446e-27	0.604247	0.765	0.719
Gm42418	0.567041	3.47408e-82	6.56392e-78	0.643537	0.611	0.304
Msr1	0.565744	9.1527e-251	1.72931e-246	0.668634	0.433	0.102
Lipa	0.561186	2.09243e-193	3.95344e-189	0.654998	0.414	0.116
Zeb2	0.556451	1.11086e-98	2.09886e-94	0.651859	0.566	0.274
Lamp1	0.553719	9.27902e-91	1.75318e-86	0.674869	0.807	0.572
Gpr84	0.546876	4.17402e-33	7.8864e-29	0.566934	0.266	0.143
Rgs1	0.546257	4.8852e-31	9.23009e-27	0.595602	0.601	0.44
Cotl1	0.542594	7.04702e-74	1.33146e-69	0.646519	0.625	0.41
Rnh1	0.541866	5.16325e-138	9.75545e-134	0.670708	0.556	0.235
Npc2	0.537647	8.23339e-86	1.55562e-81	0.671711	0.835	0.618
Ccl3	0.536446	2.44907e-07	0.00462726	0.541306	0.458	0.392
Ucp2	0.535908	5.33305e-114	1.00763e-109	0.676946	0.674	0.357
Akr1a1	0.533547	1.8763e-112	3.54509e-108	0.668139	0.606	0.311
Mif	0.53289	1.87678e-134	3.54599e-130	0.669688	0.555	0.24
Rcan1	0.522735	3.66734e-74	6.92908e-70	0.597322	0.311	0.126
Abca1	0.517627	1.60226e-186	3.02732e-182	0.650826	0.41	0.114
Hmox1	0.514768	2.08373e-84	3.93701e-80	0.62099	0.42	0.183
Soat1	0.510906	2.20732e-200	4.17051e-196	0.66953	0.469	0.138
Msrb1	0.508542	2.23953e-91	4.23137e-87	0.627566	0.432	0.189
P4hb	0.50769	7.34949e-145	1.38861e-140	0.656429	0.472	0.173
App	0.507281	2.83988e-160	5.36566e-156	0.672637	0.528	0.196
Rps8	0.501784	2.074e-61	3.91861e-57	0.646904	0.851	0.688
Ctsa	0.500584	5.53691e-97	1.04614e-92	0.67704	0.796	0.505
Rps29	0.499255	7.76137e-28	1.46643e-23	0.598826	0.898	0.897
Lyz2	0.495755	7.04371e-16	1.33084e-11	0.571521	0.683	0.649
Timp2	0.49223	2.03319e-87	3.8415e-83	0.638366	0.504	0.253
Ms4a6d	0.488832	2.06569e-64	3.90291e-60	0.627925	0.563	0.32
Pgam1	0.482337	3.7424e-133	7.07089e-129	0.648655	0.454	0.17
Cndp2	0.480647	9.90177e-144	1.87084e-139	0.664995	0.518	0.202
Gabarap	0.47293	2.50967e-73	4.74177e-69	0.650292	0.691	0.465
Ssr4	0.467073	9.15031e-112	1.72886e-107	0.667895	0.625	0.313
Plk2	0.466975	1.1925e-68	2.25312e-64	0.576242	0.227	0.079
Iqgap1	0.452372	2.33693e-84	4.41539e-80	0.629293	0.466	0.219
Emp3	0.449621	1.30395e-80	2.46368e-76	0.644587	0.595	0.328
Rps12	0.448534	5.71722e-59	1.08021e-54	0.630325	0.623	0.397
Il1rn	0.446645	4.27439e-45	8.07604e-41	0.559713	0.193	0.075
Psmb6	0.422171	2.00004e-68	3.77888e-64	0.630929	0.552	0.318
Fam20c	0.418721	0	0	0.626365	0.288	0.037
Pltp	0.412681	5.55542e-48	1.04964e-43	0.571933	0.243	0.106
Hsp90b1	0.406502	4.88117e-58	9.22248e-54	0.63501	0.708	0.493
Vat1	0.401943	0	0	0.635713	0.316	0.046
Tpp1	0.401909	6.33354e-120	1.19666e-115	0.645087	0.466	0.184
Rps2	0.400014	2.33116e-63	4.4045e-59	0.644823	0.786	0.555
Alas1	0.398038	1.33159e-40	2.51591e-36	0.567543	0.241	0.113
Por	0.397971	2.78586e-132	5.26361e-128	0.627046	0.366	0.116
Ppib	0.39498	7.01704e-76	1.3258e-71	0.644105	0.631	0.369
Ms4a7	0.394563	1.28527e-87	2.42839e-83	0.617664	0.402	0.162
Id2	0.391467	5.22561e-25	9.87326e-21	0.583701	0.558	0.412
Stab1	0.387792	6.17007e-86	1.16577e-81	0.616468	0.391	0.162
C5ar1	0.384657	2.33828e-25	4.41795e-21	0.581277	0.498	0.36
Rnf149	0.380112	4.89532e-113	9.24921e-109	0.628948	0.404	0.146
Tpi1	0.378816	3.16186e-135	5.97401e-131	0.63193	0.384	0.124
Rps21	0.37534	3.41149e-44	6.44567e-40	0.613967	0.607	0.422
Fcrls	0.375278	7.37004e-31	1.39249e-26	0.594508	0.606	0.424
Rpl12	0.373793	1.13945e-60	2.15287e-56	0.629956	0.602	0.373
Nceh1	0.371279	4.75734e-209	8.98852e-205	0.621784	0.302	0.06
Eef1a1	0.370656	2.28776e-31	4.32249e-27	0.604496	0.85	0.792
Bri3	0.364447	1.21088e-62	2.28785e-58	0.627264	0.57	0.335
Itga5	0.364201	3.03266e-114	5.72991e-110	0.604718	0.295	0.088
Basp1	0.359053	1.19164e-59	2.25148e-55	0.611544	0.457	0.24
Mt2	0.35813	6.47986e-29	1.2243e-24	0.557718	0.232	0.119
Nrp1	0.357932	3.95594e-113	7.47436e-109	0.61505	0.338	0.111
Tyrobp	0.354426	7.91182e-57	1.49486e-52	0.642995	0.939	0.81
Gm26917	0.354283	2.28478e-56	4.31686e-52	0.586747	0.307	0.135
Cpd	0.353427	3.73705e-219	7.06079e-215	0.617355	0.286	0.052
Vcp	0.352356	3.70282e-69	6.99611e-65	0.625803	0.512	0.275
Bola2	0.349989	1.79596e-99	3.39328e-95	0.628471	0.426	0.172
Rack1	0.348078	1.73943e-60	3.28648e-56	0.630578	0.63	0.383
Nme1	0.347395	3.45674e-74	6.53116e-70	0.627815	0.506	0.258
Lamtor1	0.347125	1.71917e-74	3.2482e-70	0.616332	0.42	0.197
Pgd	0.346619	6.2099e-93	1.1733e-88	0.614392	0.365	0.141
Clta	0.346024	5.9899e-51	1.13173e-46	0.623006	0.657	0.443
Gde1	0.345967	1.1064e-125	2.09043e-121	0.624451	0.365	0.118
Myo1e	0.344269	2.92457e-269	5.52567e-265	0.615535	0.269	0.039
Pdia6	0.342121	1.31149e-44	2.47793e-40	0.615748	0.665	0.454
Ifi27l2a	0.33818	9.10782e-09	0.000172083	0.537177	0.28	0.208
Atp6v1a	0.337728	1.06433e-106	2.01094e-102	0.613403	0.339	0.116
Sgk1	0.33765	2.72144e-49	5.1419e-45	0.610347	0.537	0.309
Tubb5	0.33603	2.61057e-62	4.93241e-58	0.618746	0.498	0.27
Atp5k	0.335356	6.02608e-57	1.13857e-52	0.610681	0.462	0.253
Ptms	0.331782	2.11951e-60	4.00461e-56	0.599817	0.37	0.175
Adssl1	0.331047	1.00246e-119	1.89406e-115	0.615652	0.335	0.105
Atp5g1	0.330404	2.63056e-61	4.97019e-57	0.622793	0.546	0.31
Txn1	0.328797	1.12355e-55	2.12283e-51	0.608533	0.456	0.246
Plek	0.327926	1.67342e-32	3.16175e-28	0.595052	0.571	0.396
Uap1l1	0.326921	1.26288e-157	2.38609e-153	0.620311	0.322	0.082
Rap2b	0.325756	1.61612e-119	3.05349e-115	0.614565	0.33	0.103
Rpl28	0.325518	6.83029e-39	1.29051e-34	0.60796	0.625	0.449
Cd93	0.322204	1.60725e-133	3.03674e-129	0.599713	0.263	0.065
Rab7b	0.320694	5.02269e-107	9.48988e-103	0.615979	0.354	0.121
Nrp2	0.320125	5.02861e-197	9.50106e-193	0.609563	0.269	0.05
Tgm2	0.318586	1.87522e-113	3.54304e-109	0.608243	0.314	0.096
Itga6	0.318379	1.40208e-91	2.6491e-87	0.60096	0.307	0.106
Erp29	0.317515	1.60054e-60	3.02405e-56	0.617058	0.502	0.271
Rpn1	0.314901	2.21529e-92	4.18556e-88	0.621244	0.405	0.164
Lgals3bp	0.313434	2.08166e-61	3.93309e-57	0.593331	0.328	0.145
Fnip2	0.310647	1.24243e-194	2.34744e-190	0.603474	0.252	0.045
Cd84	0.310366	1.37289e-61	2.59394e-57	0.608282	0.426	0.212
Uqcrq	0.308199	7.69562e-51	1.45401e-46	0.613837	0.551	0.333
Taldo1	0.305002	1.29843e-34	2.45326e-30	0.593562	0.513	0.336
Rap2a	0.304357	2.1957e-119	4.14856e-115	0.598574	0.268	0.073
Pla2g7	0.304135	1.17132e-50	2.21308e-46	0.593122	0.373	0.185
Blvrb	0.303257	5.21681e-63	9.85665e-59	0.590224	0.306	0.129
Cyba	0.302663	1.15196e-43	2.17651e-39	0.623939	0.901	0.817
M6pr	0.300205	1.77703e-27	3.35751e-23	0.581867	0.469	0.327
Atp5e	0.300142	1.17995e-32	2.22939e-28	0.594419	0.547	0.387
Sec61b	0.299531	1.82248e-46	3.4434e-42	0.60707	0.522	0.315
Slc11a1	0.29461	9.4179e-68	1.77942e-63	0.601775	0.36	0.158
Aldoa	0.294279	1.15282e-37	2.17813e-33	0.604257	0.622	0.426
Rpl6	0.293754	7.42204e-34	1.40232e-29	0.607521	0.81	0.685
Tmem86a	0.292763	2.04836e-83	3.87017e-79	0.601648	0.323	0.121
Slc43a2	0.292024	1.52449e-94	2.88037e-90	0.600482	0.301	0.101
Romo1	0.290409	1.02381e-60	1.93439e-56	0.602124	0.384	0.185
Sash1	0.289906	2.18413e-147	4.1267e-143	0.595352	0.242	0.052
Sgpl1	0.289744	5.60506e-82	1.05902e-77	0.607514	0.355	0.142
Lrpap1	0.289362	1.11131e-56	2.09971e-52	0.600869	0.394	0.197
Psmd1	0.289333	4.11539e-88	7.77562e-84	0.605849	0.335	0.125
Fcer1g	0.288728	1.85962e-35	3.51357e-31	0.612092	0.955	0.833
Manf	0.286063	1.64652e-26	3.11094e-22	0.580488	0.467	0.328
Gba	0.285676	5.9313e-109	1.12066e-104	0.604579	0.301	0.093
Nfic	0.285671	1.69688e-84	3.20608e-80	0.598794	0.308	0.111
Rnf128	0.284962	1.45835e-126	2.75541e-122	0.582161	0.209	0.045
Tpd52	0.283581	4.21275e-54	7.95958e-50	0.616992	0.56	0.325
AY036118	0.281981	7.01345e-44	1.32512e-39	0.575847	0.287	0.134
Tmem106a	0.281329	4.16569e-89	7.87066e-85	0.60485	0.33	0.12
2010107E04Rik	0.281319	4.75633e-109	8.98661e-105	0.596159	0.269	0.076
Atp5j2	0.280559	3.16298e-36	5.97613e-32	0.593412	0.481	0.312
Pgk1	0.280555	6.09016e-69	1.15068e-64	0.604343	0.372	0.165
Rps10	0.276579	1.21316e-39	2.29215e-35	0.608823	0.633	0.443
Psmb4	0.275676	9.61817e-64	1.81726e-59	0.605121	0.396	0.187
Cenpb	0.275549	7.70841e-142	1.45643e-137	0.595659	0.246	0.055
Atp5o.1	0.274356	1.48876e-123	2.81286e-119	0.594249	0.251	0.063
Tcirg1	0.273897	3.69178e-78	6.97525e-74	0.602284	0.337	0.133
Gclm	0.273527	3.97614e-78	7.51252e-74	0.568563	0.189	0.053
Ckap4	0.27298	3.16199e-125	5.97426e-121	0.597999	0.264	0.068
Cyfip1	0.272973	5.77818e-49	1.09173e-44	0.604688	0.479	0.271
Fyb	0.269864	4.03509e-47	7.6239e-43	0.60424	0.493	0.283
Edem1	0.268408	4.87032e-47	9.20198e-43	0.587985	0.35	0.178
Abcg1	0.2658	1.22432e-98	2.31322e-94	0.591621	0.261	0.077
Glrx	0.265371	1.39262e-53	2.63121e-49	0.576051	0.256	0.106
Tmed10	0.264835	4.23976e-34	8.0106e-30	0.599399	0.628	0.441
Pycard	0.264773	7.32822e-43	1.38459e-38	0.600261	0.491	0.293
Slc3a2	0.264683	8.88045e-12	1.67787e-07	0.55778	0.606	0.512
Gusb	0.263417	1.99541e-47	3.77014e-43	0.600842	0.456	0.255
Coro1c	0.263328	3.04538e-81	5.75394e-77	0.6019	0.33	0.126
Slc37a2	0.262091	1.05004e-155	1.98395e-151	0.597648	0.247	0.052
Hsp90ab1	0.260724	3.58964e-28	6.78227e-24	0.596171	0.755	0.61
Eif3c	0.26065	3.0062e-56	5.67991e-52	0.599731	0.392	0.193
Psen2	0.259905	5.43324e-97	1.02656e-92	0.591882	0.262	0.079
Ppp1r14b	0.259801	4.48043e-66	8.46532e-62	0.59185	0.309	0.127
Psmb5	0.259625	1.03883e-57	1.96276e-53	0.593112	0.34	0.157
Dhrs3	0.259058	2.80986e-58	5.30896e-54	0.589688	0.318	0.141
Sdc4	0.25738	1.21164e-42	2.28928e-38	0.574389	0.283	0.133
St13	0.257309	5.67805e-51	1.07281e-46	0.596562	0.395	0.203
1110008F13Rik	0.257144	1.22481e-98	2.31415e-94	0.591234	0.26	0.077
Man2a1	0.256022	1.37546e-101	2.59878e-97	0.585452	0.234	0.064
Usmg5	0.255589	5.04943e-87	9.54039e-83	0.583066	0.238	0.072
Slc27a1	0.254628	6.74201e-173	1.27383e-168	0.586464	0.207	0.035
Psmd8	0.254461	1.44726e-44	2.73445e-40	0.593415	0.408	0.226
Tln1	0.254053	1.58089e-48	2.98694e-44	0.595182	0.402	0.208
Bax	0.253991	1.95508e-41	3.69392e-37	0.59632	0.465	0.275
Npc1	0.253864	7.76856e-98	1.46779e-93	0.589973	0.255	0.075
Rpl23	0.253371	1.13395e-28	2.14249e-24	0.597966	0.769	0.647
Rps26	0.252505	2.61684e-32	4.94426e-28	0.599906	0.664	0.492
Gns	0.252084	9.75538e-47	1.84318e-42	0.593205	0.395	0.208
Surf4	0.251899	4.98626e-63	9.42104e-59	0.598046	0.354	0.159

## Sheet: Macro_1
gene	avg_log2FC	p_val	p_val_adj	auc	pct.1	pct.2
Ifit3	2.56384	0	0	0.930049	0.872	0.031		interferon induced gene
Ccl12	2.42303	1.18042e-39	2.23029e-35	0.715839	0.636	0.277		monocyte chemotactic protein 5 (MCP-5)
Isg15	2.02314	0	0	0.923372	0.887	0.084		Interferon-stimulated gene 15
Ifitm3	1.86576	3.86075e-110	7.29451e-106	0.892272	0.964	0.343		Interferon induced
Cxcl10	1.67968	4.59485e-135	8.68151e-131	0.67803	0.39	0.04		activating microglia and directing them to the lesion site
Irf7	1.67572	5.35018e-296	1.01086e-291	0.880206	0.81	0.087
Ifi27l2a	1.58928	5.25161e-68	9.92239e-64	0.757397	0.672	0.208
Ifit1	1.54368	0	0	0.798119	0.61	0.019
Rsad2	1.54043	0	0	0.804779	0.621	0.015
Ms4a4c	1.49385	2.96003e-159	5.59268e-155	0.811513	0.697	0.114
Usp18	1.35929	0	0	0.831623	0.687	0.035
Ifit2	1.29349	0	0	0.797776	0.605	0.013
Ifi204	1.25605	1.25775e-216	2.3764e-212	0.855469	0.779	0.107
Ly6e	1.17575	4.18692e-48	7.91076e-44	0.779936	0.877	0.492
Ifit3b	1.17499	0	0	0.74305	0.492	0.008
Rtp4	1.12848	1.58338e-224	2.99164e-220	0.815525	0.692	0.078
Bst2	1.11459	1.09064e-79	2.06065e-75	0.804337	0.785	0.266
Apoe	1.07237	2.02502e-25	3.82607e-21	0.711291	0.867	0.656
Ms4a6c	1.07025	4.08054e-52	7.70977e-48	0.771896	0.821	0.366
Ifi211	1.06987	1.44427e-174	2.7288e-170	0.75987	0.574	0.068
Phf11b	1.05251	1.68231e-200	3.17856e-196	0.777339	0.605	0.067
Ccl8	1.03615	1.93243e-15	3.65113e-11	0.560217	0.164	0.046
Slfn5	1.02728	7.44066e-162	1.40584e-157	0.761334	0.585	0.075
Fcgr1	0.985988	1.70674e-79	3.22471e-75	0.790977	0.749	0.235
Ifi47	0.966228	7.12426e-249	1.34606e-244	0.760931	0.559	0.046
Ccl7	0.960153	5.22645e-17	9.87486e-13	0.617262	0.405	0.182
Oasl2	0.95342	1.3588e-301	2.56731e-297	0.800591	0.641	0.05
Phf11d	0.940825	4.43861e-269	8.3863e-265	0.753545	0.538	0.039
Zbp1	0.924967	1.63573e-252	3.09056e-248	0.789469	0.626	0.057
Stat1	0.922806	5.95247e-134	1.12466e-129	0.766203	0.61	0.097
Gm42418	0.907121	1.70345e-07	0.00321851	0.58924	0.462	0.313
Gbp2	0.892293	2.99325e-179	5.65544e-175	0.686108	0.4	0.032
Npc2	0.880083	1.22478e-33	2.31409e-29	0.741393	0.897	0.623
Tspo	0.870386	7.52592e-39	1.42195e-34	0.73236	0.744	0.367
Ifi209	0.858708	6.65939e-184	1.25822e-179	0.734948	0.513	0.051
Lgals3	0.82991	1.33927e-14	2.53042e-10	0.628414	0.523	0.292
Fth1	0.818156	4.49768e-23	8.49791e-19	0.704822	0.995	0.965
Oasl1	0.813558	0	0	0.709763	0.431	0.013
Iigp1	0.783148	5.3732e-262	1.01521e-257	0.638527	0.287	0.011
Actb	0.771812	1.59975e-10	3.02258e-06	0.632355	0.985	0.956
Ms4a6d	0.764265	1.63251e-33	3.08446e-29	0.707937	0.703	0.326
Ms4a7	0.763017	2.26557e-27	4.28057e-23	0.646743	0.446	0.168
Pnp	0.747125	5.41055e-41	1.02227e-36	0.70538	0.6	0.233
Tor3a	0.739302	5.10153e-108	9.63883e-104	0.719872	0.508	0.081
Lgals3bp	0.738867	1.11571e-66	2.10802e-62	0.72232	0.574	0.148
Oas1a	0.73776	5.05077e-119	9.54293e-115	0.715379	0.492	0.069
Cmpk2	0.733903	0	0	0.677543	0.364	0.01
Ctsb	0.732001	1.33164e-20	2.516e-16	0.692053	0.964	0.824
Fgl2	0.728508	1.24444e-50	2.35125e-46	0.664098	0.421	0.102
Mndal	0.725136	1.4933e-81	2.82144e-77	0.688202	0.446	0.079
Ube2l6	0.718567	2.02868e-101	3.83298e-97	0.698083	0.456	0.069
Tgfbi	0.716441	5.6412e-16	1.06585e-11	0.626547	0.462	0.244
Ccl2	0.707568	1.9215e-22	3.63049e-18	0.656034	0.554	0.26
Slfn2	0.702081	2.42803e-47	4.58752e-43	0.734527	0.718	0.271
Ly6a	0.701029	8.64061e-38	1.63256e-33	0.610295	0.277	0.059
Samhd1	0.691906	3.68472e-56	6.96191e-52	0.733675	0.662	0.21
Ms4a6b	0.688512	1.74055e-36	3.2886e-32	0.714155	0.708	0.312
Ifi207	0.685351	2.35343e-78	4.44657e-74	0.730568	0.585	0.132
Ifi203	0.683019	6.82717e-90	1.28993e-85	0.690682	0.446	0.073
Slfn4	0.682094	1.00701e-136	1.90264e-132	0.611377	0.236	0.014
Trim30a	0.669093	8.63801e-94	1.63207e-89	0.718377	0.518	0.094
Parp14	0.66829	5.51649e-149	1.04229e-144	0.697776	0.436	0.045
Ifi205	0.660143	2.11548e-139	3.99699e-135	0.633313	0.287	0.021
Plac8	0.648494	1.45682e-16	2.75252e-12	0.599499	0.323	0.127
Fcgr4	0.643067	1.17661e-56	2.22309e-52	0.660622	0.4	0.085
Cd52	0.640448	1.76477e-17	3.33436e-13	0.667522	0.81	0.546
Rnf213	0.639276	2.50271e-92	4.72863e-88	0.672255	0.395	0.057
Sp100	0.631512	5.11682e-78	9.66771e-74	0.730249	0.585	0.133
Plin2	0.630043	8.94455e-17	1.68998e-12	0.639398	0.554	0.298
Lgals9	0.599277	6.15713e-46	1.16333e-41	0.69313	0.533	0.169
Mx1	0.599203	1.23095e-227	2.32575e-223	0.626047	0.262	0.011
Psmb8	0.598387	5.29079e-28	9.99642e-24	0.695378	0.713	0.369
Igtp	0.593307	5.28015e-82	9.97632e-78	0.661871	0.374	0.057
Xaf1	0.591668	1.49103e-123	2.81716e-119	0.701554	0.456	0.058
Grn	0.590851	2.45416e-19	4.63689e-15	0.675297	0.815	0.529
Ly6c2	0.589413	9.31668e-10	1.76029e-05	0.562646	0.21	0.088
Daxx	0.582882	6.46659e-104	1.2218e-99	0.68789	0.431	0.06
Sp110	0.582737	9.12088e-71	1.7233e-66	0.693578	0.477	0.1
Isg20	0.563901	3.5965e-160	6.79522e-156	0.668419	0.364	0.029
Cybb	0.559255	9.70604e-32	1.83386e-27	0.66325	0.497	0.18
Cxcl9	0.555394	1.75298e-87	3.31207e-83	0.549247	0.103	0.004
Slfn1	0.555376	1.72072e-100	3.25112e-96	0.655084	0.349	0.041
Ifi35	0.553091	1.84812e-46	3.49184e-42	0.683876	0.503	0.148
Tor1aip1	0.55206	3.60538e-35	6.81201e-31	0.677893	0.533	0.196
Chmp4b	0.550653	1.99093e-24	3.76166e-20	0.674196	0.641	0.321
Fcer1g	0.549313	3.35341e-19	6.33594e-15	0.68445	0.969	0.836
Calm1	0.546704	5.09449e-14	9.62552e-10	0.653372	0.913	0.762
B2m	0.54652	9.23227e-14	1.74434e-09	0.653546	0.985	0.905
Selenow	0.546232	7.42674e-20	1.40321e-15	0.649808	0.559	0.283
Trafd1	0.546113	1.18109e-63	2.23155e-59	0.68007	0.446	0.096
Ifi213	0.544653	2.51721e-231	4.75601e-227	0.67247	0.364	0.02
C3ar1	0.538476	1.64717e-17	3.11216e-13	0.643071	0.569	0.302
Snx2	0.535143	7.44883e-29	1.40738e-24	0.673697	0.569	0.243
AW112010	0.533171	6.89323e-09	0.000130241	0.573373	0.287	0.143
Tap1	0.531565	1.44204e-58	2.7246e-54	0.663606	0.405	0.085
Lst1	0.525406	2.24909e-23	4.24942e-19	0.644545	0.477	0.2
Prdx1	0.524492	3.95303e-14	7.46885e-10	0.649041	0.785	0.565
Ctsc	0.51356	1.41064e-09	2.66526e-05	0.620882	0.764	0.6
Gbp7	0.509326	7.79753e-55	1.47326e-50	0.651764	0.374	0.078
Ifi206	0.502383	4.7116e-201	8.90209e-197	0.664098	0.349	0.021
Cdkn1a	0.500598	9.8779e-10	1.86633e-05	0.607553	0.549	0.347
Lilrb4a	0.498532	3.7361e-09	7.05898e-05	0.595461	0.456	0.269
Aif1	0.497204	1.43376e-16	2.70895e-12	0.651199	0.672	0.403
Cstb	0.492789	3.50152e-14	6.61577e-10	0.636043	0.621	0.374
Tapbp	0.4898	1.18112e-23	2.23161e-19	0.668169	0.61	0.304
Epsti1	0.485637	1.24388e-50	2.35019e-46	0.668637	0.441	0.108
Lgals1	0.481995	4.40553e-16	8.32381e-12	0.639127	0.59	0.317
Sdc3	0.479293	1.27489e-78	2.40877e-74	0.661241	0.379	0.059
Axl	0.479248	1.15375e-37	2.1799e-33	0.638194	0.369	0.098
Ddx58	0.476526	5.29579e-119	1.00059e-114	0.645195	0.318	0.03
Parp12	0.468076	1.78491e-92	3.3724e-88	0.661388	0.369	0.049
Akr1a1	0.467022	1.03982e-15	1.96464e-11	0.636658	0.554	0.319
Sdcbp	0.46484	7.80783e-14	1.47521e-09	0.643636	0.728	0.504
H2-K1	0.464395	9.06061e-12	1.71191e-07	0.637028	0.867	0.651
Bri3	0.462405	6.19225e-19	1.16996e-14	0.65461	0.631	0.34
Msrb1	0.456945	1.01722e-12	1.92193e-08	0.60241	0.39	0.195
Eif2ak2	0.456687	3.34212e-93	6.3146e-89	0.651652	0.344	0.043
Slfn8	0.456132	1.87166e-84	3.53631e-80	0.643871	0.328	0.043
Lyz2	0.45583	2.92823e-13	5.5326e-09	0.647673	0.851	0.649
Tmem106a	0.45268	2.50369e-34	4.73047e-30	0.646138	0.41	0.125
Cd47	0.447252	1.64599e-18	3.10994e-14	0.64981	0.59	0.321
Zeb2	0.446433	4.55898e-08	0.000861373	0.589915	0.441	0.283
Mafb	0.444457	6.99003e-07	0.013207	0.579822	0.41	0.265
Thbs1	0.4442	6.91752e-15	1.307e-10	0.588736	0.292	0.112
Herc6	0.440255	1.60315e-90	3.029e-86	0.638959	0.313	0.037
Ifih1	0.440171	1.98143e-104	3.74371e-100	0.643123	0.318	0.033
Psme1	0.436618	2.8938e-20	5.46755e-16	0.64812	0.544	0.266
Cxcl16	0.432979	9.90417e-21	1.87129e-16	0.645212	0.528	0.241
Prdx5	0.428588	3.79791e-15	7.17576e-11	0.640865	0.631	0.374
Cd72	0.428359	3.74233e-14	7.07076e-10	0.58771	0.287	0.116
Znfx1	0.421053	1.18011e-88	2.2297e-84	0.634578	0.303	0.035
Rnh1	0.4115	1.65896e-06	0.0313443	0.574674	0.379	0.244
Mpeg1	0.411035	1.17655e-14	2.22297e-10	0.628307	0.538	0.293
Dtx3l	0.405764	1.32862e-66	2.5103e-62	0.620607	0.277	0.038
Dhx58	0.403215	2.49572e-130	4.71541e-126	0.643704	0.313	0.026
Sap30	0.402797	1.01895e-24	1.9252e-20	0.623521	0.364	0.127
Capza2	0.402561	6.21135e-13	1.17357e-08	0.639336	0.759	0.528
Psme2	0.396814	1.64334e-13	3.10493e-09	0.619606	0.503	0.275
Anxa5	0.395279	1.79391e-09	3.38942e-05	0.600674	0.487	0.3
Stat2	0.394963	4.80823e-92	9.08467e-88	0.636904	0.308	0.035
Irgm1	0.389112	5.93097e-89	1.1206e-84	0.620251	0.267	0.027
Oas3	0.37762	2.88338e-119	5.44785e-115	0.612239	0.241	0.017
Sat1	0.374866	1.54862e-13	2.92596e-09	0.640592	0.733	0.478
Pla2g7	0.365535	9.49142e-13	1.79331e-08	0.601382	0.395	0.19
Pik3ap1	0.362029	3.45497e-23	6.52782e-19	0.609773	0.318	0.105
Nampt	0.361965	2.93754e-41	5.55019e-37	0.62796	0.328	0.074
Phf11a	0.35418	2.45981e-153	4.64757e-149	0.616328	0.246	0.014
H2-T22	0.353882	2.68737e-34	5.07751e-30	0.616594	0.308	0.075
March5	0.35341	7.11958e-32	1.34517e-27	0.622482	0.333	0.091
Pltp	0.353353	1.0911e-11	2.06153e-07	0.576671	0.262	0.11
Capg	0.352568	4.90292e-09	9.26357e-05	0.587945	0.39	0.22
Pttg1	0.352304	2.66176e-17	5.02913e-13	0.611716	0.374	0.159
Psmb10	0.350294	2.63803e-14	4.98429e-10	0.60511	0.379	0.178
Gm4951	0.344287	1.93009e-80	3.64671e-76	0.58757	0.19	0.016
Fn1	0.337589	1.0281e-10	1.94249e-06	0.569825	0.241	0.099
Apobec3	0.335564	3.17342e-16	5.99585e-12	0.60769	0.369	0.158
Ehd4	0.334157	2.9927e-14	5.65441e-10	0.614764	0.446	0.224
Slc15a3	0.333725	6.97888e-11	1.31859e-06	0.602079	0.441	0.247
Ccl9	0.332621	2.18093e-07	0.00412064	0.580978	0.405	0.244
Ucp2	0.332254	2.7133e-08	0.000512652	0.598969	0.554	0.366
Trim30d	0.33188	1.52677e-64	2.88468e-60	0.615561	0.267	0.036
Atox1	0.33069	9.65836e-11	1.82485e-06	0.620455	0.662	0.432
Ifit1bl1	0.330675	4.92675e-246	9.3086e-242	0.570552	0.144	0.003
Cd86	0.326648	2.30032e-09	4.34622e-05	0.598422	0.477	0.287
Lilr4b	0.324201	6.53565e-08	0.00123485	0.580166	0.379	0.213
Ly86	0.323588	1.27553e-06	0.0241	0.590437	0.626	0.434
Ogfr	0.320619	1.76869e-33	3.34176e-29	0.611805	0.292	0.07
Hmox2	0.317389	1.5801e-15	2.98544e-11	0.609249	0.385	0.175
Lacc1	0.311033	1.68114e-17	3.17635e-13	0.594488	0.292	0.106
Cd69	0.308659	1.67498e-21	3.1647e-17	0.583771	0.231	0.063
Tgm2	0.307993	2.78178e-08	0.00052559	0.560643	0.221	0.102
Apobec1	0.30544	1.40962e-20	2.66334e-16	0.605098	0.318	0.11
Nmi	0.304833	1.87589e-26	3.5443e-22	0.600601	0.272	0.074
Rrbp1	0.304252	5.91201e-08	0.00111701	0.599382	0.595	0.406
Sppl2a	0.302081	1.56221e-19	2.95165e-15	0.597646	0.292	0.099
9930111J21Rik2	0.301325	2.03996e-31	3.8543e-27	0.600768	0.262	0.06
F10	0.300461	1.61974e-17	3.06035e-13	0.56615	0.179	0.048
Cd68	0.300441	5.99834e-09	0.000113333	0.613669	0.774	0.533
Tmem219	0.30044	3.22943e-16	6.10168e-12	0.598231	0.318	0.127
Ccrl2	0.300379	6.58455e-08	0.00124409	0.578526	0.359	0.202
Parp9	0.299102	9.19921e-52	1.7381e-47	0.597376	0.226	0.032
Cd40	0.295779	4.10027e-31	7.74705e-27	0.58445	0.21	0.042
Metrnl	0.295294	1.2872e-07	0.00243203	0.570796	0.297	0.165
Aftph	0.294785	7.53797e-20	1.42422e-15	0.5946	0.277	0.091
Emp3	0.294703	4.22392e-08	0.000798068	0.595164	0.523	0.336
P2rx4	0.293005	1.30296e-10	2.46181e-06	0.592137	0.374	0.196
Iqgap1	0.290467	9.54156e-08	0.00180278	0.580928	0.385	0.226
Scimp	0.288946	3.58715e-36	6.77756e-32	0.590375	0.221	0.041
Gch1	0.287988	2.93635e-21	5.54795e-17	0.59567	0.277	0.085
Ifi208	0.287537	7.24575e-160	1.36901e-155	0.59105	0.19	0.008
Lamp2	0.287223	7.22388e-11	1.36488e-06	0.616366	0.6	0.375
Esd	0.285008	5.20824e-07	0.00984044	0.57463	0.359	0.215
Dab2	0.282017	1.98116e-09	3.7432e-05	0.591829	0.415	0.231
Bach1	0.281475	8.3414e-15	1.57602e-10	0.584393	0.267	0.101
Ddx60	0.278536	1.39134e-82	2.6288e-78	0.593888	0.205	0.018
Sh3glb1	0.277714	5.63375e-12	1.06444e-07	0.616322	0.544	0.311
Msr1	0.277072	5.1901e-09	9.80617e-05	0.566491	0.241	0.112
Tmem86a	0.276529	6.21036e-14	1.17339e-09	0.589999	0.303	0.126
Lamp1	0.273257	3.82983e-07	0.00723609	0.60034	0.764	0.579
Il1rn	0.271723	2.13654e-13	4.03678e-09	0.571014	0.221	0.078
Evi2a	0.270536	6.05251e-07	0.0114356	0.58011	0.421	0.267
Rasgef1b	0.269034	9.80408e-13	1.85238e-08	0.580241	0.267	0.109
Gbp3	0.266778	8.00415e-65	1.5123e-60	0.59768	0.221	0.025
AA467197	0.266248	1.42385e-07	0.00269022	0.548068	0.164	0.069
1600014C10Rik	0.264102	4.51313e-21	8.5271e-17	0.586653	0.241	0.07
Rnpep	0.264035	2.3405e-11	4.42215e-07	0.594363	0.374	0.189
Mxd1	0.26391	1.0078e-14	1.90414e-10	0.583509	0.267	0.099
Parp10	0.261825	5.62415e-64	1.06263e-59	0.589565	0.2	0.021
Ch25h	0.26095	9.31392e-26	1.75977e-21	0.544449	0.103	0.014
Sema4d	0.260793	6.00188e-13	1.134e-08	0.584579	0.287	0.12
Cfb	0.260498	3.54524e-65	6.69838e-61	0.550804	0.108	0.006
Ptms	0.260252	4.41145e-07	0.00833499	0.570207	0.318	0.181
Clic4	0.259861	1.73502e-13	3.27814e-09	0.585501	0.287	0.117
Vcam1	0.258698	4.18186e-07	0.0079012	0.542794	0.144	0.058
Calhm6	0.257668	3.02978e-32	5.72446e-28	0.545846	0.103	0.011
Emp1	0.256818	1.48453e-10	2.80486e-06	0.560645	0.195	0.074
Gbp4	0.256674	6.78524e-42	1.282e-37	0.559629	0.133	0.015
Hck	0.254312	6.08585e-10	1.14986e-05	0.590268	0.379	0.205
Dck	0.254177	2.66958e-44	5.04391e-40	0.587526	0.205	0.03
Slamf7	0.253571	1.93782e-13	3.66131e-09	0.564253	0.19	0.062
H2-T23	0.252805	1.64097e-13	3.10045e-09	0.587709	0.297	0.124
Psma5	0.252723	1.32918e-08	0.000251136	0.578717	0.328	0.18
Efhd2	0.25216	1.8688e-07	0.00353091	0.599899	0.703	0.5
Gm21188	0.250979	6.52129e-22	1.23213e-17	0.571087	0.185	0.043

## Sheet: Macro_2
gene	avg_log2FC	p_val	p_val_adj	auc	pct.1	pct.2
Cd74	3.25571	0	0	0.955021	0.998	0.546
H2-Ab1	2.8432	0	0	0.9492	0.992	0.283
H2-Aa	2.8024	0	0	0.948564	0.993	0.237
H2-Eb1	2.58046	0	0	0.942589	0.98	0.171
Cd83	1.89575	0	0	0.766121	0.741	0.348
Lyz2	1.6525	0	0	0.827899	0.95	0.61
Cxcl2	1.58874	0	0	0.698596	0.588	0.213
Apoe	1.52071	0	0	0.777269	0.897	0.625
Cd14	1.45952	0	0	0.73345	0.794	0.544
H2-DMb1	1.424	0	0	0.846527	0.828	0.214
Marcksl1	1.0385	0	0	0.719327	0.676	0.277
H2-DMa	0.995499	0	0	0.807244	0.826	0.274
Il1b	0.91413	0	0	0.684451	0.51	0.145
Cxcl16	0.890582	0	0	0.756918	0.669	0.186
Ms4a6c	0.874153	0	0	0.766234	0.811	0.31
Mt1	0.870771	0	0	0.697084	0.776	0.462
Tlr2	0.810552	0	0	0.69464	0.545	0.181
Ctsc	0.764065	0	0	0.723103	0.866	0.566
Tmem176b	0.756228	0	0	0.733554	0.738	0.318
Bcl2a1b	0.736738	0	0	0.673421	0.612	0.312
Ifitm2	0.66037	0	0	0.736585	0.836	0.331
Hspa1a	0.639824	1.83535e-161	3.4677e-157	0.585718	0.306	0.141
Cebpb	0.63819	1.61162e-281	3.045e-277	0.675409	0.859	0.715
Tmem176a	0.633856	0	0	0.700889	0.633	0.253
Mgl2	0.632373	0	0	0.64041	0.344	0.062
Tnfsf9	0.629662	0	0	0.609785	0.273	0.056
Slfn2	0.627656	0	0	0.681485	0.578	0.233
Ms4a7	0.627343	0	0	0.651922	0.438	0.133
Lilrb4a	0.611913	0	0	0.702001	0.634	0.221
Cdkn1a	0.608422	0	0	0.669188	0.634	0.31
Bcl2a1d	0.607053	0	0	0.662837	0.449	0.127
Fth1	0.585997	0	0	0.742914	0.998	0.961
Hspa8	0.563049	2.01586e-166	3.80876e-162	0.635731	0.963	0.894
Pf4	0.559007	0	0	0.636229	0.411	0.128
Ifitm3	0.55427	0	0	0.694048	0.718	0.297
Ccl7	0.534101	4.8434e-252	9.15111e-248	0.613512	0.388	0.156
Axl	0.530239	0	0	0.674205	0.405	0.059
Ftl1	0.516898	8.67079e-280	1.63826e-275	0.677254	0.997	0.977
Ccl6	0.486981	5.00488e-275	9.45622e-271	0.639405	0.525	0.25
H2-D1	0.48328	1.84297e-286	3.48212e-282	0.678027	0.957	0.84
Pid1	0.483112	0	0	0.657296	0.492	0.185
Sdcbp	0.479676	4.00062e-241	7.55876e-237	0.652491	0.73	0.475
Selenop	0.479327	2.73148e-107	5.16085e-103	0.60294	0.68	0.504
Anxa5	0.47363	0	0	0.668243	0.594	0.261
Ms4a6b	0.465005	0	0	0.655143	0.579	0.278
Tnip3	0.454205	0	0	0.60075	0.242	0.04
Ccr2	0.453076	0	0	0.627247	0.389	0.135
Clec12a	0.448946	0	0	0.641851	0.355	0.074
Ccrl2	0.446683	1.25709e-252	2.37514e-248	0.618075	0.406	0.176
Ccl2	0.445255	1.60256e-131	3.02788e-127	0.593481	0.424	0.24
C5ar1	0.438185	1.66574e-173	3.14725e-169	0.619825	0.569	0.337
Pla2g7	0.436301	1.51112e-288	2.85511e-284	0.623372	0.41	0.161
Crip1	0.435174	6.66103e-235	1.25853e-230	0.637698	0.604	0.312
Fxyd5	0.428213	9.10671e-261	1.72062e-256	0.647347	0.64	0.33
Nfe2l2	0.425799	1.4209e-274	2.68464e-270	0.641671	0.54	0.269
Tubb6	0.425394	0	0	0.634672	0.42	0.152
Cyp4f18	0.421966	0	0	0.620676	0.356	0.116
Plbd1	0.415136	0	0	0.656044	0.445	0.124
Id3	0.414301	0	0	0.598066	0.257	0.063
Trf	0.411065	6.76486e-119	1.27815e-114	0.606151	0.655	0.455
Fcer1g	0.40896	6.7811e-232	1.28122e-227	0.660213	0.971	0.819
Ms4a6d	0.4069	3.10721e-290	5.87076e-286	0.650149	0.596	0.292
Plaur	0.40634	9.2464e-179	1.74702e-174	0.603752	0.408	0.204
Gpx1	0.404636	3.57569e-200	6.75591e-196	0.6378	0.71	0.448
Fcgr2b	0.401543	4.26145e-245	8.05159e-241	0.637634	0.567	0.296
Dab2	0.399413	0	0	0.646598	0.502	0.196
Clec4a2	0.39666	0	0	0.631722	0.416	0.157
Phlda1	0.396195	2.20803e-202	4.17186e-198	0.596367	0.329	0.139
Glipr1	0.391463	2.63375e-164	4.9762e-160	0.570399	0.22	0.084
Ms4a4c	0.386377	0	0	0.609601	0.311	0.091
Clec4b1	0.385665	0	0	0.609878	0.249	0.029
Bcl2a1a	0.382625	0	0	0.601104	0.274	0.075
Nfkbib	0.3823	9.40798e-241	1.77754e-236	0.615344	0.4	0.178
Lilr4b	0.381478	0	0	0.633994	0.455	0.181
Sod2	0.380231	1.33465e-247	2.52168e-243	0.616704	0.404	0.175
Bst2	0.379026	7.1377e-230	1.3486e-225	0.624702	0.484	0.24
Ifi207	0.378612	0	0	0.625647	0.356	0.105
Adgre1	0.371589	4.59013e-222	8.6726e-218	0.616904	0.436	0.209
Atox1	0.37144	8.07233e-184	1.52519e-179	0.628753	0.65	0.404
Csf2ra	0.365264	6.11143e-225	1.15469e-220	0.623374	0.48	0.241
Cybb	0.357323	0	0	0.632224	0.421	0.15
Ctsh	0.355502	1.22892e-197	2.32192e-193	0.640416	0.793	0.514
Lmna	0.353899	3.62212e-158	6.84363e-154	0.575187	0.251	0.103
Rpl35	0.35367	1.20782e-257	2.28206e-253	0.668983	0.978	0.856
Plek	0.35317	1.35802e-132	2.56584e-128	0.607183	0.582	0.378
Sdc4	0.352113	2.83301e-222	5.35268e-218	0.594494	0.304	0.115
Atp6v0c	0.349833	1.91054e-159	3.60977e-155	0.622223	0.675	0.439
Pitpna	0.34901	3.75361e-210	7.09207e-206	0.63198	0.599	0.34
Rab7b	0.347675	0	0	0.615846	0.333	0.101
F13a1	0.347153	1.97759e-218	3.73645e-214	0.605601	0.377	0.158
Ifrd1	0.344548	8.13982e-126	1.53794e-121	0.600273	0.515	0.328
C1qb	0.341386	2.08066e-99	3.93119e-95	0.603933	0.864	0.715
B2m	0.336181	5.32829e-134	1.00673e-129	0.621461	0.964	0.898
Nlrp3	0.333352	2.42259e-196	4.57725e-192	0.603741	0.382	0.178
Tgif1	0.330668	1.9766e-179	3.73459e-175	0.607676	0.439	0.227
Ybx1	0.329043	4.54436e-177	8.58612e-173	0.634362	0.816	0.567
Metrnl	0.328142	3.59778e-254	6.79765e-250	0.609236	0.358	0.14
Prdx1	0.32796	3.04659e-230	5.75624e-226	0.652765	0.81	0.533
Emp3	0.327945	1.46699e-188	2.77174e-184	0.621667	0.56	0.307
Nrros	0.323922	3.22972e-142	6.10223e-138	0.605131	0.515	0.309
Rab20	0.322293	4.17102e-281	7.88073e-277	0.605497	0.32	0.111
Tmsb4x	0.319701	1.56698e-180	2.96066e-176	0.642081	0.998	0.991
Gatm	0.311473	3.85316e-197	7.28017e-193	0.597785	0.343	0.151
Gm6377	0.310307	0	0	0.595245	0.251	0.061
Cxcl1	0.305702	2.49241e-149	4.70916e-145	0.54083	0.107	0.025
Maff	0.303913	6.4613e-181	1.2208e-176	0.591798	0.325	0.143
Rgl1	0.30116	4.87009e-144	9.20154e-140	0.561152	0.191	0.07
Pim1	0.301105	5.07552e-178	9.58969e-174	0.621607	0.6	0.337
Aif1	0.295957	1.35707e-129	2.56404e-125	0.606056	0.594	0.379
Errfi1	0.295176	1.12665e-122	2.12869e-118	0.567653	0.244	0.112
Rps19	0.294528	9.4759e-247	1.79038e-242	0.665649	0.988	0.862
Atpif1	0.294132	5.13817e-167	9.70806e-163	0.613477	0.533	0.305
Rps9	0.293183	1.02472e-95	1.9361e-91	0.602087	0.958	0.848
Rpl10	0.293083	3.00234e-126	5.67261e-122	0.61631	0.892	0.739
Tgfbi	0.289464	5.7358e-252	1.08372e-247	0.626788	0.485	0.213
Cd72	0.287652	0	0	0.605081	0.307	0.092
Rpl35a	0.28728	1.33261e-98	2.51783e-94	0.602685	0.888	0.725
Litaf	0.282541	2.78758e-162	5.26685e-158	0.607709	0.485	0.268
Rps23	0.279116	1.85208e-144	3.49932e-140	0.625581	0.946	0.807
Il1rn	0.278772	3.77558e-213	7.13357e-209	0.572131	0.206	0.062
Ifi27l2a	0.277342	1.88522e-228	3.56194e-224	0.614047	0.424	0.182
Npc2	0.272807	3.86418e-125	7.30099e-121	0.613691	0.818	0.599
Dnaja1	0.27239	3.69003e-51	6.97194e-47	0.569072	0.601	0.474
Rps14	0.270366	8.38374e-154	1.58402e-149	0.630312	0.977	0.869
Slamf9	0.269424	1.50089e-246	2.83577e-242	0.587101	0.254	0.081
Rps28	0.269192	7.11711e-70	1.34471e-65	0.586288	0.88	0.724
Ninj1	0.26895	7.89063e-111	1.49086e-106	0.590027	0.462	0.284
Ccl9	0.268888	4.86195e-147	9.18617e-143	0.596531	0.418	0.222
Sh3bgrl3	0.268753	2.49007e-112	4.70473e-108	0.608205	0.828	0.63
Eif4a1	0.266403	1.67603e-70	3.1667e-66	0.586687	0.842	0.758
Cd52	0.265342	6.86536e-142	1.29714e-137	0.619474	0.793	0.515
Mrc1	0.264363	2.79178e-275	5.27479e-271	0.594477	0.279	0.084
Pde4b	0.263359	1.2983e-174	2.45301e-170	0.591885	0.336	0.151
Psap	0.26067	1.54247e-122	2.91434e-118	0.615983	0.951	0.821
Clec4a1	0.257277	9.18771e-253	1.73593e-248	0.587179	0.253	0.078
Ehd1	0.25651	1.69279e-181	3.19836e-177	0.585681	0.291	0.119
Rps29	0.255226	5.42441e-67	1.02489e-62	0.585365	0.975	0.887
Pltp	0.254724	3.98903e-198	7.53687e-194	0.581086	0.255	0.091
Clic4	0.254264	1.47272e-220	2.78256e-216	0.588024	0.273	0.097
Cfp	0.254205	3.84147e-114	7.25807e-110	0.570859	0.282	0.138
Klf10	0.2521	2.95763e-130	5.58815e-126	0.582978	0.34	0.175

## Sheet: stress_Myeloid
gene	avg_log2FC	p_val	p_val_adj	auc	pct.1	pct.2
Hspa1a	3.0573	5.34982e-241	1.0108e-236	0.961558	0.955	0.156
Hspa1b	1.54362	5.9962e-226	1.13292e-221	0.689764	0.398	0.023
Dnajb1	1.52697	7.47301e-29	1.41195e-24	0.70032	0.614	0.316
Dnaja1	1.31722	2.53857e-24	4.79638e-20	0.705456	0.744	0.488
Jun	1.29802	2.73132e-42	5.16055e-38	0.79302	0.983	0.707
Hspa8	1.29506	9.36984e-27	1.77034e-22	0.73247	0.943	0.902
Ubc	1.26286	3.38825e-41	6.40176e-37	0.792167	0.977	0.904
Hsp90aa1	1.08008	3.103e-40	5.86281e-36	0.757031	0.773	0.415
Cd83	1.0612	4.16853e-09	7.87603e-05	0.612963	0.534	0.393
Btg2	1.05878	1.9917e-37	3.76311e-33	0.770794	0.938	0.63
Ier2	1.04421	3.53283e-22	6.67493e-18	0.703439	0.807	0.6
Egr1	1.0372	3.6478e-32	6.89216e-28	0.730177	0.812	0.414
Klf6	0.993861	1.44003e-32	2.72079e-28	0.750966	0.909	0.615
Hsp90ab1	0.980183	1.34076e-26	2.53323e-22	0.724103	0.818	0.614
Jund	0.971242	5.12314e-39	9.67965e-35	0.784327	1	0.871
Fosb	0.945072	6.20406e-19	1.17219e-14	0.667641	0.653	0.369
Atf3	0.911124	2.20691e-32	4.16974e-28	0.737255	0.841	0.462
Fos	0.892384	1.32045e-24	2.49486e-20	0.720001	0.966	0.708
Cdkn1a	0.87301	5.07793e-11	9.59425e-07	0.621644	0.528	0.348
Dusp1	0.867206	3.74201e-22	7.07015e-18	0.709434	0.943	0.782
Klf4	0.783433	1.32965e-10	2.51223e-06	0.616389	0.528	0.325
Ccl4	0.755971	1.24648e-23	2.35509e-19	0.696919	0.784	0.426
Ier5	0.751423	1.22055e-24	2.3061e-20	0.704179	0.75	0.463
Hspa5	0.702481	1.96483e-15	3.71235e-11	0.671918	0.938	0.821
Junb	0.677565	1.52462e-12	2.88062e-08	0.654064	0.955	0.91
Glipr1	0.673866	3.60322e-07	0.00680792	0.557675	0.205	0.099
Nfkbiz	0.672278	1.12197e-22	2.11984e-18	0.676379	0.619	0.318
Tmx4	0.666456	8.34643e-07	0.0157697	0.57449	0.324	0.196
Klf2	0.655987	9.68561e-18	1.83e-13	0.679032	0.852	0.564
Ccnl1	0.65452	6.79561e-12	1.28396e-07	0.636864	0.642	0.466
Tlr2	0.644824	1.45879e-10	2.75624e-06	0.601919	0.398	0.223
Eif4a1	0.638222	1.74264e-16	3.29254e-12	0.676937	0.898	0.767
Rhob	0.637188	1.64845e-14	3.11459e-10	0.648631	0.665	0.406
H3f3b	0.581339	1.90145e-15	3.5926e-11	0.67332	1	0.994
Ddx5	0.576512	1.70376e-18	3.21908e-14	0.688981	0.943	0.835
Hsph1	0.575492	2.92002e-34	5.51709e-30	0.60977	0.273	0.059
Ubb	0.553572	5.93537e-08	0.00112143	0.618184	0.949	0.968
H2-Ab1	0.544774	1.61461e-06	0.0305065	0.590386	0.517	0.366
Zfand5	0.509345	9.76255e-11	1.84454e-06	0.619969	0.545	0.354
Cited2	0.479701	2.2221e-09	4.19844e-05	0.593782	0.381	0.216
Ifrd1	0.476227	3.73191e-08	0.000705108	0.601715	0.506	0.349
H2-Aa	0.473849	4.7618e-07	0.00899695	0.591576	0.494	0.326
Ctsc	0.45843	3.65926e-09	6.91381e-05	0.623939	0.756	0.6
Skil	0.44635	5.31343e-13	1.00392e-08	0.639702	0.648	0.412
Phlda1	0.438753	2.73283e-07	0.0051634	0.57178	0.295	0.161
Zfp36	0.438721	2.82572e-09	5.33891e-05	0.617299	0.625	0.443
Jmjd1c	0.423743	2.28393e-08	0.000431526	0.596281	0.455	0.28
Eif5	0.420669	8.41556e-10	1.59004e-05	0.628241	0.75	0.599
Mef2c	0.41685	2.34133e-08	0.00044237	0.603766	0.545	0.355
Errfi1	0.414742	7.28802e-08	0.001377	0.568008	0.256	0.127
Cx3cr1	0.41354	3.86986e-08	0.000731171	0.60819	0.631	0.431
Cd14	0.404518	9.29758e-09	0.000175669	0.620004	0.761	0.573
Ccl3	0.400676	5.74517e-11	1.08549e-06	0.62594	0.636	0.393
Gadd45g	0.399929	7.51353e-08	0.00141961	0.583623	0.369	0.211
Ddit3	0.396645	3.55036e-12	6.70805e-08	0.591696	0.312	0.14
Ppp1r15a	0.381776	1.04753e-06	0.019792	0.59832	0.636	0.48
Zfp36l1	0.370895	1.7964e-06	0.0339413	0.588927	0.517	0.358
Nlrp3	0.367704	3.22266e-09	6.08889e-05	0.590352	0.364	0.201
Herpud1	0.362921	2.08636e-07	0.00394197	0.595667	0.523	0.345
Pmaip1	0.325954	1.32103e-07	0.00249595	0.564349	0.239	0.117
Gm26778	0.32461	4.13308e-11	7.80904e-07	0.559482	0.176	0.06
Mat2a	0.322091	3.81203e-07	0.00720246	0.583249	0.398	0.245
Tnip3	0.311689	2.35941e-08	0.000445787	0.551604	0.165	0.063
Malat1	0.300238	1.78304e-07	0.00336888	0.613907	1	0.982
Ccrl2	0.293059	1.99658e-06	0.0377234	0.572714	0.341	0.202
Wsb1	0.289435	1.19992e-06	0.0226712	0.58253	0.42	0.271
Gm26532	0.265908	1.34664e-06	0.0254434	0.561837	0.25	0.131
Srsf2	0.261699	2.81298e-07	0.00531485	0.59334	0.511	0.334
Dnajb4	0.258829	2.57306e-08	0.000486153	0.559072	0.199	0.085

[truncated: 11 more sheets: mDC1, mDC2, Granulo_1, Granulo_2, Mast, prolif_cells, Bc, gdTc, ILC2, Tc, NK]
