# Supplementary material for: Stroke induces disease-specific myeloid cells in the brain parenchyma and pia
Source: Nat Commun. 2022 Feb 17;13:945. doi: 10.1038/s41467-022-28593-1 (PMC8854573; doi:10.1038/s41467-022-28593-1)
Supplement: Supplementary file 6 — Supplementary Data 3 [file 41467_2022_28593_MOESM6_ESM.xlsx]

## Sheet: de_stroke_72h_24h
gene	avg_log2FC	p_val	p_val_adj	auc	pct.1	pct.2
Apoe	5.40831	1.39567e-151	2.63698e-147	0.994324	1	0.266
Lyz2	4.06541	2.47067e-140	4.66809e-136	0.973725	0.975	0.259
Fabp5	3.89136	6.72931e-124	1.27144e-119	0.921586	0.86	0.036
Gpnmb	2.84032	3.56091e-121	6.72798e-117	0.912388	0.839	0.014
Tpt1	2.33043	1.51109e-136	2.85505e-132	0.974521	0.996	0.494
Rps29	2.27017	1.48776e-139	2.81097e-135	0.982589	0.998	0.76
Lgals1	2.11776	7.22406e-130	1.36491e-125	0.951941	0.957	0.214
Rps21	1.88835	7.31169e-128	1.38147e-123	0.951958	0.981	0.278
Rps28	1.85707	9.29751e-131	1.75667e-126	0.963567	0.988	0.525
Psap	1.78992	2.15922e-104	4.07964e-100	0.916512	0.998	0.905
Thbs1	1.69743	3.34123e-70	6.31291e-66	0.788826	0.608	0.043
Ctsd	1.68979	1.17163e-108	2.21368e-104	0.9258	1	0.907
S100a6	1.64747	3.8975e-97	7.36393e-93	0.854757	0.726	0.017
Tmsb4x	1.57942	9.0503e-101	1.70996e-96	0.909817	1	0.95
Rps8	1.51873	5.17526e-112	9.77814e-108	0.930232	0.992	0.703
Fn1	1.50942	2.33419e-81	4.41022e-77	0.822585	0.691	0.045
Rps12	1.50722	4.82789e-106	9.12182e-102	0.911835	0.975	0.321
Actb	1.50504	1.95061e-99	3.68549e-95	0.907067	0.998	0.971
mt-Co1	1.47736	7.83676e-98	1.48068e-93	0.90072	0.998	0.523
Msrb1	1.45496	1.42503e-115	2.69244e-111	0.905615	0.845	0.059
Fau	1.44703	5.18362e-116	9.79393e-112	0.936944	0.996	0.648
Wfdc17	1.39885	1.00948e-86	1.90732e-82	0.834153	0.701	0.043
Rps10	1.3893	8.04136e-113	1.51933e-108	0.924532	0.977	0.347
Rpl37	1.34336	2.43489e-106	4.60049e-102	0.917788	0.994	0.639
Tgfbi	1.34306	1.86652e-63	3.52661e-59	0.802527	0.757	0.228
Rpl23	1.34151	4.23377e-98	7.99928e-94	0.899909	0.971	0.556
Rpl37a	1.339	2.16961e-104	4.09926e-100	0.914918	0.992	0.713
Eef1a1	1.31532	1.02586e-95	1.93826e-91	0.897301	0.992	0.708
Rpl39	1.3085	8.23063e-88	1.5551e-83	0.871893	0.924	0.347
Mafb	1.30119	1.08007e-86	2.04068e-82	0.868707	0.924	0.304
Arg1	1.29794	4.7925e-53	9.05495e-49	0.727069	0.468	0.019
Rpl28	1.29053	3.55321e-99	6.71343e-95	0.896476	0.957	0.342
Rpl12	1.28609	2.06345e-93	3.89868e-89	0.883319	0.936	0.309
Rpl30	1.28516	2.86602e-97	5.41506e-93	0.892255	0.963	0.316
Rpl38	1.25871	3.31945e-99	6.27177e-95	0.901366	0.977	0.537
Syngr1	1.25261	9.38347e-74	1.77291e-69	0.833808	0.823	0.299
Rps20	1.23115	1.38561e-90	2.61798e-86	0.877609	0.932	0.337
Gm42418	1.2298	7.99421e-65	1.51043e-60	0.821907	0.998	0.344
Ms4a7	1.21591	8.07655e-99	1.52598e-94	0.854999	0.72	0.01
Rplp2	1.21331	1.71247e-99	3.23554e-95	0.90132	0.986	0.506
Rps26	1.20448	1.02546e-94	1.9375e-90	0.887945	0.961	0.368
Chil3	1.18705	3.26354e-52	6.16613e-48	0.727257	0.474	0.026
Grn	1.18272	1.09353e-92	2.06612e-88	0.888501	0.984	0.615
mt-Co3	1.18179	8.0584e-74	1.52255e-69	0.848111	0.992	0.629
Cotl1	1.17141	3.14728e-88	5.94646e-84	0.871521	0.915	0.359
Vim	1.1713	1.49085e-58	2.81681e-54	0.79318	0.784	0.264
Ptma	1.16496	4.38167e-88	8.27873e-84	0.877973	0.973	0.587
Rpl34	1.15813	2.95341e-95	5.58018e-91	0.893273	0.986	0.599
Rpl8	1.11926	4.52726e-88	8.55381e-84	0.875721	0.959	0.511
Crip1	1.11375	1.04078e-66	1.96645e-62	0.770172	0.557	0.019
Pltp	1.09091	2.41893e-59	4.57033e-55	0.74158	0.487	0.005
Rpl41	1.09026	1.45865e-90	2.75597e-86	0.886356	1	0.81
Ifi27l2a	1.08519	1.80431e-46	3.40907e-42	0.710633	0.447	0.033
Rpl22	1.08511	2.81956e-89	5.32728e-85	0.867385	0.893	0.254
Aprt	1.08357	3.25516e-77	6.15029e-73	0.838602	0.829	0.259
Pla2g7	1.07325	6.80995e-83	1.28667e-78	0.819793	0.666	0.031
Gapdh	1.07097	8.11798e-79	1.53381e-74	0.855516	0.959	0.539
Mpeg1	1.06773	5.35354e-80	1.0115e-75	0.850868	0.897	0.33
Rpl6	1.06568	1.33905e-84	2.53e-80	0.870982	0.984	0.639
Atp5e	1.0567	5.11918e-85	9.67218e-81	0.856415	0.866	0.235
Gnai2	1.04415	2.73024e-83	5.15852e-79	0.855663	0.882	0.295
Rack1	1.04046	3.09482e-81	5.84736e-77	0.856726	0.94	0.363
H3f3a	1.03906	3.04563e-90	5.75442e-86	0.85962	0.829	0.152
Rpl19	1.0382	3.84834e-84	7.27105e-80	0.867145	0.975	0.523
Rpl27a	1.0232	2.24069e-81	4.23356e-77	0.862953	0.981	0.591
Ecm1	1.01402	2.76354e-73	5.22143e-69	0.813755	0.72	0.121
Rpl26	1.01321	3.93325e-82	7.43148e-78	0.863413	0.981	0.582
Rpl36	1.01159	2.71703e-82	5.13355e-78	0.862039	0.963	0.518
Rps15a	1.00449	9.90839e-75	1.87209e-70	0.845488	0.955	0.501
Emp3	1.00366	2.39655e-73	4.52804e-69	0.833014	0.862	0.314
Lst1	0.988481	3.21803e-74	6.08015e-70	0.79463	0.612	0.031
Rps15	0.986251	2.25152e-71	4.25402e-67	0.835928	0.938	0.468
Rps13	0.982424	1.56269e-77	2.95255e-73	0.850182	0.959	0.468
Itm2b	0.967699	3.63778e-72	6.87322e-68	0.840157	0.975	0.641
Rpsa	0.960558	7.09874e-68	1.34124e-63	0.829929	0.959	0.525
Rplp1	0.937832	1.70181e-74	3.2154e-70	0.846869	0.975	0.632
Ahnak	0.93425	1.62649e-71	3.07309e-67	0.781796	0.577	0.012
Rps27	0.933912	5.32824e-74	1.00672e-69	0.844575	0.975	0.629
Anxa2	0.931612	1.66896e-78	3.15332e-74	0.815963	0.689	0.067
Myl6	0.931335	1.03913e-73	1.96334e-69	0.837057	0.915	0.385
Ly6e	0.929691	3.95074e-44	7.46453e-40	0.73191	0.577	0.14
Iqgap1	0.926801	2.60187e-63	4.91597e-59	0.800693	0.773	0.207
Gpx1	0.920419	7.33758e-67	1.38636e-62	0.813358	0.812	0.266
Gabarap	0.916287	8.977e-71	1.69611e-66	0.832892	0.926	0.458
Hmox1	0.891848	6.72111e-30	1.26989e-25	0.694799	0.586	0.233
Rps17	0.889694	2.38188e-69	4.50032e-65	0.826354	0.905	0.378
Rps24	0.88172	1.28888e-59	2.43521e-55	0.806017	0.926	0.463
Lamp1	0.879285	8.49573e-64	1.60518e-59	0.81973	0.961	0.665
Rpl35a	0.878479	2.13045e-67	4.02527e-63	0.827607	0.969	0.57
Rps16	0.877464	2.14869e-71	4.05974e-67	0.838556	0.984	0.653
Rps3a1	0.876029	1.60794e-66	3.03805e-62	0.824515	0.953	0.57
Rps4x	0.86271	1.63602e-63	3.0911e-59	0.8166	0.926	0.549
Fxyd5	0.857136	6.17463e-58	1.16664e-53	0.792122	0.808	0.306
Ctsh	0.856377	1.1983e-62	2.26406e-58	0.80444	0.829	0.299
Npc2	0.850738	2.4441e-61	4.61788e-57	0.813498	0.975	0.715
Sem1	0.84745	1.44191e-61	2.72435e-57	0.802292	0.843	0.325
Lrp1	0.846311	1.17482e-62	2.2197e-58	0.808385	0.878	0.333
Alox5ap	0.844843	2.41474e-65	4.56242e-61	0.793986	0.701	0.135
Rpl11	0.834965	8.83205e-61	1.66873e-56	0.808554	0.922	0.513
Cox8a	0.82676	4.60506e-67	8.70079e-63	0.81563	0.87	0.309
Ifitm3	0.82624	9.87597e-37	1.86597e-32	0.69725	0.482	0.093
Rpl5	0.825109	5.16033e-58	9.74993e-54	0.797786	0.876	0.43
Clta	0.824232	5.41601e-65	1.0233e-60	0.813978	0.901	0.404
Calr	0.812582	5.15656e-51	9.74281e-47	0.78469	0.938	0.644
mt-Co2	0.801295	3.09757e-52	5.85256e-48	0.787832	0.955	0.463
Rps11	0.798069	3.065e-62	5.79101e-58	0.814795	0.984	0.639
Serf2	0.795835	9.24388e-62	1.74654e-57	0.811561	0.953	0.582
Rps27a	0.789721	4.94379e-58	9.3408e-54	0.804812	0.975	0.672
Pf4	0.787443	8.49194e-31	1.60447e-26	0.644717	0.303	0.014
Lgals3	0.783605	3.2364e-30	6.11486e-26	0.718417	0.936	0.625
Cd93	0.771819	1.50295e-67	2.83967e-63	0.766009	0.538	0.007
Pgam1	0.771588	1.07861e-53	2.03792e-49	0.772211	0.73	0.238
Sh3bgrl3	0.770682	3.19249e-54	6.03188e-50	0.790886	0.924	0.532
Ptms	0.766452	2.84126e-49	5.36827e-45	0.749688	0.629	0.159
Cox4i1	0.759114	9.95138e-56	1.88021e-51	0.793166	0.911	0.492
Rpl15	0.757408	2.40189e-58	4.53813e-54	0.802476	0.953	0.537
Fth1	0.742784	2.99866e-34	5.66567e-30	0.734753	1	0.981
S100a11	0.738052	1.30908e-54	2.47337e-50	0.73201	0.482	0.019
Timp2	0.736555	6.97685e-36	1.31821e-31	0.72569	0.709	0.347
Rps25	0.730712	3.12621e-50	5.90665e-46	0.778742	0.909	0.48
Lipa	0.727601	5.55252e-40	1.04909e-35	0.731138	0.658	0.24
Gm10076	0.725446	4.99015e-50	9.42839e-46	0.774763	0.849	0.416
Rps14	0.72164	2.08588e-54	3.94107e-50	0.794843	0.99	0.781
Cd52	0.721169	4.25048e-41	8.03086e-37	0.745013	0.775	0.333
Rps9	0.718967	1.09604e-50	2.07085e-46	0.783211	0.981	0.729
Tmsb10	0.716341	1.03942e-45	1.96388e-41	0.72209	0.511	0.078
F13a1	0.715178	1.62565e-49	3.0715e-45	0.708306	0.421	0.005
Gng5	0.712772	4.4473e-52	8.40272e-48	0.780834	0.889	0.435
Cox6c	0.708684	4.90587e-52	9.26915e-48	0.772461	0.786	0.292
S100a4	0.701371	8.13702e-40	1.53741e-35	0.677515	0.365	0.012
Mif	0.698431	9.3344e-44	1.76364e-39	0.752124	0.779	0.354
Txn1	0.697692	2.14154e-36	4.04622e-32	0.720699	0.654	0.266
Gngt2	0.69546	2.491e-44	4.7065e-40	0.731733	0.586	0.14
Gsn	0.694858	6.41475e-56	1.212e-51	0.734447	0.485	0.017
Cstb	0.693537	3.72901e-32	7.0456e-28	0.723251	0.899	0.66
Atp5j2	0.689717	5.90667e-46	1.11601e-41	0.751551	0.711	0.254
2010107E04Rik	0.686643	3.43818e-60	6.49611e-56	0.75506	0.546	0.038
Rps2	0.686506	8.37232e-48	1.58187e-43	0.774019	0.967	0.629
Rpl10a	0.686065	2.11712e-46	4.0001e-42	0.766503	0.899	0.496
Trem2	0.684327	3.18754e-41	6.02255e-37	0.751669	0.922	0.596
Ms4a6c	0.682307	1.67805e-44	3.1705e-40	0.7455	0.697	0.223
Lamtor1	0.679533	6.10487e-48	1.15345e-43	0.74922	0.658	0.188
Myh9	0.678378	4.33892e-49	8.19796e-45	0.743473	0.6	0.116
Atp5k	0.674622	1.48774e-45	2.81095e-41	0.748424	0.699	0.24
Bri3	0.669671	1.02359e-42	1.93398e-38	0.748067	0.781	0.356
Rpl7a	0.667896	4.25393e-46	8.03738e-42	0.760386	0.849	0.404
Atp5o.1	0.667862	4.82414e-61	9.11473e-57	0.751128	0.522	0.021
Hsp90ab1	0.667511	6.5863e-42	1.24442e-37	0.756375	0.928	0.596
Rpl18	0.65737	1.3235e-46	2.50061e-42	0.768132	0.938	0.534
Laptm5	0.657129	9.14662e-39	1.72816e-34	0.742185	0.889	0.494
S100a10	0.650127	4.65216e-42	8.7898e-38	0.690242	0.4	0.021
Rpl24	0.649276	3.87155e-43	7.3149e-39	0.757218	0.903	0.558
Creg1	0.644866	3.23183e-20	6.10621e-16	0.66953	0.755	0.501
Rnh1	0.642617	4.30672e-31	8.13711e-27	0.711081	0.753	0.413
Tnfaip2	0.64241	5.66678e-41	1.07068e-36	0.702211	0.462	0.064
Ubl5	0.641685	1.18941e-47	2.24726e-43	0.75064	0.685	0.209
Rpl7	0.634555	2.2458e-43	4.24322e-39	0.752844	0.843	0.401
Ptpn18	0.63334	6.30405e-47	1.19109e-42	0.727228	0.53	0.083
Usmg5	0.632073	1.82924e-51	3.45617e-47	0.726302	0.485	0.031
Gm2a	0.630776	3.91256e-47	7.3924e-43	0.718816	0.485	0.052
Dhrs3	0.625524	9.50191e-47	1.79529e-42	0.73132	0.557	0.107
P4hb	0.621682	4.51876e-37	8.53775e-33	0.726684	0.718	0.299
Akr1a1	0.619138	1.38156e-43	2.61032e-39	0.753883	0.833	0.385
Cox7a2	0.618958	5.88635e-42	1.11217e-37	0.737055	0.693	0.245
Calm1	0.61743	1.33042e-38	2.5137e-34	0.745971	0.953	0.746
Hexa	0.61465	1.81551e-36	3.43023e-32	0.727982	0.765	0.373
Cd24a	0.612332	8.39991e-48	1.58708e-43	0.705468	0.423	0.012
Sec61b	0.610374	3.89818e-37	7.36522e-33	0.727605	0.734	0.311
Tyrobp	0.607285	1.34108e-43	2.53384e-39	0.764584	0.998	0.86
Hif1a	0.601457	2.70368e-39	5.10833e-35	0.709415	0.524	0.114
1110008F13Rik	0.600415	6.76296e-51	1.27779e-46	0.730835	0.513	0.052
Nfic	0.594958	6.00678e-41	1.13492e-36	0.716152	0.542	0.124
App	0.594923	3.39946e-34	6.42294e-30	0.717516	0.718	0.335
Rap2a	0.594596	2.40701e-41	4.54781e-37	0.708213	0.491	0.083
H2-K1	0.584331	2.65529e-29	5.0169e-25	0.704819	0.767	0.39
Cox7b	0.582873	1.84621e-39	3.48823e-35	0.722455	0.614	0.185
Rhoa	0.580476	4.677e-40	8.83673e-36	0.739087	0.788	0.349
Tmem14c	0.580204	1.94821e-44	3.68096e-40	0.728719	0.579	0.135
Fnip2	0.580107	7.86326e-45	1.48568e-40	0.713216	0.482	0.057
Nrp1	0.580012	3.1648e-38	5.97957e-34	0.710569	0.551	0.135
Prelid1	0.57981	1.36207e-42	2.5735e-38	0.719328	0.542	0.114
Rps23	0.579431	6.08426e-44	1.14956e-39	0.76274	0.981	0.72
Rpl21	0.57744	4.21661e-36	7.96686e-32	0.732	0.86	0.47
Cyp4f18	0.574005	5.86179e-46	1.10753e-41	0.700228	0.414	0.014
Aldh2	0.571846	2.15795e-38	4.07723e-34	0.693814	0.449	0.067
Romo1	0.571795	6.55966e-36	1.23938e-31	0.710346	0.59	0.197
Tspo	0.57143	2.09401e-36	3.95643e-32	0.716404	0.637	0.219
Ywhaz	0.569882	6.41293e-36	1.21166e-31	0.708003	0.575	0.169
Arpc3	0.567189	3.6452e-34	6.88723e-30	0.721329	0.779	0.399
Rpl17	0.564548	1.45844e-34	2.75557e-30	0.728349	0.897	0.561
Acp5	0.564362	3.69425e-38	6.97992e-34	0.669927	0.348	0.01
Arl11	0.561761	2.95831e-49	5.58944e-45	0.717315	0.464	0.031
H2afz	0.561694	1.14966e-35	2.17217e-31	0.710498	0.608	0.2
Gpx4	0.55875	1.99161e-35	3.76294e-31	0.715743	0.66	0.259
Nceh1	0.55783	1.27958e-36	2.41763e-32	0.701851	0.52	0.124
Eef1b2	0.551023	8.35436e-35	1.57847e-30	0.708801	0.61	0.195
Cenpb	0.548211	6.47322e-46	1.22305e-41	0.713965	0.478	0.05
Smpdl3a	0.547908	7.41e-41	1.40004e-36	0.691532	0.416	0.036
Chchd2	0.544754	3.56151e-31	6.72911e-27	0.706746	0.711	0.347
Tpi1	0.542185	1.0877e-33	2.0551e-29	0.704173	0.596	0.211
Rpl32	0.539532	1.1216e-30	2.11914e-26	0.717888	0.965	0.696
Soat1	0.538648	1.58564e-27	2.99591e-23	0.691931	0.666	0.342
Prdx5	0.535269	9.93285e-31	1.87671e-26	0.70252	0.676	0.285
Ucp2	0.534538	2.13474e-25	4.03338e-21	0.693971	0.852	0.549
Plec	0.532801	8.69723e-41	1.64325e-36	0.690087	0.412	0.031
Rpl10	0.53187	2.51053e-35	4.74339e-31	0.731966	0.948	0.66
Sh3glb1	0.526123	3.36601e-32	6.35973e-28	0.705282	0.656	0.266
Apoc1	0.519751	1.0734e-19	2.02808e-15	0.590641	0.184	0.002
Ywhab	0.518388	4.93424e-32	9.32276e-28	0.693381	0.544	0.171
Aif1	0.51822	5.20475e-28	9.83386e-24	0.684443	0.567	0.209
Cyba	0.517964	4.08356e-33	7.71547e-29	0.727926	0.971	0.829
Tomm7	0.517869	1.07461e-34	2.03036e-30	0.702914	0.567	0.171
Man2a1	0.516645	4.54047e-37	8.57877e-33	0.686838	0.431	0.059
Rpl13	0.516174	2.90583e-36	5.49027e-32	0.73945	0.984	0.865
Adgre5	0.515605	1.26016e-43	2.38094e-39	0.685469	0.373	0.002
Sash1	0.512875	1.09275e-36	2.06464e-32	0.686581	0.435	0.062
Aes	0.511897	5.19548e-45	9.81635e-41	0.6995	0.421	0.021
Erp29	0.510285	2.24946e-28	4.25012e-24	0.696109	0.707	0.337
Pim1	0.500505	4.91862e-28	9.29323e-24	0.676759	0.501	0.152
Fam96a	0.50015	4.04355e-43	7.63988e-39	0.690185	0.396	0.014
Gnb1	0.498416	3.77991e-27	7.14175e-23	0.678169	0.536	0.192
Esyt1	0.496275	6.75667e-35	1.27661e-30	0.684338	0.443	0.078
Pmepa1	0.490347	4.20383e-24	7.94271e-20	0.646882	0.381	0.093
Tnfsf12	0.490318	1.29035e-35	2.43799e-31	0.681813	0.423	0.062
Prdx6	0.49007	4.48689e-25	8.47752e-21	0.649685	0.384	0.088
Dbi	0.489322	4.92736e-28	9.30975e-24	0.679849	0.528	0.181
Tpp1	0.489011	1.45522e-27	2.74949e-23	0.690854	0.668	0.328
Slc27a1	0.488654	1.44009e-37	2.72091e-33	0.680559	0.398	0.038
Itga6	0.487178	3.31389e-29	6.26127e-25	0.681669	0.515	0.157
Pgd	0.485657	6.46853e-26	1.22216e-21	0.676693	0.561	0.223
mt-Nd3	0.485387	8.91664e-32	1.68471e-27	0.694493	0.567	0.164
Minos1	0.484906	5.18337e-36	9.79345e-32	0.677001	0.396	0.043
Tmem86a	0.483891	1.3686e-27	2.58583e-23	0.677158	0.518	0.181
Clec4d	0.483325	1.87452e-26	3.54171e-22	0.635475	0.301	0.031
Atp5h	0.480394	4.93337e-29	9.3211e-25	0.688033	0.584	0.219
Sec61g	0.477187	2.88099e-21	5.44334e-17	0.672794	0.751	0.48
Uba52	0.475913	6.51451e-29	1.23085e-24	0.704092	0.8	0.423
Tln1	0.473268	4.55403e-27	8.60438e-23	0.684837	0.61	0.242
Rac1	0.472311	8.95529e-26	1.69201e-21	0.681318	0.621	0.29
Cd300lf	0.470632	7.14582e-31	1.35013e-26	0.656865	0.353	0.04
Emp1	0.468713	1.43109e-25	2.7039e-21	0.683931	0.652	0.287
Rpl29	0.467112	4.99837e-30	9.44392e-26	0.705502	0.786	0.397
Cox7c	0.466362	2.5034e-29	4.72992e-25	0.70311	0.781	0.42
Ndufb7	0.465924	1.67108e-27	3.15733e-23	0.680848	0.561	0.211
Lgals3bp	0.462656	7.64494e-17	1.44443e-12	0.635607	0.47	0.221
Fcer1g	0.460509	1.30528e-31	2.46619e-27	0.723202	0.994	0.898
Psme1	0.458008	6.49135e-26	1.22648e-21	0.660859	0.437	0.121
Fam46c	0.453331	1.00692e-32	1.90247e-28	0.672091	0.408	0.059
Pgls	0.449278	2.88942e-28	5.45927e-24	0.670747	0.462	0.124
Ndufa2	0.449261	3.49304e-25	6.59974e-21	0.680415	0.639	0.302
Cox5b	0.448605	3.06184e-25	5.78505e-21	0.679389	0.623	0.28
Rap2b	0.446089	2.80376e-25	5.29743e-21	0.667255	0.497	0.173
2410015M20Rik	0.445464	1.65102e-36	3.11943e-32	0.668132	0.355	0.019
Ncf1	0.445064	2.58021e-30	4.87504e-26	0.667649	0.412	0.078
mt-Nd5	0.443211	1.28387e-27	2.42575e-23	0.663986	0.431	0.102
Scarb2	0.442527	7.93017e-27	1.49833e-22	0.667742	0.468	0.138
Atp6v1a	0.442122	1.98893e-21	3.75788e-17	0.656001	0.505	0.216
Slc25a3	0.441373	9.2436e-26	1.74649e-21	0.6828	0.649	0.292
Cox6b1	0.434648	4.05755e-24	7.66633e-20	0.677672	0.662	0.323
Atp13a2	0.43371	3.11203e-29	5.87987e-25	0.666589	0.423	0.09
Ndufc1	0.433457	1.40984e-22	2.66375e-18	0.663959	0.551	0.238
Ifitm2	0.432347	7.88105e-25	1.48905e-20	0.638313	0.33	0.055
Pdap1	0.431356	1.41222e-25	2.66824e-21	0.663472	0.464	0.145
Bst2	0.430934	1.78423e-17	3.37112e-13	0.644881	0.544	0.283
Hacd4	0.430839	4.02064e-37	7.5966e-33	0.66545	0.34	0.01
Myof	0.42307	1.14451e-36	2.16243e-32	0.664008	0.338	0.01
Npc1	0.422792	8.63525e-29	1.63154e-24	0.668428	0.441	0.102
St13	0.422134	5.48185e-23	1.03574e-18	0.665715	0.557	0.24
Smdt1	0.421791	1.06643e-22	2.01491e-18	0.663075	0.54	0.221
Sod1	0.420239	7.92677e-29	1.49768e-24	0.653912	0.361	0.055
Brk1	0.418941	3.98528e-24	7.52978e-20	0.669785	0.565	0.233
Rnase4	0.417934	2.3639e-23	4.46635e-19	0.646262	0.394	0.102
Uqcr10	0.417324	5.48922e-24	1.03713e-19	0.662833	0.501	0.181
Marcks	0.416966	1.93278e-20	3.65179e-16	0.660621	0.602	0.278
Tagln2	0.41548	7.69975e-18	1.45479e-13	0.643938	0.52	0.257
Lamp2	0.414965	2.52412e-22	4.76907e-18	0.671323	0.67	0.342
Abcg1	0.414055	6.42747e-24	1.21441e-19	0.65497	0.439	0.133
Cox5a	0.411386	2.95877e-22	5.5903e-18	0.665992	0.592	0.276
Cd38	0.410127	7.82642e-33	1.47872e-28	0.645251	0.293	0.002
Stab1	0.408627	3.09578e-20	5.84916e-16	0.657617	0.575	0.254
Uqcrh	0.406898	1.02963e-24	1.94538e-20	0.660499	0.464	0.143
Cops9	0.406793	6.48442e-24	1.22517e-19	0.660112	0.48	0.169
mt-Atp6	0.406354	5.41509e-24	1.02313e-19	0.692732	0.969	0.672
Atp6v1e1	0.405799	7.52641e-18	1.42204e-13	0.645459	0.544	0.28
Serpinb6a	0.405195	1.38044e-24	2.6082e-20	0.62175	0.262	0.019
Sptssa	0.403715	1.12032e-22	2.11673e-18	0.638267	0.357	0.086
Metrnl	0.403215	2.36717e-24	4.47252e-20	0.636731	0.328	0.057
Emilin2	0.403097	8.2297e-30	1.55492e-25	0.641445	0.299	0.017
Qk	0.400733	9.04646e-27	1.70924e-22	0.677724	0.559	0.178
Rpl36a	0.400143	9.27803e-23	1.75299e-18	0.674731	0.691	0.352
Myo5a	0.399385	1.39083e-30	2.62784e-26	0.652492	0.338	0.033
Tmem256	0.398631	1.31687e-20	2.4881e-16	0.654573	0.528	0.233
Taf10	0.398145	1.62628e-23	3.0727e-19	0.657252	0.468	0.154
Slc43a2	0.396833	5.01982e-22	9.48445e-18	0.652871	0.468	0.166
F7	0.396664	1.91365e-29	3.61565e-25	0.631858	0.266	0.002
Rps3	0.393867	1.18707e-21	2.24285e-17	0.678759	0.934	0.679
Atox1	0.393854	2.86584e-19	5.41472e-15	0.660565	0.718	0.423
Zmiz1	0.393475	8.22217e-24	1.5535e-19	0.653858	0.435	0.126
Rpl18a	0.393097	2.52865e-20	4.77762e-16	0.67418	0.957	0.767
Rpl31	0.392804	7.99659e-22	1.51088e-17	0.674983	0.779	0.435
Psmb5	0.392794	3.80007e-18	7.17985e-14	0.641191	0.482	0.221
Gpr137b	0.391939	1.69349e-21	3.19967e-17	0.640013	0.388	0.112
Nsa2	0.391619	1.71253e-23	3.23565e-19	0.654576	0.447	0.143
Gns	0.390098	3.83562e-22	7.24702e-18	0.664655	0.579	0.259
Actg1	0.389059	1.62872e-17	3.0773e-13	0.661202	0.932	0.767
Ndufb9	0.389018	5.19767e-20	9.82047e-16	0.650263	0.509	0.219
Ppia	0.386996	6.36685e-21	1.20295e-16	0.676472	0.936	0.715
Mgst1	0.385328	3.68845e-28	6.96896e-24	0.629581	0.266	0.007
Crlf2	0.383938	2.25727e-23	4.26488e-19	0.640911	0.363	0.083
Blvrb	0.383554	2.16259e-13	4.08599e-09	0.614702	0.41	0.192
mt-Cytb	0.383487	2.75933e-27	5.21347e-23	0.703463	0.909	0.513
Amdhd2	0.381827	3.81587e-23	7.20971e-19	0.644607	0.388	0.102
F10	0.380798	1.12318e-25	2.12213e-21	0.619784	0.247	0.007
Vat1	0.379871	1.25923e-17	2.3792e-13	0.637591	0.47	0.207
Rpl23a	0.378533	5.81856e-19	1.09936e-14	0.664611	0.862	0.582
Pcbp1	0.378068	8.27119e-20	1.56276e-15	0.648904	0.505	0.209
Chmp2a	0.376596	7.82652e-19	1.47874e-14	0.651872	0.584	0.299
Calm3	0.376228	4.32385e-20	8.16949e-16	0.650804	0.513	0.223
Rnf149	0.371999	2.01822e-21	3.81322e-17	0.664131	0.61	0.276
Tmem65	0.369021	3.51826e-24	6.6474e-20	0.640436	0.351	0.071
Dmxl2	0.368472	5.28862e-27	9.99233e-23	0.633827	0.291	0.024
Rhog	0.366463	2.24243e-19	4.23684e-15	0.631601	0.375	0.119
Myl12b	0.36634	1.92746e-22	3.64174e-18	0.64135	0.381	0.1
Gde1	0.365719	2.78615e-17	5.26414e-13	0.640823	0.522	0.254
Psmb4	0.36418	1.79657e-18	3.39444e-14	0.647822	0.555	0.273
Rps5	0.36352	1.79615e-18	3.39365e-14	0.66415	0.92	0.691
Map1lc3b	0.36158	5.38368e-20	1.01719e-15	0.650469	0.522	0.221
Lamtor4	0.360977	3.64698e-18	6.8906e-14	0.638803	0.464	0.195
Selenop	0.360898	7.37605e-17	1.39363e-12	0.626946	0.402	0.15
Mrpl52	0.359513	1.24513e-16	2.35254e-12	0.640118	0.542	0.278
Kmt5a	0.359456	1.59522e-21	3.01401e-17	0.630201	0.332	0.074
Lcp1	0.358844	4.64105e-17	8.76879e-13	0.646619	0.616	0.321
Pde4d	0.358042	3.72177e-26	7.0319e-22	0.624142	0.26	0.012
Cd300c2	0.357555	7.79445e-18	1.47268e-13	0.647859	0.584	0.292
Rab32	0.357304	3.95064e-22	7.46433e-18	0.632833	0.338	0.074
Lgals9	0.356951	9.04979e-17	1.70987e-12	0.624032	0.384	0.14
Fam105a	0.356326	8.27682e-27	1.56382e-22	0.636731	0.305	0.031
Mpp1	0.355597	4.56877e-21	8.63224e-17	0.633381	0.357	0.093
Tmem160	0.354855	1.00648e-19	1.90164e-15	0.643794	0.464	0.178
Ncapg2	0.353447	1.18361e-27	2.23632e-23	0.629069	0.268	0.01
Ap2s1	0.351441	2.4232e-15	4.5784e-11	0.626033	0.445	0.209
Elob	0.351145	2.17672e-18	4.11269e-14	0.654438	0.693	0.401
Usf2	0.35009	3.53156e-21	6.67254e-17	0.632532	0.351	0.088
Atf3	0.349609	6.57065e-14	1.24146e-09	0.637488	0.707	0.435
Ptp4a1	0.349113	9.68464e-24	1.82982e-19	0.630421	0.307	0.045
Pycard	0.348069	6.27894e-16	1.18634e-11	0.642929	0.649	0.373
Rab5c	0.34706	8.78405e-17	1.65966e-12	0.639469	0.536	0.276
Uqcr11	0.344356	5.47933e-17	1.03526e-12	0.64371	0.577	0.29
Slfn5	0.343151	3.1009e-20	5.85884e-16	0.612214	0.262	0.038
Ndufs5	0.34273	4.40001e-17	8.31337e-13	0.63331	0.454	0.192
Cltc	0.341996	3.74906e-17	7.08348e-13	0.632174	0.439	0.176
Ski	0.341847	1.88874e-19	3.56859e-15	0.626368	0.344	0.093
Ninj1	0.341446	6.9866e-13	1.32005e-08	0.623493	0.548	0.316
Cxcr4	0.339378	2.05739e-26	3.88723e-22	0.621106	0.247	0.005
Scand1	0.338579	3.20966e-17	6.06434e-13	0.629422	0.414	0.159
Atp5g3	0.338056	4.44301e-20	8.39463e-16	0.640618	0.429	0.147
Slc25a39	0.337189	2.07921e-20	3.92846e-16	0.629175	0.344	0.088
Gclm	0.336589	6.89593e-08	0.00130292	0.573588	0.274	0.135
Eif3a	0.336404	2.96325e-15	5.59877e-11	0.629008	0.482	0.233
Flna	0.335148	2.02041e-16	3.81737e-12	0.625587	0.404	0.159
Lhfpl2	0.334994	1.06373e-21	2.0098e-17	0.627184	0.315	0.062
Vps13c	0.332557	6.55361e-24	1.23824e-19	0.631134	0.309	0.045
Arl6ip1	0.331004	1.9239e-14	3.63502e-10	0.633947	0.606	0.354
mt-Nd4	0.330582	1.76931e-26	3.34292e-22	0.695066	0.802	0.363
Ssu72	0.330103	1.44052e-15	2.72171e-11	0.623273	0.414	0.173
Arpc5	0.330067	5.26721e-15	9.95186e-11	0.638695	0.666	0.392
Nmt1	0.330037	6.29435e-14	1.18925e-09	0.616941	0.416	0.19
Ndufa13	0.329795	4.02084e-18	7.59698e-14	0.643945	0.532	0.233
Ly6c2	0.327402	4.85576e-16	9.17447e-12	0.574124	0.151	0.002
Mmp14	0.327282	2.44608e-16	4.62163e-12	0.618216	0.355	0.121
AB124611	0.325615	5.74577e-19	1.08561e-14	0.618824	0.309	0.074
Lsp1	0.325568	5.30792e-22	1.00288e-17	0.605485	0.221	0.01
Ndufa7	0.324071	8.96519e-17	1.69388e-12	0.636344	0.501	0.233
Snrpd2	0.322234	7.90995e-18	1.49451e-13	0.629662	0.402	0.145
Ndufs6	0.321024	4.28049e-17	8.08756e-13	0.630115	0.427	0.169
Rps7	0.320665	9.77908e-16	1.84766e-11	0.648255	0.831	0.551
Ube2q1	0.320379	7.8545e-21	1.48403e-16	0.622002	0.301	0.057
Snx5	0.318959	4.12644e-14	7.7965e-10	0.628428	0.551	0.306
Srp14	0.318292	5.9071e-17	1.11609e-12	0.632382	0.454	0.19
BC005537	0.318257	3.64415e-17	6.88526e-13	0.622702	0.369	0.116
Hebp1	0.317233	1.91977e-17	3.62721e-13	0.616794	0.324	0.09
Uqcrq	0.316668	1.85079e-16	3.49687e-12	0.646744	0.701	0.397
Hnrnpa0	0.315843	1.40267e-16	2.6502e-12	0.618667	0.353	0.116
Abcc3	0.31521	1.5389e-19	2.90759e-15	0.61866	0.301	0.064
Tcn2	0.315074	6.62733e-15	1.25217e-10	0.617976	0.392	0.162
Lsm12	0.314184	2.27991e-19	4.30766e-15	0.623459	0.33	0.083
Plxnd1	0.314173	2.15613e-26	4.07378e-22	0.617526	0.235	0
Pak2	0.313637	2.69719e-16	5.09607e-12	0.621627	0.381	0.138
H2afj	0.313637	6.47772e-14	1.2239e-09	0.610843	0.365	0.147
Arl8b	0.313151	3.51466e-17	6.6406e-13	0.620871	0.355	0.114
Gstm1	0.312734	4.91965e-19	9.29519e-15	0.603595	0.237	0.031
Rgs2	0.312308	6.50261e-10	1.2286e-05	0.608245	0.563	0.354
Ppib	0.312101	4.50622e-14	8.51406e-10	0.637454	0.794	0.527
Gda	0.31075	8.96045e-23	1.69299e-18	0.604001	0.21	0.002
Taldo1	0.310409	2.80985e-15	5.30892e-11	0.641859	0.68	0.385
Dstn	0.309806	4.51052e-13	8.52217e-09	0.603592	0.334	0.133
Abracl	0.309156	1.52484e-17	2.88103e-13	0.617428	0.326	0.093
Iqgap2	0.308706	1.90268e-24	3.59492e-20	0.612854	0.231	0.005
Cdc42	0.308665	1.74607e-13	3.29903e-09	0.634185	0.753	0.494
Trappc2l	0.308346	2.15466e-15	4.07101e-11	0.619328	0.39	0.154
Hnrnpab	0.30817	3.64148e-14	6.88021e-10	0.618787	0.427	0.192
Itgb5	0.308146	1.00799e-14	1.90449e-10	0.635982	0.629	0.361
1810011H11Rik	0.308042	2.63284e-23	4.97448e-19	0.613596	0.241	0.014
Anxa4	0.308042	2.34272e-15	4.42633e-11	0.616732	0.369	0.138
Pirb	0.307777	2.8073e-19	5.3041e-15	0.608879	0.258	0.04
Abca1	0.305747	5.67527e-19	1.07229e-14	0.654549	0.612	0.268
Rps27l	0.305732	2.24251e-13	4.237e-09	0.628014	0.61	0.368
Atp5g2	0.305134	6.40287e-14	1.20976e-09	0.623748	0.495	0.252
Snrpf	0.305011	7.57812e-15	1.43181e-10	0.612484	0.353	0.128
Coro1b	0.30403	5.01439e-17	9.4742e-13	0.620648	0.357	0.116
0610012G03Rik	0.30389	5.11654e-16	9.66719e-12	0.621336	0.388	0.147
AY036118	0.303439	2.41939e-14	4.5712e-10	0.621728	0.456	0.185
mt-Nd4l	0.299055	7.32983e-15	1.3849e-10	0.608272	0.324	0.107
Dock2	0.29851	7.949e-16	1.50188e-11	0.616135	0.355	0.119
Ckap4	0.297834	1.6566e-12	3.12998e-08	0.608703	0.398	0.188
Ap1s2	0.297542	1.63408e-21	3.08744e-17	0.607305	0.231	0.017
Mvb12a	0.296432	1.41924e-18	2.68151e-14	0.611901	0.28	0.057
Sh3bgrl	0.295645	3.34083e-18	6.31217e-14	0.607584	0.264	0.05
Dpm3	0.29511	1.2338e-14	2.33113e-10	0.608867	0.332	0.116
Atp6v0e	0.294137	2.8078e-14	5.30505e-10	0.638017	0.767	0.508
Maf	0.294086	1.02986e-14	1.94582e-10	0.607456	0.322	0.105
Cebpa	0.292992	7.70451e-13	1.45569e-08	0.614333	0.441	0.219
Idh1	0.292667	3.15373e-15	5.95865e-11	0.599897	0.266	0.069
Atp1a3	0.292478	1.75489e-22	3.31569e-18	0.601031	0.202	0
Ccr2	0.292219	1.63189e-18	3.0833e-14	0.58891	0.186	0.007
Txnrd1	0.292004	8.24295e-13	1.55742e-08	0.605113	0.355	0.147
Rplp0	0.290457	1.87387e-13	3.54049e-09	0.638977	0.969	0.803
Hip1	0.290075	3.01672e-19	5.69979e-15	0.610919	0.268	0.045
Ldlrap1	0.289977	6.55893e-18	1.23924e-13	0.610473	0.282	0.062
Ubl3	0.28965	8.00206e-13	1.51191e-08	0.604939	0.353	0.147
Prdx2	0.289402	1.01764e-13	1.92272e-09	0.615048	0.412	0.185
Ctnnb1	0.289201	8.63872e-15	1.6322e-10	0.605157	0.305	0.095
Wwp1	0.288789	6.31468e-17	1.1931e-12	0.597167	0.231	0.038
Rftn1	0.287394	1.3548e-19	2.55976e-15	0.608179	0.252	0.036
Cox7a2l	0.286057	2.5472e-14	4.81268e-10	0.606232	0.322	0.112
Diaph1	0.285506	2.7135e-14	5.12689e-10	0.611477	0.361	0.14
Dazap2	0.285005	1.22388e-12	2.31239e-08	0.616985	0.493	0.257
Arhgap17	0.284909	6.42388e-16	1.21373e-11	0.622597	0.402	0.15
Eea1	0.284335	6.1515e-14	1.16226e-09	0.602351	0.305	0.102
Arhgdib	0.284335	5.23271e-12	9.88669e-08	0.611213	0.452	0.233
Grina	0.282752	3.40019e-11	6.42432e-07	0.609766	0.489	0.283
Itgav	0.282574	8.45446e-16	1.59739e-11	0.609785	0.313	0.093
Ndufv3	0.281262	1.00888e-12	1.90618e-08	0.611002	0.414	0.197
Ezr	0.280797	3.97803e-16	7.51609e-12	0.598173	0.245	0.05
Rpl36al	0.279529	5.0942e-12	9.62498e-08	0.617526	0.548	0.309
Il7r	0.279307	1.52949e-18	2.88981e-14	0.585445	0.173	0.002
Cbr2	0.279307	6.08411e-17	1.14953e-12	0.578243	0.159	0.002
Galns	0.278468	1.30612e-17	2.46779e-13	0.605059	0.26	0.05
Sec14l1	0.278129	1.34195e-15	2.53549e-11	0.607745	0.305	0.09
Ndufa11	0.277954	1.99743e-14	3.77395e-10	0.616429	0.4	0.166
Zcchc6	0.277704	6.74373e-18	1.27416e-13	0.613191	0.299	0.067
Atp5l	0.277653	5.37262e-14	1.0151e-09	0.634199	0.705	0.43
1500011K16Rik	0.277414	6.49494e-21	1.22715e-16	0.604888	0.227	0.017
Tab2	0.277153	4.5861e-15	8.66497e-11	0.599988	0.27	0.071
Runx3	0.27686	1.52928e-18	2.88942e-14	0.585445	0.173	0.002
Pfdn5	0.276807	4.23939e-12	8.00989e-08	0.613887	0.478	0.254
Hcfc1r1	0.276623	2.85592e-17	5.39598e-13	0.60587	0.268	0.057
Man2b1	0.276414	3.05725e-10	5.77636e-06	0.595342	0.369	0.183
Cpt1a	0.276017	8.81383e-19	1.66528e-14	0.601418	0.231	0.029
Chd4	0.275247	7.31839e-15	1.38274e-10	0.620006	0.414	0.171
Zfp36l1	0.2744	8.96569e-13	1.69398e-08	0.614639	0.449	0.207
Csde1	0.272963	1.8577e-12	3.50994e-08	0.609259	0.408	0.188
Cd300a	0.272942	4.7326e-14	8.94178e-10	0.603585	0.311	0.105
Ndufa3	0.272698	4.71678e-12	8.91188e-08	0.610422	0.441	0.221
Canx	0.271292	7.69377e-11	1.45366e-06	0.614428	0.61	0.397
Gnb2	0.271044	2.50675e-12	4.73626e-08	0.61874	0.546	0.299
2610507B11Rik	0.27017	5.57797e-20	1.0539e-15	0.599665	0.214	0.014
Pdpn	0.269632	6.97538e-18	1.31793e-13	0.588839	0.19	0.012
Sdc3	0.268635	2.69689e-16	5.0955e-12	0.605774	0.282	0.069
Atad2	0.268293	7.33977e-19	1.38678e-14	0.597353	0.214	0.019
Slk	0.268206	1.44879e-16	2.73734e-12	0.598754	0.243	0.045
Bach1	0.267244	7.48278e-15	1.4138e-10	0.601797	0.285	0.081
Rai14	0.267191	5.56783e-13	1.05199e-08	0.598519	0.303	0.107
Fundc2	0.267089	1.40472e-14	2.65407e-10	0.598861	0.272	0.076
Fabp3	0.266811	8.27195e-18	1.5629e-13	0.593611	0.208	0.021
Arl4c	0.266793	1.86793e-09	3.52927e-05	0.59545	0.416	0.228
Osbpl8	0.266529	5.3529e-14	1.01138e-09	0.600086	0.291	0.09
Ptp4a2	0.265781	7.56094e-13	1.42856e-08	0.612369	0.425	0.195
Mroh1	0.265686	3.7703e-17	7.1236e-13	0.599366	0.239	0.04
Prrc2c	0.265481	1.02725e-14	1.94089e-10	0.61361	0.369	0.131
Nampt	0.265321	1.0107e-15	1.90962e-11	0.596192	0.241	0.05
Litaf	0.264222	1.3603e-09	2.57015e-05	0.602086	0.505	0.304
Eif3k	0.263076	1.80435e-12	3.40915e-08	0.612851	0.447	0.219
Rab21	0.262766	8.49766e-14	1.60555e-09	0.602841	0.313	0.107
Anxa5	0.262268	1.05966e-12	2.00211e-08	0.631256	0.81	0.53
Hint1	0.262064	1.77998e-13	3.3631e-09	0.627355	0.598	0.323
Chst1	0.261037	1.64057e-17	3.0997e-13	0.593474	0.21	0.024
Rin3	0.260455	1.42609e-18	2.69445e-14	0.59464	0.206	0.017
Pld4	0.260269	2.38906e-13	4.5139e-09	0.585716	0.223	0.052
Ndufb3	0.260096	4.32986e-13	8.18084e-09	0.595076	0.278	0.09
Sin3b	0.259561	1.20687e-12	2.28026e-08	0.604009	0.355	0.147
Mob1a	0.258327	1.95173e-14	3.6876e-10	0.604121	0.307	0.097
Tmem205	0.258286	1.47346e-17	2.78395e-13	0.597059	0.225	0.031
Mdfic	0.25774	3.37743e-13	6.38132e-09	0.602916	0.33	0.124
Enpp1	0.257607	2.93734e-14	5.54982e-10	0.593241	0.247	0.062
Dnmt1	0.257096	4.04708e-17	7.64655e-13	0.589414	0.198	0.019
Dnajb14	0.257063	2.43459e-16	4.59991e-12	0.595524	0.231	0.04
Msn	0.256339	4.97505e-09	9.39986e-05	0.605764	0.691	0.489
Zfp91	0.256102	1.24971e-13	2.3612e-09	0.601579	0.309	0.105
Tmem37	0.256088	1.21919e-11	2.30354e-07	0.594833	0.313	0.126
Pebp1	0.256002	7.52237e-11	1.42128e-06	0.604227	0.439	0.233
Ppp2r5c	0.25586	7.04408e-16	1.33091e-11	0.596966	0.243	0.05
Tnfaip8	0.255811	1.8017e-12	3.40413e-08	0.599669	0.326	0.126
Atp5c1	0.255517	1.42914e-10	2.70022e-06	0.600967	0.416	0.216
Uap1l1	0.255513	3.25444e-10	6.14895e-06	0.600727	0.437	0.242
Serbp1	0.254653	8.37867e-11	1.58307e-06	0.613693	0.61	0.371
Ppp1r14b	0.254041	4.21882e-11	7.97104e-07	0.604853	0.431	0.221
Mbd2	0.253453	2.42146e-17	4.5751e-13	0.594025	0.214	0.026
Tbc1d20	0.253239	2.90969e-14	5.49757e-10	0.59736	0.27	0.076
Atp5d	0.252306	9.55563e-11	1.80544e-06	0.603044	0.433	0.226
Fblim1	0.251781	9.85778e-15	1.86253e-10	0.59844	0.268	0.071
Chchd10	0.251585	4.47323e-17	8.45172e-13	0.586603	0.188	0.014
Tkt	0.251397	9.13098e-12	1.72521e-07	0.603842	0.388	0.178
Map2k2	0.250863	1.63296e-10	3.08531e-06	0.597664	0.384	0.192
1810058I24Rik	0.250792	1.67117e-10	3.1575e-06	0.594938	0.357	0.169
Ccnl2	-0.25014	2.20153e-12	4.15957e-08	0.414325	0.08	0.249
Apbb1ip	-0.250199	8.25487e-09	0.000155968	0.415302	0.184	0.347
Cklf	-0.250575	4.31769e-15	8.15784e-11	0.403825	0.072	0.264
Abhd17c	-0.250663	1.32865e-13	2.51035e-09	0.412582	0.066	0.24
Tmem179b	-0.25099	1.22686e-21	2.31802e-17	0.413302	0	0.173
Fez2	-0.251108	7.50171e-15	1.41737e-10	0.40966	0.058	0.238
Arfgap2	-0.251817	9.78104e-13	1.84803e-08	0.407256	0.101	0.285
Prkcsh	-0.252217	1.01187e-09	1.91183e-05	0.414666	0.148	0.314
Srxn1	-0.252348	3.62113e-07	0.00684175	0.441041	0.087	0.202
Cops4	-0.252891	1.19992e-12	2.26713e-08	0.413074	0.08	0.252
Nfkbib	-0.254791	4.88719e-16	9.23386e-12	0.412672	0.037	0.211
Hnrnpa1	-0.254953	9.40579e-08	0.00177713	0.416681	0.241	0.394
Snx18	-0.255116	1.93711e-07	0.00365997	0.419632	0.231	0.382
Adora3	-0.256107	2.32439e-20	4.3917e-16	0.408725	0.012	0.195
Alkbh1	-0.256159	7.5277e-09	0.000142228	0.426508	0.109	0.252
Hsd17b12	-0.256549	6.30472e-09	0.000119121	0.407405	0.258	0.432
Trf	-0.257557	6.93581e-07	0.0131045	0.435289	0.13	0.252
BC028528	-0.257761	4.89342e-16	9.24562e-12	0.413742	0.035	0.207
Arrb2	-0.258972	3.89346e-09	7.35631e-05	0.411796	0.196	0.363
P2rx4	-0.259044	1.29507e-08	0.00024469	0.410297	0.247	0.413
Lpcat2	-0.259508	2.98363e-08	0.000563728	0.432108	0.099	0.23
Fermt3	-0.260047	4.93788e-07	0.00932963	0.419859	0.268	0.409
Erh	-0.260328	1.03549e-11	1.95646e-07	0.415155	0.091	0.257
Cd151	-0.261067	2.93275e-14	5.54114e-10	0.406506	0.076	0.261
Otulinl	-0.262463	6.25733e-22	1.18226e-17	0.412114	0	0.176
Tmem59	-0.262581	4.17404e-08	0.000788643	0.415728	0.225	0.38
Dnajb9	-0.264745	2.96218e-13	5.59674e-09	0.41718	0.058	0.221
4632427E13Rik	-0.265317	1.92354e-23	3.63433e-19	0.406176	0	0.188
Ppp4c	-0.265674	9.1005e-11	1.71945e-06	0.412129	0.128	0.299
Spcs3	-0.267014	8.58818e-13	1.62265e-08	0.406083	0.105	0.29
Lman1	-0.26798	1.54277e-09	2.91492e-05	0.407657	0.212	0.385
Postn	-0.268037	7.63168e-13	1.44193e-08	0.447543	0.002	0.107
2410006H16Rik	-0.268166	2.48561e-21	4.69631e-17	0.414489	0	0.171
Herpud1	-0.268669	1.04426e-12	1.97303e-08	0.429258	0.033	0.173
Mgat2	-0.268987	1.60195e-12	3.02672e-08	0.405213	0.115	0.302
Hspa9	-0.269868	2.38938e-11	4.5145e-07	0.406678	0.14	0.323
Ube2d2a	-0.27198	1.14219e-09	2.15805e-05	0.414766	0.151	0.314
Abhd12	-0.274383	2.31213e-06	0.0436853	0.415787	0.476	0.589
Sec11a	-0.274554	2.73468e-10	5.16691e-06	0.405855	0.19	0.366
Tnfaip3	-0.275326	1.91262e-11	3.61371e-07	0.417741	0.085	0.247
Lmbrd1	-0.275982	2.18183e-17	4.12235e-13	0.389027	0.087	0.309
Plpp1	-0.276387	4.87063e-22	9.20257e-18	0.408194	0.004	0.188
Hypk	-0.277057	1.8404e-14	3.47724e-10	0.406249	0.074	0.259
Ociad1	-0.27803	3.07999e-14	5.81933e-10	0.401893	0.093	0.287
Trim35	-0.278306	3.25154e-16	6.14345e-12	0.40514	0.054	0.242
Creld2	-0.279093	1.46065e-12	2.75975e-08	0.405786	0.111	0.297
Eprs	-0.280617	6.34599e-10	1.19901e-05	0.407072	0.196	0.373
Ccr5	-0.282832	2.01614e-08	0.00038093	0.420905	0.161	0.309
Chd7	-0.283203	3.84844e-10	7.27124e-06	0.40742	0.181	0.359
Laptm4a	-0.283892	1.17215e-09	2.21466e-05	0.403225	0.254	0.425
Atp6ap1	-0.284392	1.08742e-07	0.00205457	0.409974	0.361	0.499
Ube2s	-0.284551	3.36811e-12	6.3637e-08	0.407547	0.113	0.292
Cept1	-0.284633	7.27696e-15	1.37491e-10	0.403203	0.078	0.268
Sod2	-0.285499	3.36523e-07	0.00635826	0.428357	0.167	0.297
Rpl22l1	-0.286754	3.23761e-08	0.000611714	0.411553	0.266	0.423
Ssr2	-0.287822	6.87938e-11	1.29979e-06	0.398159	0.225	0.416
Micos13	-0.287948	1.19375e-24	2.25547e-20	0.401425	0	0.197
Gpr35	-0.289587	1.38874e-13	2.62389e-09	0.40118	0.109	0.304
Rab4b	-0.290752	7.02057e-26	1.32647e-21	0.396675	0	0.207
Selenof	-0.291495	7.29467e-08	0.00137826	0.412393	0.291	0.439
Emc4	-0.294032	1.42583e-16	2.69397e-12	0.391833	0.091	0.304
Eif3g	-0.294677	4.99351e-12	9.43474e-08	0.403174	0.14	0.328
Morf4l2	-0.295758	3.02744e-12	5.72005e-08	0.391944	0.21	0.416
Slfn2	-0.296025	8.84442e-09	0.000167107	0.417722	0.167	0.321
Ciao2b	-0.296344	7.05832e-26	1.3336e-21	0.396675	0	0.207
Tpm3	-0.297739	6.35865e-07	0.012014	0.411749	0.468	0.584
Sf3b4	-0.298141	6.42241e-18	1.21345e-13	0.391349	0.072	0.287
Ddost	-0.299182	2.72752e-08	0.000515337	0.406986	0.338	0.485
Lrrc59	-0.299584	2.19364e-11	4.14467e-07	0.398477	0.198	0.387
Otud1	-0.299631	1.51914e-16	2.87026e-12	0.41683	0.025	0.19
Bcl2a1a	-0.300759	2.67104e-21	5.04666e-17	0.405015	0.012	0.202
Spcs1	-0.301618	5.57899e-09	0.000105409	0.410037	0.227	0.385
Tuba1a	-0.303131	1.13368e-15	2.14197e-11	0.41099	0.045	0.221
Oser1	-0.30332	2.47224e-18	4.67105e-14	0.40121	0.041	0.238
Elovl1	-0.304193	7.53253e-13	1.4232e-08	0.390812	0.194	0.401
Por	-0.305995	1.96561e-08	0.000371382	0.406342	0.32	0.48
Psenen	-0.307418	1.13363e-10	2.14188e-06	0.396831	0.254	0.439
Bcl2a1d	-0.308979	8.26e-23	1.56064e-18	0.399077	0.012	0.214
Plk3	-0.309134	7.65929e-15	1.44715e-10	0.400269	0.089	0.285
Mtdh	-0.310077	1.81559e-08	0.000343037	0.411428	0.247	0.401
Cfh	-0.311899	9.92689e-20	1.87559e-15	0.398288	0.035	0.238
Srm	-0.315695	1.73225e-17	3.27291e-13	0.385839	0.097	0.323
Ifi30	-0.318497	8.626e-27	1.6298e-22	0.393112	0	0.214
Cmtm6	-0.319422	1.63572e-20	3.09052e-16	0.393158	0.039	0.252
Smap2	-0.319437	1.1575e-14	2.18699e-10	0.396097	0.109	0.311
Ell2	-0.319642	2.26904e-14	4.28712e-10	0.398827	0.103	0.302
Timm17a	-0.319642	4.43562e-19	8.38067e-15	0.381852	0.087	0.321
Glipr1	-0.321521	1.97891e-11	3.73895e-07	0.416243	0.093	0.254
Tram1	-0.322373	1.0966e-12	2.07192e-08	0.386835	0.237	0.444
Sap18	-0.325019	1.10925e-18	2.09583e-14	0.391691	0.062	0.276
Bsg	-0.325471	7.74111e-09	0.00014626	0.398536	0.435	0.568
Psmd11	-0.325702	1.09295e-11	2.06503e-07	0.393582	0.225	0.42
Psmc4	-0.32662	2.82059e-13	5.32923e-09	0.387964	0.198	0.409
Derl2	-0.32903	4.19142e-18	7.91927e-14	0.379928	0.109	0.347
Rheb	-0.329242	3.20472e-17	6.055e-13	0.389414	0.089	0.306
Atp5mpl	-0.329447	1.00732e-27	1.90323e-23	0.389549	0	0.221
Psmc2	-0.330134	1.61203e-17	3.04578e-13	0.379751	0.122	0.359
Arf6	-0.331876	3.00352e-13	5.67484e-09	0.398185	0.134	0.328
Mboat7	-0.332014	2.0343e-22	3.84361e-18	0.37457	0.066	0.316
Phlda1	-0.332307	1.75901e-14	3.32347e-10	0.41709	0.043	0.207
Pip4p1	-0.334892	6.17247e-30	1.16623e-25	0.381235	0	0.238
Ciao2a	-0.334892	2.07497e-27	3.92046e-23	0.390736	0	0.219
Rhoc	-0.336472	1.40998e-15	2.66401e-11	0.396506	0.091	0.292
Nlrp3	-0.337843	3.59266e-19	6.78797e-15	0.393885	0.049	0.261
Smim3	-0.339392	1.96884e-20	3.71993e-16	0.382041	0.068	0.302
Creb3	-0.340901	1.72098e-21	3.25161e-17	0.381551	0.058	0.292
Lman2	-0.342316	4.06713e-12	7.68443e-08	0.390379	0.233	0.43
Tubb6	-0.343889	1.97969e-14	3.74043e-10	0.401477	0.093	0.283
Hacd2	-0.3445	8.23122e-22	1.55521e-17	0.383542	0.049	0.28
Gem	-0.344556	2.1439e-16	4.05069e-12	0.418427	0.023	0.185
Pros1	-0.345826	1.42125e-24	2.6853e-20	0.378037	0.037	0.28
Clec5a	-0.346272	8.09318e-21	1.52913e-16	0.385116	0.056	0.283
Tspan4	-0.348074	3.94814e-15	7.45962e-11	0.382261	0.171	0.394
Rnasek	-0.350814	7.54685e-30	1.4259e-25	0.379861	0.002	0.242
G530011O06Rik	-0.351102	4.28414e-27	8.09445e-23	0.391924	0	0.216
Smox	-0.353028	2.72659e-25	5.15162e-21	0.372525	0.043	0.297
Edem1	-0.353028	1.6046e-09	3.03173e-05	0.400862	0.295	0.458
Micos10	-0.353786	1.56439e-31	2.95577e-27	0.375297	0	0.249
Osm	-0.357411	1.43186e-07	0.00270536	0.424657	0.175	0.314
Ranbp1	-0.357742	2.09271e-11	3.95397e-07	0.389365	0.295	0.48
Uqcrb	-0.357765	1.79794e-10	3.39703e-06	0.397429	0.26	0.432
Cyth4	-0.361282	3.91906e-10	7.40468e-06	0.391875	0.394	0.556
Mdh2	-0.364507	4.37301e-14	8.26236e-10	0.376962	0.262	0.482
Il10rb	-0.364878	5.57916e-14	1.05413e-09	0.379247	0.243	0.461
Dnaja1	-0.366381	2.02161e-11	3.81963e-07	0.404768	0.153	0.328
Ube2v1	-0.368506	2.72871e-32	5.15563e-28	0.366249	0.008	0.276
Pdgfb	-0.370298	2.36638e-15	4.47105e-11	0.417511	0.033	0.197
Irf5	-0.371659	5.4485e-20	1.02944e-15	0.378135	0.087	0.325
Atp5o	-0.372436	7.18876e-31	1.35824e-26	0.377672	0	0.245
Cct6a	-0.377721	1.89257e-34	3.57582e-30	0.364608	0	0.271
Tmed5	-0.378077	1.29941e-17	2.45511e-13	0.374134	0.148	0.39
Naa20	-0.382797	3.00767e-16	5.68269e-12	0.377594	0.167	0.397
Rnaset2a	-0.384395	5.89236e-28	1.1133e-23	0.37298	0.023	0.276
Ap2m1	-0.386857	2.58623e-14	4.88643e-10	0.379599	0.225	0.437
Ehd4	-0.387137	8.93207e-14	1.68763e-09	0.37718	0.274	0.487
Aopep	-0.388232	8.54766e-33	1.615e-28	0.370546	0	0.259
Rpn2	-0.390232	3.48319e-15	6.58114e-11	0.370216	0.268	0.501
Saraf	-0.391215	1.12277e-20	2.12136e-16	0.365558	0.124	0.385
Cers2	-0.391421	1.31142e-20	2.4778e-16	0.357051	0.171	0.444
Phb	-0.395061	1.06344e-23	2.00926e-19	0.370537	0.064	0.318
Vmp1	-0.395546	1.02523e-18	1.93708e-14	0.366097	0.165	0.423
Atp6ap2	-0.395546	8.64228e-16	1.63287e-11	0.37993	0.165	0.392
AI506816	-0.398668	4.28026e-34	8.08713e-30	0.365796	0	0.268
Psmd12	-0.398761	1.22238e-20	2.30956e-16	0.363482	0.134	0.399
Clptm1	-0.399325	1.04484e-18	1.97412e-14	0.365316	0.171	0.425
Ier5	-0.399889	1.01785e-11	1.92313e-07	0.398553	0.181	0.368
Ifngr1	-0.40748	1.92009e-18	3.62782e-14	0.390506	0.068	0.283
Rhob	-0.408845	2.36677e-09	4.47178e-05	0.397872	0.346	0.504
Prmt1	-0.409878	7.77728e-26	1.46944e-21	0.357823	0.076	0.356
Son	-0.410361	7.14131e-09	0.000134928	0.397808	0.449	0.572
Pld3	-0.415894	5.72673e-09	0.000108201	0.393802	0.567	0.667
Zfand5	-0.417289	4.19624e-12	7.92838e-08	0.38482	0.299	0.489
Pfn1	-0.419468	1.83807e-06	0.0347284	0.409599	0.951	0.834
Ly86	-0.419586	1.43325e-07	0.00270797	0.420406	0.212	0.352
Sft2d1	-0.423019	1.53757e-24	2.90508e-20	0.36153	0.08	0.352
Psmb6	-0.423225	7.44625e-11	1.40689e-06	0.382726	0.507	0.62
Adrm1	-0.42618	8.11807e-23	1.53383e-18	0.356096	0.128	0.404
Hcar2	-0.427821	2.44292e-25	4.61566e-21	0.392181	0.008	0.223
Arpc1b	-0.428455	7.15417e-11	1.35171e-06	0.381277	0.614	0.686
Efhd2	-0.430673	6.20194e-14	1.1718e-09	0.362429	0.619	0.727
Cadm1	-0.440941	1.13853e-31	2.15113e-27	0.357805	0.025	0.309
Rpl4	-0.44244	4.89991e-12	9.2579e-08	0.375197	0.515	0.648
Stt3a	-0.444785	1.29981e-20	2.45586e-16	0.356126	0.177	0.447
Cdk6	-0.445377	5.63905e-17	1.06544e-12	0.383246	0.12	0.342
Itgb2	-0.450244	1.30397e-14	2.46373e-10	0.366019	0.377	0.575
Rps6	-0.453647	2.6112e-11	4.9336e-07	0.377589	0.645	0.724
Hmgn2	-0.462064	1.74139e-29	3.29018e-25	0.349756	0.06	0.356
Lgmn	-0.465272	4.1477e-07	0.00783667	0.403174	1	0.941
Csf2ra	-0.465319	2.73949e-14	5.17599e-10	0.373769	0.285	0.492
Msr1	-0.469291	3.17334e-16	5.99571e-12	0.359578	0.326	0.563
C1qb	-0.47766	5.95314e-14	1.12479e-09	0.355763	0.86	0.964
Xbp1	-0.478584	5.06378e-23	9.5675e-19	0.350021	0.151	0.435
Itm2c	-0.486354	2.53877e-20	4.79675e-16	0.348956	0.239	0.504
Rab5if	-0.486895	1.57091e-43	2.96808e-39	0.332542	0	0.335
Selenos	-0.48876	1.34243e-19	2.53639e-15	0.34801	0.276	0.537
Nop56	-0.493418	1.3301e-30	2.51309e-26	0.344136	0.064	0.371
Timm23	-0.494212	1.45085e-44	2.74123e-40	0.328979	0	0.342
Nrros	-0.49442	4.9654e-28	9.38164e-24	0.348238	0.08	0.375
Tnf	-0.496003	1.9588e-20	3.70095e-16	0.373803	0.093	0.342
Ccnl1	-0.497488	1.31077e-10	2.47656e-06	0.395465	0.274	0.439
Socs3	-0.497829	1.42195e-14	2.68664e-10	0.390313	0.14	0.344
Evi2a	-0.49817	8.27514e-23	1.56351e-18	0.355913	0.128	0.401
Cycs	-0.502591	2.90801e-27	5.49439e-23	0.33512	0.142	0.456
Csf1r	-0.503487	1.26313e-15	2.38656e-11	0.359588	0.363	0.599
Arl6ip5	-0.507356	1.17136e-37	2.21317e-33	0.338081	0.023	0.344
Pdia6	-0.508945	5.24532e-15	9.91051e-11	0.355393	0.629	0.729
Atp5md	-0.511142	3.86952e-43	7.31107e-39	0.333729	0	0.333
Ndfip1	-0.518464	1.24332e-42	2.34914e-38	0.324664	0.016	0.366
Hnrnpa3	-0.519247	9.25999e-23	1.74958e-18	0.329437	0.338	0.615
Tra2b	-0.519779	4.61706e-19	8.72348e-15	0.347178	0.305	0.565
Tlr2	-0.520321	4.98224e-19	9.41345e-15	0.37611	0.109	0.347
Glrx	-0.523443	9.4681e-27	1.7889e-22	0.343945	0.111	0.413
Bcl2a1b	-0.527008	3.47153e-22	6.55911e-18	0.338832	0.252	0.534
Pla2g4a	-0.531166	1.08549e-40	2.05093e-36	0.313238	0.054	0.423
Ywhah	-0.538501	1.66152e-19	3.13927e-15	0.355966	0.21	0.466
Spcs2	-0.546051	1.61686e-18	3.05489e-14	0.340654	0.499	0.677
Ube2d3	-0.547172	9.62525e-20	1.81859e-15	0.341671	0.342	0.601
Nme2	-0.553288	5.96224e-32	1.12651e-27	0.340427	0.062	0.373
Rnf128	-0.555195	7.88982e-31	1.4907e-26	0.336195	0.085	0.404
Selenok	-0.556426	7.96601e-23	1.5051e-18	0.343096	0.2	0.477
Srsf7	-0.564862	1.54168e-32	2.91285e-28	0.339814	0.058	0.371
Jun	-0.567562	5.42184e-07	0.010244	0.405218	0.786	0.784
Eif5	-0.572582	6.30835e-23	1.1919e-18	0.327874	0.346	0.622
M6pr	-0.574114	2.38289e-19	4.50223e-15	0.341923	0.365	0.608
Gm26917	-0.582165	4.80987e-10	9.08777e-06	0.399084	0.272	0.43
Asph	-0.593752	1.10798e-33	2.09343e-29	0.325514	0.087	0.425
Mef2c	-0.595129	5.18184e-22	9.79057e-18	0.360379	0.122	0.387
Hnrnpk	-0.59766	1.34766e-27	2.54627e-23	0.313853	0.282	0.599
Ppp1r15a	-0.603935	1.65886e-25	3.13425e-21	0.342165	0.14	0.435
Manf	-0.605263	9.56674e-23	1.80754e-18	0.328364	0.336	0.606
Tomm6	-0.60666	9.23786e-46	1.7454e-41	0.316527	0.012	0.378
Eif1	-0.611379	1.97697e-26	3.73529e-22	0.299966	0.825	0.876
Gas5	-0.622174	4.92883e-43	9.31252e-39	0.333729	0	0.333
Pdia3	-0.633238	3.5556e-21	6.71795e-17	0.325501	0.59	0.739
B930036N10Rik	-0.637124	2.45942e-28	4.64683e-24	0.354882	0.058	0.342
Tmed2	-0.637818	2.8526e-28	5.38971e-24	0.304922	0.367	0.653
Slc7a11	-0.644885	6.18369e-25	1.16835e-20	0.368977	0.056	0.311
Gadd45g	-0.649327	1.69789e-21	3.20799e-17	0.367642	0.101	0.356
Sdc4	-0.65707	1.18788e-25	2.24438e-21	0.342515	0.136	0.432
C1qc	-0.67095	1.61975e-23	3.06035e-19	0.308328	0.821	0.938
Cnbp	-0.689219	1.31202e-40	2.47892e-36	0.289282	0.136	0.53
Rbm39	-0.692305	9.41754e-28	1.77935e-23	0.308651	0.332	0.629
Adam8	-0.69284	1.74141e-23	3.29022e-19	0.325661	0.33	0.606
Cdkn1a	-0.693448	1.37599e-27	2.59979e-23	0.330125	0.159	0.473
Ms4a6d	-0.694935	2.69794e-18	5.09749e-14	0.343064	0.452	0.637
Eif5a	-0.697153	1.55938e-27	2.9463e-23	0.304922	0.408	0.679
Itga5	-0.700892	2.30918e-41	4.36296e-37	0.290065	0.122	0.52
Hspa8	-0.713352	5.76022e-20	1.08834e-15	0.327015	0.849	0.86
Mt1	-0.74359	1.78204e-13	3.36698e-09	0.361946	0.687	0.751
Klf6	-0.771541	8.51577e-22	1.60897e-17	0.320364	0.606	0.767
Pkm	-0.790518	7.57753e-32	1.4317e-27	0.277036	0.821	0.9
Glul	-0.790934	5.60101e-38	1.05825e-33	0.312195	0.08	0.444
Btg2	-0.793288	1.44019e-27	2.7211e-23	0.339797	0.113	0.42
Tmed9	-0.802686	1.76845e-44	3.3413e-40	0.247763	0.381	0.743
C3ar1	-0.819325	2.99249e-30	5.65401e-26	0.287536	0.629	0.779
Rpl13a	-0.820717	1.57271e-50	2.97147e-46	0.271609	0.082	0.52
Lag3	-0.828895	2.47673e-67	4.67954e-63	0.251451	0.008	0.504
Ctsz	-0.832629	5.05961e-54	9.55962e-50	0.204471	0.969	0.962
Cd63	-0.848349	2.85162e-35	5.38785e-31	0.262262	0.92	0.933
Adamts1	-0.848448	2.14124e-26	4.04566e-22	0.364833	0.049	0.318
Pmp22	-0.854222	6.13472e-57	1.15909e-52	0.262049	0.049	0.52
Mt2	-0.931207	9.25055e-46	1.7478e-41	0.313659	0.016	0.387
Alas1	-0.946096	1.82272e-39	3.44385e-35	0.309959	0.074	0.439
Plk2	-0.947528	1.25678e-30	2.37456e-26	0.334361	0.095	0.409
Plek	-0.957393	1.04811e-43	1.98031e-39	0.247895	0.396	0.746
Klf2	-1.01504	3.75277e-21	7.09049e-17	0.338409	0.289	0.558
Pabpc1	-1.03128	6.29422e-67	1.18923e-62	0.205559	0.163	0.694
Cxcl2	-1.03519	5.10867e-07	0.00965232	0.421123	0.249	0.373
Eif4a1	-1.03741	1.70991e-53	3.23069e-49	0.210574	0.691	0.879
Rgs1	-1.06447	1.67646e-15	3.16751e-11	0.35018	0.641	0.705
Dab2	-1.07475	2.12009e-56	4.00569e-52	0.216698	0.297	0.753
Il1rn	-1.07604	8.45347e-39	1.5972e-34	0.326709	0.037	0.378
Fcgr3	-1.08478	3.90268e-46	7.37373e-42	0.253349	0.256	0.644
Cd83	-1.08496	1.29337e-58	2.44369e-54	0.257169	0.052	0.525
Ier2	-1.10117	4.79765e-40	9.06469e-36	0.303396	0.089	0.461
Plaur	-1.10201	3.30414e-56	6.24284e-52	0.263763	0.056	0.511
Tmbim6	-1.14822	5.41191e-66	1.02253e-61	0.195384	0.26	0.743
Cd86	-1.15032	4.60721e-81	8.70486e-77	0.199444	0.039	0.627
Ctsl	-1.17367	5.31182e-55	1.00361e-50	0.201315	0.872	0.955
Slc3a2	-1.21666	2.07436e-64	3.9193e-60	0.187291	0.439	0.822
Egr1	-1.22423	5.43288e-31	1.02649e-26	0.321774	0.134	0.47
Ctsc	-1.24544	8.60846e-35	1.62648e-30	0.277146	0.408	0.684
Slc25a5	-1.25836	8.39092e-67	1.58538e-62	0.191121	0.287	0.753
Cd53	-1.2602	9.898e-67	1.87013e-62	0.184245	0.369	0.803
Atp6v0c	-1.2906	2.46152e-87	4.6508e-83	0.191439	0.016	0.627
Fcrls	-1.29448	4.83455e-60	9.13441e-56	0.196645	0.402	0.834
Nfkbia	-1.316	2.25366e-48	4.25807e-44	0.241673	0.278	0.691
Rcan1	-1.3524	3.9213e-86	7.4089e-82	0.190489	0.027	0.637
Id2	-1.35268	8.23596e-56	1.5561e-51	0.210652	0.394	0.781
Ubc	-1.39465	4.81035e-55	9.08868e-51	0.203967	0.767	0.9
Malat1	-1.40652	2.86475e-75	5.41266e-71	0.14681	0.994	0.967
Cebpb	-1.43418	2.99756e-62	5.66358e-58	0.194875	0.363	0.798
Junb	-1.4365	1.06593e-44	2.01397e-40	0.238066	0.487	0.824
Gpr84	-1.44897	2.37572e-68	4.48868e-64	0.234826	0.035	0.558
Csf1	-1.53336	3.67629e-82	6.94599e-78	0.194231	0.043	0.641
Hexb	-1.54341	2.49845e-93	4.72057e-89	0.108806	0.755	0.974
Cd81	-1.56634	1.65141e-92	3.12017e-88	0.145576	0.118	0.798
H3f3b	-1.57853	1.00599e-76	1.90073e-72	0.144683	0.996	0.99
Mmp12	-1.58735	2.96938e-33	5.61035e-29	0.36238	0.008	0.283
Jund	-1.59709	2.31827e-73	4.38014e-69	0.165328	0.359	0.872
Hspa5	-1.6216	5.60431e-70	1.05888e-65	0.163949	0.666	0.905
Ubb	-1.65668	1.14469e-47	2.16278e-43	0.22295	0.953	0.922
Ccl9	-1.6629	1.01545e-53	1.91859e-49	0.250861	0.122	0.582
Lilr4b	-1.66955	1.09804e-78	2.07464e-74	0.163129	0.258	0.781
C5ar1	-1.67223	2.76184e-86	5.21821e-82	0.152416	0.2	0.77
Cd72	-1.67511	1.53369e-86	2.89775e-82	0.181081	0.047	0.67
Dusp1	-1.79246	1.44009e-45	2.72091e-41	0.231638	0.666	0.862
Cd9	-1.97456	5.05776e-90	9.55613e-86	0.118855	0.546	0.914
Spp1	-2.0945	1.0015e-53	1.89223e-49	0.203127	1	1
Ccl12	-2.09854	4.10612e-31	7.75811e-27	0.351732	0.041	0.333
Lpl	-2.32083	9.51112e-112	1.79703e-107	0.108945	0.097	0.827
Cst3	-2.36906	3.12752e-114	5.90914e-110	0.0645175	0.973	0.998
Lilrb4a	-2.49695	4.51912e-111	8.53843e-107	0.122938	0.049	0.77
Ccl3	-2.71004	4.02242e-98	7.59996e-94	0.125163	0.177	0.831
Ccl4	-2.99485	3.31224e-109	6.25815e-105	0.0953327	0.219	0.898
Cd14	-4.6469	5.8279e-140	1.10112e-135	0.0488332	0.118	0.919
