# Supplementary material for: Stroke induces disease-specific myeloid cells in the brain parenchyma and pia
Source: Nat Commun. 2022 Feb 17;13:945. doi: 10.1038/s41467-022-28593-1 (PMC8854573; doi:10.1038/s41467-022-28593-1)
Supplement: Supplementary file 7 — Supplementary Data 4 [file 41467_2022_28593_MOESM7_ESM.xlsx]

## Sheet: TF_Pertubations
Term	Overlap	P.value	Adjusted.P.value	Odds.Ratio	Combined.Score	Genes
VDR KO MOUSE GSE2421 CREEDSID GENE 1153 DOWN	49/286	1.31514e-51	2.45669e-48	35.8631	4201.64	IFITM3;RNH1;COX4I1;HEXA;TREM2;ACTB;LGALS3;CHCHD2;LGALS1;LAMP1;GM2A;ALDH2;RACK1;CTSH;TMSB10;CTSD;COX8A;CD52;TPI1;GPX4;PGAM1;AKR1A1;CYBA;MIF;EMP3;EEF1A1;MYL6;NPC2;PTMA;GAPDH;SMPDL3A;CSTB;GRN;LRP1;BRI3;PLA2G7;CRIP1;GABARAP;SYNGR1;GPNMB;PSAP;UCP2;HMOX1;COX6C;DHRS3;CALR;FAU;P4HB;MSRB1
XBP1 OE MOUSE GSE6980 CREEDSID GENE 1507 UP	49/305	3.68624e-50	3.44295e-47	33.1692	3775.47	IFITM3;YWHAB;LST1;HEXA;F13A1;EEF1B2;LGALS3;LGALS1;LAMP1;GM2A;ADGRE5;COTL1;TMSB10;CTSD;GPX1;GPX4;H2AFZ;AKR1A1;EMP3;YWHAZ;MPEG1;MYL6;TYROBP;NPC2;S100A6;MYH9;S100A4;SMPDL3A;GRN;COX7A2;CRIP1;GNAI2;CREG1;HMOX1;APOE;S100A11;S100A10;PRELID1;LAPTM5;COX6C;SEM1;ALOX5AP;TGFBI;FXYD5;VIM;P4HB;ITM2B;MSRB1;PF4
RORA KO MOUSE GSE23736 CREEDSID GENE 1155 DOWN	47/292	4.47008e-48	2.78337e-45	32.684	3563.43	CSTB;GRN;HEXA;F13A1;CLTA;TREM2;CRIP1;LGALS3;LAMP1;ADGRE5;GNG5;TMSB4X;PSAP;COTL1;TIMP2;HMOX1;CTSH;SH3BGRL3;SEC61B;CTSD;SERF2;S100A11;S100A10;CD52;TPI1;CD93;ANXA2;PGAM1;H3F3A;FN1;AKR1A1;CYBA;EMP3;MPEG1;SEM1;TYROBP;NPC2;ALOX5AP;S100A6;ERP29;S100A4;VIM;LAMTOR1;P4HB;ITM2B;TPT1;MSRB1
GATA6 KO MOUSE GSE47049 CREEDSID GENE 2225 UP	44/287	6.15574e-44	2.87473e-41	30.0684	2991.69	IFITM3;NRP1;CSTB;GRN;YWHAB;F13A1;CLTA;LIPA;CRIP1;ACTB;GABARAP;LGALS3;PRDX5;LGALS1;GNGT2;LAMP1;ADGRE5;FTH1;TMSB4X;PSAP;TIMP2;HMOX1;TSPO;PLTP;CTSD;S100A10;GPX1;ANXA2;ARG1;AKR1A1;EMP3;RHOA;SEM1;MYL6;MAFB;ARPC3;S100A4;TGFBI;VIM;LAMTOR1;CALM1;SMPDL3A;ITM2B;TPT1
DOT1L DELETION MOUSE GSE25911 CREEDSID GENE 453 UP	42/253	2.05458e-43	7.67593e-41	32.5566	3200.03	IFITM3;HSP90AB1;COX4I1;HEXA;COX7A2;HIF1A;THBS1;ACTB;GABARAP;GNAI2;EEF1B2;LGALS3;PRDX5;LGALS1;LAMP1;FTH1;TMSB4X;PSAP;SEC61B;SERF2;S100A11;GPX1;GPX4;PGAM1;H3F3A;AKR1A1;YWHAZ;MPEG1;EEF1A1;SEM1;FABP5;ALOX5AP;ERP29;FAM96A;FXYD5;FAU;VIM;P4HB;PTMA;ITM2B;TPT1;MSRB1
E2F4 KO MOUSE GSE11039 CREEDSID GENE 1167 DOWN	45/334	2.39675e-42	7.46188e-40	26.0168	2493.3	IFITM3;APP;CSTB;ECM1;COX4I1;HEXA;IQGAP1;PLA2G7;THBS1;ACTB;GABARAP;GNAI2;LGALS3;PRDX5;LGALS1;GNG5;MAN2A1;FTH1;PSAP;UCP2;RACK1;TIMP2;TSPO;SH3BGRL3;SEC61B;CTSD;S100A11;GPX1;GPX4;FN1;AKR1A1;EMP3;RHOA;MYL6;SOAT1;ARPC3;NPC2;S100A4;FXYD5;FAU;P4HB;PTMA;ITM2B;TPT1;MSRB1
VDR KO MOUSE GSE2421 CREEDSID GENE 1152 DOWN	41/260	2.14073e-41	5.71268e-39	30.3551	2842.6	CSTB;GRN;RNH1;LRP1;BRI3;COX4I1;HEXA;TREM2;LIPA;PLA2G7;CRIP1;ACTB;LGALS3;LAMP1;GM2A;ADGRE5;GPNMB;CREG1;PSAP;UCP2;CTSH;ACP5;SH3BGRL3;TMSB10;CTSD;S100A11;CD52;AKR1A1;LAPTM5;CYBA;MIF;EMP3;COX6C;DHRS3;TYROBP;FABP5;NPC2;CALR;PTMA;TPT1;MSRB1
VDR KO MOUSE GSE2421 CREEDSID GENE 2719 DOWN	39/222	2.85249e-41	6.66057e-39	34.055	3179.3	IFITM3;CSTB;RNH1;LRP1;COX4I1;HEXA;TREM2;PLA2G7;CRIP1;LGALS3;PRDX5;LAMP1;GM2A;GPNMB;PSAP;RACK1;CTSH;TMSB10;CTSD;S100A11;TMEM14C;CD52;TPI1;H3F3A;LAPTM5;CYBA;MIF;EMP3;COX6C;MYL6;NPC2;FXYD5;CALR;FAU;P4HB;PTMA;GAPDH;TPT1;MSRB1
AHR KO MOUSE GSE48130 CREEDSID GENE 1464 DOWN	46/413	1.89594e-39	3.681e-37	21.0389	1875.85	HEXA;CLTA;COX7A2;IQGAP1;PTMS;EEF1B2;CHCHD2;LGALS1;GNG5;MAN2A1;TMSB4X;PSAP;RACK1;TIMP2;CTSH;SEC61B;CTSD;TMEM14C;S100A10;COX8A;GSN;ANXA2;H2AFZ;H3F3A;FN1;LAPTM5;COX6C;MPEG1;EEF1A1;SEM1;MYL6;TYROBP;NCEH1;ALOX5AP;ERP29;FAM96A;MT-CO2;TGFBI;FXYD5;VIM;P4HB;CALM1;SMPDL3A;ITM2B;TPT1;MSRB1
VDR KO MOUSE GSE2421 CREEDSID GENE 1151 DOWN	42/312	1.97056e-39	3.681e-37	25.3659	2260.67	IFITM3;RNH1;HSP90AB1;LRP1;MS4A7;HEXA;TREM2;GABARAP;LGALS3;PRDX5;LGALS1;GM2A;GPNMB;FTH1;PSAP;UCP2;RACK1;HMOX1;CTSH;PLTP;CTSD;TMEM14C;CD52;TPI1;GPX4;H3F3A;AKR1A1;CYBA;EMP3;DHRS3;EEF1A1;MYL6;ARPC3;NPC2;ALOX5AP;ERP29;FXYD5;FAU;P4HB;PTMA;GAPDH;MSRB1
MYCN OE MOUSE GSE6077 CREEDSID GENE 40 DOWN	40/312	1.19819e-36	2.03475e-34	23.5849	1950.76	IFITM3;APP;NRP1;GRN;ACTB;GABARAP;PTMS;GNAI2;LGALS1;LAMP1;ADGRE5;GNG5;FTH1;TMSB4X;PSAP;CTSH;SH3BGRL3;APOE;TMSB10;PLTP;CTSD;S100A11;GPX1;GSN;CD93;ANXA2;GPX4;FN1;RHOA;EEF1A1;MYL6;FABP5;ARPC3;NPC2;S100A6;FXYD5;CALR;VIM;ITM2B;TPT1
GATA3 OE MOUSE GSE12999 CREEDSID GENE 2531 DOWN	47/514	2.49591e-36	3.88529e-34	16.9526	1389.74	IFITM3;CSTB;HSP90AB1;YWHAB;COX4I1;COX7A2;THBS1;ACTB;GABARAP;GNAI2;EEF1B2;CHCHD2;LGALS1;LAMP1;GNG5;TMSB4X;RACK1;ROMO1;TMSB10;CTSD;S100A11;S100A10;COX8A;GPX1;TPI1;GSN;GPX4;H2AFZ;PGAM1;FN1;AKR1A1;COX6C;YWHAZ;APRT;EEF1A1;SEM1;MYL6;ARPC3;S100A6;CALR;FAU;VIM;P4HB;CALM1;PTMA;GAPDH;TPT1
MYOD1 MUT MOUSE GSE6487 CREEDSID GENE 1180 UP	38/277	6.21271e-36	8.92719e-34	25.1303	2037.23	IFITM3;CSTB;GRN;RNH1;CLTA;THBS1;ACTB;PTMS;LGALS1;TMSB4X;PSAP;RACK1;TIMP2;SEC61B;TMSB10;FNIP2;S100A11;S100A10;GSN;ANXA2;H2AFZ;FN1;RHOA;APRT;EEF1A1;FABP5;ARPC3;NPC2;ALOX5AP;S100A6;ERP29;MYH9;S100A4;CALR;VIM;P4HB;PTMA;TPT1
BATF KO MOUSE GSE54215 CREEDSID GENE 1522 UP	35/215	8.8864e-36	1.1857e-33	30.0976	2429.13	IFITM3;GRN;F13A1;CRIP1;ACTB;EEF1B2;LGALS3;LGALS1;LAMP1;GM2A;ADGRE5;FTH1;PSAP;COTL1;TSPO;SH3BGRL3;S100A11;CD52;PTPN18;GPX1;CYBA;EEF1A1;TYROBP;NPC2;ALOX5AP;S100A6;ERP29;S100A4;FXYD5;CALR;VIM;P4HB;GAPDH;TPT1;LY6E
CDX2 KO MOUSE GSE12999 CREEDSID GENE 773 UP	46/507	2.25764e-35	2.81152e-33	16.6681	1329.71	IFITM3;CSTB;HSP90AB1;YWHAB;COX4I1;COX7A2;THBS1;ACTB;GABARAP;GNAI2;EEF1B2;LGALS1;LAMP1;GNG5;TMSB4X;RACK1;ROMO1;TMSB10;CTSD;S100A11;S100A10;COX8A;GPX1;TPI1;GSN;GPX4;H2AFZ;PGAM1;FN1;AKR1A1;COX6C;YWHAZ;APRT;EEF1A1;SEM1;MYL6;ARPC3;S100A6;CALR;FAU;VIM;P4HB;CALM1;PTMA;GAPDH;TPT1
DOT1L DELETION MOUSE GSE25911 CREEDSID GENE 454 UP	36/252	1.11849e-34	1.30584e-32	25.955	2029.06	IFITM3;CSTB;AHNAK;TNFAIP2;F13A1;CLTA;COX7A2;THBS1;ACTB;LGALS3;PRDX5;LAMP1;ALDH2;TMSB4X;PSAP;SH3BGRL3;S100A11;S100A10;CD52;GPX1;ANXA2;MPEG1;APRT;SEM1;MYL6;ARPC3;ALOX5AP;S100A6;S100A4;TGFBI;VIM;P4HB;CALM1;PTMA;ITM2B;MSRB1
FOXD3 KO MOUSE GSE58960 CREEDSID GENE 1417 UP	36/270	1.44033e-33	1.58267e-31	23.9365	1810.09	IFITM3;CSTB;GRN;COX4I1;HEXA;THBS1;ACTB;GABARAP;EEF1B2;LGALS3;PRDX5;LGALS1;LAMP1;FTH1;TMSB4X;PSAP;TIMP2;APOE;CTSD;S100A11;S100A10;GPX1;GSN;ANXA2;FN1;AKR1A1;MPEG1;FABP5;NPC2;S100A6;MYH9;S100A4;VIM;P4HB;CALM1;ITM2B
PPARG KO MOUSE GSE24292 CREEDSID GENE 3012 UP	36/272	1.8907e-33	1.96213e-31	23.7312	1788.11	CSTB;GRN;RNH1;AHNAK;HEXA;CRIP1;GABARAP;PTMS;LGALS3;SYNGR1;LGALS1;ALDH2;TMSB4X;RACK1;APOE;CTSD;TMEM14C;TPI1;CD93;ANXA2;ARG1;PGAM1;H3F3A;LAPTM5;EMP3;EEF1A1;SEM1;TYROBP;FABP5;S100A6;S100A4;LAMTOR1;PTMA;SMPDL3A;ITM2B;TPT1
U2AF1 OE BFUE HUMAN GSE94153 RNASEQ DOWN	45/535	3.96324e-33	3.8965e-31	15.1868	1133.06	GRN;HSP90AB1;AHNAK;MT-CO1;COX4I1;HEXA;ACTB;GABARAP;LGALS1;GM2A;GPNMB;FTH1;TMSB4X;UCP2;RACK1;HMOX1;TSPO;ACP5;SH3BGRL3;TMSB10;SERF2;S100A11;TMEM14C;CD52;TPI1;ANXA2;AKR1A1;LAPTM5;EMP3;YWHAZ;RHOA;EEF1A1;MYL6;ARPC3;NPC2;ALOX5AP;S100A6;MT-CO2;S100A4;MT-CO3;FXYD5;CALR;FAU;PTMA;GAPDH
GATA1 DELTAN MUTATION MOUSE GSE2433 CREEDSID GENE 980 DOWN	35/258	6.69613e-33	6.25418e-31	24.2408	1795.85	CSTB;RNH1;BRI3;YWHAB;LIPA;ACTB;GABARAP;GNAI2;LGALS3;LGALS1;LAMP1;GPNMB;FTH1;PSAP;COTL1;SH3BGRL3;TMSB10;CTSD;FNIP2;TMEM14C;GPX1;AKR1A1;CYBA;EMP3;MPEG1;TYROBP;NCEH1;SOAT1;FABP5;ERP29;CALR;VIM;LAMTOR1;PTMA;MSRB1
YY2 KD HUMAN GSE14964 CREEDSID GENE 517 UP	31/178	1.18324e-32	1.05252e-30	31.6987	2330.31	COX7B;MT-CO1;CRIP1;ACTB;LGALS1;GNG5;FTH1;TMSB4X;COTL1;SH3BGRL3;TMSB10;S100A11;S100A10;COX8A;GPX1;ANXA2;GPX4;PGAM1;COX6C;EEF1A1;SEM1;MYL6;ARPC3;S100A6;FAM96A;MT-CO2;S100A4;TGFBI;PTMA;GAPDH;TPT1
TCF3 DEFICIENCY MOUSE GSE43224 CREEDSID GENE 298 UP	33/225	3.58083e-32	3.04045e-30	26.1756	1895.3	IFITM3;CSTB;RNH1;YWHAB;COX4I1;COX7A2;ACTB;LGALS3;LGALS1;TMSB4X;COTL1;TSPO;ROMO1;TMSB10;SERF2;S100A10;CD52;GPX1;TPI1;GSN;AKR1A1;LAPTM5;CYBA;EMP3;MYL6;TYROBP;FABP5;S100A4;FAU;VIM;CALM1;PTMA;GAPDH
NRF1 KO MOUSE GSE35124 CREEDSID GENE 2150 UP	37/328	8.80073e-32	7.14773e-30	19.8829	1421.78	IFITM3;GRN;COX7A2;CHCHD2;LGALS1;LAMP1;ADGRE5;FTH1;TMSB4X;COTL1;RACK1;CTSH;ROMO1;SEC61B;CTSD;SERF2;S100A10;GSN;GPX4;H2AFZ;PGAM1;AKR1A1;COX6C;EEF1A1;SEM1;MYL6;ERP29;MYH9;MT-CO2;TGFBI;CALR;FAU;P4HB;ITM2B;TPT1;LY6E;MSRB1
VDR KO MOUSE GSE2421 CREEDSID GENE 1152 UP	34/263	3.12801e-31	2.43464e-29	22.7452	1597.61	IFITM3;HSP90AB1;LST1;MS4A7;CLTA;COX7A2;AIF1;GABARAP;EEF1B2;LGALS1;GNG5;FTH1;TMSB4X;TIMP2;APOE;PLTP;PTPN18;GPX1;ANXA2;H2AFZ;MPEG1;EEF1A1;MYL6;MAFB;ARPC3;ALOX5AP;S100A6;S100A4;TGFBI;FXYD5;FAU;VIM;ITM2B;PF4
GATA1 KD MOUSE GSE2527 CREEDSID GENE 108 DOWN	37/348	7.87955e-31	5.8876e-29	18.5852	1288.25	IFITM3;ECM1;GRN;RNH1;HEXA;LIPA;THBS1;GABARAP;LGALS3;PRDX5;LGALS1;GPNMB;CREG1;PSAP;PIM1;TSPO;CTSD;S100A11;TMEM14C;S100A10;GPX1;GSN;GPX4;CYBA;MPEG1;MYL6;TYROBP;FABP5;NPC2;ALOX5AP;MYH9;FXYD5;CALR;VIM;P4HB;CALM1;MSRB1
MYB OE HUMAN GSE2816 CREEDSID GENE 2154 DOWN	41/469	8.98509e-31	6.45544e-29	15.3667	1063.14	IFITM3;GRN;BRI3;COX4I1;TNFAIP2;COX7A2;IQGAP1;PLA2G7;HIF1A;THBS1;ACTB;GABARAP;LGALS3;CHCHD2;LAMP1;GM2A;ALDH2;GPNMB;GNG5;FTH1;CREG1;PSAP;SEC61B;TMSB10;FNIP2;GPX1;GPX4;PGAM1;CYBA;EMP3;COX6C;RHOA;EEF1A1;TYROBP;MAFB;NPC2;S100A4;FAU;ITM2B;TPT1;LY6E
VDR KO MOUSE GSE2421 CREEDSID GENE 1151 UP	31/206	1.3643e-30	9.43892e-29	26.589	1828.44	NRP1;GRN;YWHAB;LST1;TNFAIP2;CLTA;COX7A2;LIPA;CRIP1;CHCHD2;LAMP1;GNG5;TMSB4X;CREG1;TIMP2;APOE;TMSB10;S100A11;SASH1;SH3GLB1;PTPN18;COX6C;MPEG1;SEM1;TYROBP;FABP5;S100A4;VIM;SMPDL3A;ITM2B;TPT1
SRF MUT MOUSE GSE3181 CREEDSID GENE 851 UP	34/284	4.43377e-30	2.95796e-28	20.8122	1406.66	IFITM3;GRN;HSP90AB1;COX4I1;COX7A2;HIF1A;GABARAP;GNAI2;CHCHD2;PRDX5;LGALS1;LAMP1;GNG5;FTH1;PSAP;APOE;CTSD;S100A11;COX8A;GPX1;GPX4;H2AFZ;PGAM1;AKR1A1;AES;EEF1A1;SEM1;ARPC3;S100A4;CALR;FAU;VIM;PTMA;ITM2B
MYC OE MOUSE GSE10954 CREEDSID GENE 184 DOWN	31/229	4.02367e-29	2.5918e-27	23.4729	1534.72	IFITM3;CRIP1;GABARAP;GNAI2;CHCHD2;PRDX5;LGALS1;LAMP1;GNG5;FTH1;SH3BGRL3;TMSB10;PLTP;S100A11;S100A10;EMP3;COX6C;AES;SEM1;TYROBP;FABP5;ARPC3;ALOX5AP;S100A6;MYH9;S100A4;FXYD5;CALR;CALM1;TPT1;LY6E
MAF SIRNA MACROPHAGE HUMAN GSE98368 RNASEQ DOWN	39/458	8.21036e-29	5.11232e-27	14.6951	950.325	GRN;AHNAK;MT-CO1;YWHAB;HEXA;TNFAIP2;F13A1;IQGAP1;THBS1;AIF1;ACTB;GABARAP;GNAI2;LGALS1;GPNMB;TMSB4X;CREG1;COTL1;TIMP2;HMOX1;CTSH;SERF2;CD93;MPEG1;RHOA;MYL6;TYROBP;ARPC3;NPC2;S100A6;ERP29;MYH9;MT-CO2;S100A4;CALR;P4HB;ITM2B;TPT1;PLEC
TBX3 SHRNA HFF HUMAN GSE76572 RNASEQ DOWN	31/236	1.04513e-28	6.29775e-27	22.6633	1460.16	IFITM3;APP;AHNAK;THBS1;PTMS;LGALS1;LAMP1;TMSB4X;RACK1;TIMP2;TMSB10;SERF2;S100A11;S100A10;TPI1;GSN;ANXA2;H3F3A;FN1;AES;EEF1A1;MYL6;ARPC3;S100A6;ERP29;MT-CO2;S100A4;TGFBI;P4HB;ITM2B;TPT1
NFE2L2 DEFICIENCY MOUSE GSE7810 CREEDSID GENE 1048 UP	29/194	1.49231e-28	8.71138e-27	25.9976	1665.72	IFITM3;GRN;CRIP1;ACTB;LGALS3;PRDX5;LGALS1;LAMP1;FTH1;TMSB4X;RACK1;ACP5;SH3BGRL3;TMSB10;CTSD;S100A11;CD52;ARG1;FN1;MPEG1;EEF1A1;TYROBP;FABP5;ALOX5AP;TGFBI;FXYD5;GAPDH;TPT1;PF4
MYC SILENCING HUMAN GSE22139 CREEDSID GENE 1007 UP	35/346	2.10712e-28	1.19276e-26	17.3037	1102.72	MT-CO1;YWHAB;IQGAP1;HIF1A;ACTB;GABARAP;LGALS3;GNG5;FTH1;TMSB4X;PSAP;COTL1;SH3BGRL3;TMSB10;S100A11;S100A10;SH3GLB1;ANXA2;H2AFZ;PGAM1;FN1;EMP3;YWHAZ;RHOA;MYL6;FABP5;NPC2;MYH9;MT-CO2;TGFBI;CALR;VIM;CALM1;ITM2B;TPT1
VDR KO MOUSE GSE2421 CREEDSID GENE 2719 UP	33/293	2.57084e-28	1.41245e-26	19.2628	1223.73	NRP1;LST1;MS4A7;TNFAIP2;CLTA;AIF1;ACTB;PTMS;GNAI2;CHCHD2;LGALS1;GNG5;FTH1;TMSB4X;UCP2;TIMP2;APOE;PLTP;PTPN18;GPX1;GSN;ANXA2;H2AFZ;MPEG1;TYROBP;MAFB;ALOX5AP;S100A6;S100A4;TGFBI;VIM;SMPDL3A;ITM2B
ZFX KO MOUSE GSE7069 CREEDSID GENE 177 UP	34/332	9.01341e-28	4.81058e-26	17.4172	1084.63	APP;NRP1;ECM1;GRN;AHNAK;YWHAB;HEXA;THBS1;ACTB;GABARAP;LGALS1;LAMP1;TMSB4X;PSAP;TMSB10;CTSD;S100A11;S100A10;GSN;ANXA2;PGAM1;FN1;AKR1A1;MYL6;FABP5;ARPC3;NPC2;S100A6;MYH9;TGFBI;VIM;P4HB;CALM1;ITM2B
GLIS2 KO MOUSE GSE6113 CREEDSID GENE 2133 UP	32/279	1.02195e-27	5.30279e-26	19.5239	1213.37	IFITM3;ECM1;GRN;HSP90AB1;LRP1;CRIP1;ACTB;LGALS1;MAN2A1;TMSB4X;RACK1;SH3BGRL3;APOE;PLTP;CTSD;SERF2;S100A11;PRELID1;GPX1;GSN;ANXA2;PGAM1;FN1;CYBA;MYL6;NPC2;S100A6;TOMM7;MYH9;VIM;TPT1;LY6E
SOX2 KD MOUSE GSE39771 CREEDSID GENE 1757 UP	31/254	1.05856e-27	5.34431e-26	20.8149	1292.87	CSTB;GRN;YWHAB;CRIP1;EEF1B2;LGALS3;LGALS1;LAMP1;FTH1;PSAP;HMOX1;SH3BGRL3;APOE;TMSB10;S100A11;ANXA2;GPX4;AKR1A1;CYBA;RHOA;APRT;EEF1A1;MYL6;ARPC3;APOC1;S100A6;MYH9;CALR;P4HB;CALM1;TPT1
MYC KD HUMAN GSE22139 CREEDSID GENE 712 UP	32/281	1.28555e-27	6.31951e-26	19.3651	1199.06	MT-CO1;YWHAB;IQGAP1;HIF1A;ACTB;GABARAP;GNAI2;LGALS3;LGALS1;GNG5;FTH1;TMSB4X;TIMP2;SH3BGRL3;TMSB10;S100A11;S100A10;SH3GLB1;ANXA2;FN1;YWHAZ;MYL6;ARPC3;NPC2;MYH9;MT-CO2;TGFBI;VIM;P4HB;CALM1;ITM2B;TPT1
LHX1 MUT ABLATION MOUSE GSE4230 CREEDSID GENE 775 UP	35/367	1.61332e-27	7.72737e-26	16.1918	998.895	IFITM3;NRP1;BRI3;COX4I1;GABARAP;PTMS;PRDX5;LGALS1;LAMP1;FTH1;CREG1;PSAP;RACK1;SH3BGRL3;TMSB10;S100A11;COX8A;PRELID1;GPX1;TPI1;GPX4;PGAM1;FN1;AKR1A1;MIF;YWHAZ;DHRS3;APRT;AES;TGFBI;FAU;VIM;P4HB;GAPDH;ITM2B
YY2 KD HUMAN GSE14964 CREEDSID GENE 2081 UP	25/131	1.74784e-27	8.16244e-26	33.9692	2092.89	COX7B;MT-CO1;COX7A2;CRIP1;ACTB;LGALS1;GNG5;TMSB4X;TMSB10;S100A11;S100A10;COX8A;ANXA2;H2AFZ;MIF;COX6C;EEF1A1;MYL6;S100A6;FAM96A;S100A4;MT-CO2;PTMA;GAPDH;TPT1
PAX6 KO MOUSE GSE45143 CREEDSID GENE 3098 UP	32/286	2.2636e-27	1.03132e-25	18.979	1164.42	IFITM3;CSTB;BRI3;COX4I1;HEXA;COX7A2;THBS1;GABARAP;LGALS1;GPNMB;FTH1;TMSB4X;PSAP;SH3BGRL3;ROMO1;APOE;TMSB10;PLTP;CTSD;S100A11;COX8A;GPX1;ANXA2;PGAM1;AKR1A1;CYBA;COX6C;MYL6;ARPC3;NPC2;CALR;TPT1
MECOM KD HUMAN GSE16238 CREEDSID GENE 2342 UP	32/289	3.16174e-27	1.40622e-25	18.7546	1144.38	IFITM3;HSP90AB1;MT-CO1;HIF1A;ACTB;GABARAP;LGALS1;GNG5;PSAP;UCP2;COTL1;SH3BGRL3;APOE;TMSB10;PLTP;SERF2;H2AFZ;PGAM1;LAPTM5;EMP3;TYROBP;S100A6;S100A4;FXYD5;CALR;FAU;VIM;LAMTOR1;P4HB;ITM2B;TPT1;LY6E
TCF7 KO MOUSE GSE20754 CREEDSID GENE 3010 UP	28/194	3.83542e-27	1.66618e-25	24.7625	1506.19	AHNAK;ACTB;GABARAP;GNAI2;LGALS1;ADGRE5;FTH1;TMSB4X;SH3BGRL3;TMSB10;CTSD;S100A11;S100A10;CD52;LAPTM5;EMP3;YWHAZ;RHOA;MYL6;TYROBP;S100A6;MT-CO2;S100A4;FXYD5;VIM;PTMA;ITM2B;TPT1
RARA ACTIVATION HUMAN GSE5679 CREEDSID GENE 2385 DOWN	32/291	3.94222e-27	1.67365e-25	18.6079	1131.32	RNH1;AHNAK;YWHAB;F13A1;IQGAP1;ACTB;GNAI2;LGALS3;LGALS1;COTL1;TSPO;SH3BGRL3;FNIP2;S100A11;S100A10;TPI1;GSN;ANXA2;PGAM1;MIF;EMP3;AES;MYL6;S100A6;MYH9;MT-CO2;S100A4;TGFBI;VIM;CALM1;GAPDH;LY6E
U2AF1 OE CFUG HUMAN GSE94153 RNASEQ UP	36/410	4.82924e-27	2.00467e-25	14.8694	901.011	COX7B;HSP90AB1;MT-CO1;COX4I1;AIF1;EEF1B2;PRDX5;TMSB4X;RACK1;ACP5;SERF2;CD52;TPI1;H2AFZ;H3F3A;LAPTM5;COX6C;RHOA;EEF1A1;MYL6;NCEH1;ARPC3;NPC2;ALOX5AP;APOC1;ERP29;MT-CO2;S100A4;MT-CO3;TGFBI;FXYD5;CALR;FAU;PTMA;GAPDH;TPT1
IRF7 OE HUMAN GSE37828 CREEDSID GENE 1146 UP	34/353	7.0725e-27	2.87205e-25	16.2531	978.657	IFITM3;ECM1;COX4I1;TNFAIP2;COX7A2;CRIP1;LGALS3;CHCHD2;LAMP1;GNG5;MAN2A1;TIMP2;CTSH;SH3BGRL3;S100A11;S100A10;COX8A;GPX1;TPI1;H2AFZ;PGAM1;MIF;COX6C;APRT;MYL6;NPC2;S100A6;ERP29;S100A4;FXYD5;FAU;PTMA;TPT1;LY6E
ZNF395 KD HUMAN GSE49613 CREEDSID GENE 813 UP	32/301	1.15876e-26	4.60546e-25	17.907	1069.4	IFITM3;CSTB;COX7B;BRI3;COX4I1;COX7A2;LGALS3;PRDX5;LGALS1;LAMP1;FTH1;PSAP;TIMP2;ROMO1;SEC61B;TMSB10;S100A11;TMEM14C;S100A10;GPX1;ANXA2;GPX4;CYBA;EMP3;COX6C;MYL6;ARPC3;NPC2;ALOX5AP;S100A6;TOMM7;TPT1
NCOA2 KO MOUSE GSE41558 CREEDSID GENE 3047 DOWN	32/305	1.76373e-26	6.86386e-25	17.641	1046.11	IFITM3;APP;GRN;HSP90AB1;BRI3;YWHAB;HEXA;CRIP1;ACTB;GABARAP;GNAI2;EEF1B2;TMSB4X;RACK1;TIMP2;APOE;TMSB10;SERF2;S100A11;GSN;H3F3A;AKR1A1;EEF1A1;MYL6;FABP5;ARPC3;CALR;FAU;VIM;P4HB;PTMA;ITM2B
BCL11A KO MOUSE GSE28333 CREEDSID GENE 1542 DOWN	28/205	1.87636e-26	7.15313e-25	23.2106	1374.94	HSP90AB1;THBS1;CRIP1;ACTB;EEF1B2;LGALS3;PRDX5;LGALS1;TMSB4X;SH3BGRL3;TMSB10;S100A11;CD52;GPX1;ANXA2;PGAM1;CYBA;EMP3;EEF1A1;MYL6;TYROBP;ALOX5AP;S100A6;S100A4;FAU;VIM;PTMA;TPT1
MAF OE MACROPHAGE HUMAN GSE98368 RNASEQ UP	40/567	2.01698e-26	7.53542e-25	12.0142	710.827	IFITM3;ECM1;GRN;HSP90AB1;MT-CO1;CLTA;PLA2G7;THBS1;ACTB;GNAI2;LGALS1;LAMP1;FTH1;CREG1;HMOX1;TMSB10;PLTP;CTSD;SERF2;S100A11;S100A10;GPX1;ANXA2;LAPTM5;YWHAZ;MPEG1;RHOA;EEF1A1;MYL6;TYROBP;ARPC3;MYH9;MT-CO2;CALR;VIM;CALM1;GAPDH;ITM2B;LY6E;PLEC
ZFX KO MOUSE GSE52416 CREEDSID GENE 1472 UP	30/257	3.11052e-26	1.1393e-24	19.6346	1153.19	IFITM3;APP;NRP1;GRN;LRP1;LIPA;PLA2G7;THBS1;CRIP1;EEF1B2;LGALS3;UBL5;FTH1;TMSB4X;CREG1;PSAP;S100A10;SH3GLB1;CD52;FN1;LAPTM5;TYROBP;SOAT1;ALOX5AP;S100A6;TGFBI;FXYD5;SMPDL3A;TPT1;PF4
SRF MUT MOUSE GSE1948 CREEDSID GENE 1396 DOWN	33/348	7.18439e-26	2.53216e-24	15.8548	917.917	APP;CSTB;COX7B;COX7A2;ACTB;GABARAP;GNAI2;EEF1B2;SYNGR1;LGALS1;ALDH2;GNG5;TMSB4X;PIM1;HMOX1;APOE;TMSB10;CTSD;S100A11;S100A10;TPI1;GSN;ANXA2;GPX4;H3F3A;AKR1A1;CYBA;COX6C;YWHAZ;SEM1;ARPC3;S100A6;CALM1
GATA1 MUT MOUSE GSE2433 CREEDSID GENE 979 DOWN	33/348	7.18439e-26	2.53216e-24	15.8548	917.917	GRN;RNH1;YWHAB;HEXA;THBS1;GABARAP;LGALS3;LGALS1;LAMP1;GPNMB;FTH1;CREG1;PSAP;COTL1;SH3BGRL3;APOE;TMSB10;CTSD;SERF2;S100A11;TMEM14C;S100A10;YWHAZ;MPEG1;MYL6;FABP5;S100A6;FAM96A;FXYD5;CALR;VIM;MSRB1;PF4
DNMT1 KO MOUSE GSE31626 CREEDSID GENE 1237 DOWN	31/292	8.08131e-26	2.79553e-24	17.7499	1025.55	GRN;LST1;HEXA;CLTA;COX7A2;ACTB;LGALS1;LAMP1;GM2A;TMSB4X;UCP2;COTL1;CTSH;SH3BGRL3;TMSB10;SERF2;S100A10;GPX1;PGAM1;AKR1A1;CYBA;EMP3;SEM1;MYL6;ARPC3;NPC2;ERP29;FXYD5;VIM;CALM1;GAPDH
SOX7 OE MOUSE GSE10809 CREEDSID GENE 1004 UP	29/246	1.69322e-25	5.75081e-24	19.7155	1124.53	MT-CO1;HIF1A;ACTB;GABARAP;UBL5;PRDX5;LGALS1;GNG5;FTH1;TMSB4X;PSAP;APOE;TMSB10;S100A11;S100A10;TPI1;ANXA2;FN1;YWHAZ;EEF1A1;SEM1;MYL6;NPC2;APOC1;S100A6;MT-CO2;VIM;P4HB;GAPDH
NFE2L2 KO MOUSE GSE867 CREEDSID GENE 1362 DOWN	27/203	3.28889e-25	1.09708e-23	22.3432	1259.58	CSTB;HSP90AB1;GNAI2;PRDX5;LGALS1;LAMP1;ALDH2;MAN2A1;FTH1;TMSB4X;CREG1;HMOX1;TSPO;ACP5;APOE;CTSD;GPX4;ARG1;AKR1A1;LAPTM5;MPEG1;EEF1A1;TYROBP;APOC1;TOMM7;ITM2B;LY6E
EZH1 SHRNA PROE HUMAN GSE59089 RNASEQ UP	36/470	5.57165e-25	1.82594e-23	12.7742	713.4	APP;GRN;AHNAK;MT-CO1;YWHAB;HEXA;IQGAP1;THBS1;ACTB;GABARAP;GNAI2;LGALS1;TMSB4X;CREG1;RACK1;TSPO;SH3BGRL3;CTSD;SERF2;S100A11;GSN;LAPTM5;YWHAZ;RHOA;EEF1A1;ARPC3;NPC2;S100A6;ERP29;MYH9;MT-CO2;CALR;VIM;P4HB;GAPDH;TPT1
GATA4 OE A549 HUMAN GSE85001 RNASEQ DOWN	37/509	7.10113e-25	2.28705e-23	12.1448	675.303	APP;HSP90AB1;MT-CO1;COX4I1;TNFAIP2;CLTA;ACTB;PTMS;EEF1B2;CHCHD2;PRDX5;FTH1;TMSB4X;COTL1;RACK1;TMSB10;SERF2;S100A11;TPI1;ANXA2;GPX4;H3F3A;CYBA;AES;EEF1A1;MYL6;S100A6;MT-CO2;S100A4;MT-CO3;TGFBI;CALR;FAU;P4HB;PTMA;GAPDH;TPT1
POU2AF1 OE MOUSE GSE12421 CREEDSID GENE 2312 DOWN	29/261	9.46931e-25	2.99808e-23	18.4267	1019.3	NRP1;GRN;HEXA;LGALS3;LGALS1;LAMP1;FTH1;TMSB4X;PSAP;CTSH;TSPO;S100A11;S100A10;GPX1;GSN;AKR1A1;LAPTM5;CYBA;EMP3;MPEG1;EEF1A1;MYL6;TYROBP;NPC2;ALOX5AP;S100A6;P4HB;ITM2B;LY6E
HIF1A OE 786O HUMAN GSE67237 RNASEQ DOWN	28/237	1.15961e-24	3.61027e-23	19.6248	1081.6	IFITM3;NRP1;GRN;YWHAB;THBS1;ACTB;PRDX5;LAMP1;FTH1;TMSB4X;RACK1;TIMP2;TSPO;SH3BGRL3;TMSB10;CTSD;S100A11;S100A10;ANXA2;FN1;CYBA;YWHAZ;S100A6;MT-CO2;MT-CO3;GAPDH;ITM2B;TPT1
ZIC3 OE HUVEC HUMAN GSE79306 RNASEQ DOWN	35/447	1.31809e-24	4.03637e-23	12.9942	714.499	IFITM3;APP;GRN;HSP90AB1;YWHAB;COX4I1;ACTB;CENPB;PTMS;GNAI2;LGALS1;LAMP1;FTH1;TMSB4X;COTL1;RACK1;TMSB10;CTSD;SERF2;S100A10;TPI1;ANXA2;H3F3A;RHOA;EEF1A1;MYL6;MYH9;MT-CO2;CALR;FAU;VIM;P4HB;PTMA;GAPDH;TPT1
ZFX KO MOUSE GSE36921 CREEDSID GENE 1491 UP	31/322	1.61897e-24	4.87779e-23	15.8956	870.766	IFITM3;APP;GRN;HSP90AB1;YWHAB;HEXA;HIF1A;CRIP1;ACTB;FTH1;TMSB4X;CREG1;PSAP;UCP2;CTSD;S100A10;SH3GLB1;AKR1A1;LAPTM5;MIF;COX6C;YWHAZ;RHOA;TYROBP;SOAT1;FAM96A;FXYD5;CALR;VIM;TPT1;LY6E
EBF1 OE MOUSE GSE2192 CREEDSID GENE 859 DOWN	29/268	2.03644e-24	6.03819e-23	17.8806	975.402	APP;CSTB;GRN;RNH1;AHNAK;LRP1;GABARAP;LGALS3;LGALS1;LAMP1;MAN2A1;FTH1;TMSB4X;PSAP;TSPO;TMSB10;CTSD;S100A11;S100A10;GSN;ANXA2;FN1;AKR1A1;EEF1A1;NPC2;S100A6;MYH9;S100A4;ITM2B
ZNF253 SIRNA MCF7 HUMAN GSE79586 RNASEQ DOWN	34/423	2.81442e-24	8.21459e-23	13.2806	720.169	IFITM3;APP;GRN;HSP90AB1;YWHAB;ACTB;CENPB;PTMS;PRDX5;FTH1;TMSB4X;TSPO;TMSB10;CTSD;SERF2;S100A11;S100A10;COX8A;PRELID1;TPI1;ANXA2;H2AFZ;CYBA;COX6C;YWHAZ;MYL6;MT-CO2;MT-CO3;CALR;FAU;P4HB;PTMA;TPT1;LY6E
NFE2L1 KO MOUSE GSE867 CREEDSID GENE 893 UP	31/332	4.10323e-24	1.1792e-22	15.3597	827.122	IFITM3;APP;HSP90AB1;AHNAK;LST1;IQGAP1;HIF1A;GNAI2;LAMP1;GNG5;FTH1;TMSB4X;PLTP;S100A11;AKR1A1;LAPTM5;YWHAZ;MPEG1;RHOA;EEF1A1;SEM1;TYROBP;ARPC3;S100A6;MYH9;TGFBI;PTMA;ITM2B;TPT1;PLEC;MSRB1
CEBPA KD MOUSE GSE55760 CREEDSID GENE 2883 UP	28/250	5.1962e-24	1.47068e-22	18.4634	989.897	CSTB;COX4I1;F13A1;THBS1;GABARAP;GNAI2;LGALS3;PRDX5;LGALS1;LAMP1;TMSB4X;PSAP;COTL1;S100A11;ARL11;GPX1;CD93;ANXA2;CYBA;SEM1;ALOX5AP;ERP29;CALR;VIM;P4HB;GAPDH;ITM2B;MSRB1
MYB OE HUMAN GSE2815 CREEDSID GENE 1740 UP	35/468	6.13062e-24	1.70925e-22	12.3507	660.127	COX7B;AHNAK;HIF1A;ACTB;GABARAP;EEF1B2;LGALS3;CHCHD2;LGALS1;GNG5;FTH1;UCP2;SH3BGRL3;TMSB10;CTSD;S100A11;S100A10;TPI1;ANXA2;GPX4;H2AFZ;PGAM1;MIF;YWHAZ;RHOA;APRT;FABP5;TOMM7;MYH9;TGFBI;CALR;P4HB;PTMA;ITM2B;MSRB1
NKX25 SHRNA H1 HUMAN GSE69618 DAY10 RNASEQ UP	38/581	6.62522e-24	1.81999e-22	10.8895	581.184	APP;HSP90AB1;AHNAK;MT-CO1;IQGAP1;HIF1A;ACTB;MAN2A1;FTH1;TMSB4X;RACK1;APOE;TMSB10;SERF2;S100A10;TPI1;ANXA2;GPX4;H3F3A;FN1;YWHAZ;RHOA;EEF1A1;MYL6;APOC1;S100A6;MYH9;MT-CO2;MT-CO3;TGFBI;CALR;VIM;P4HB;CALM1;GAPDH;TPT1;LY6E;PLEC
FOXP3 ABLATION MOUSE GSE6681 CREEDSID GENE 91 UP	27/227	7.00435e-24	1.89625e-22	19.638	1047.01	IFITM3;COX7A2;IQGAP1;CRIP1;ACTB;GABARAP;LGALS3;LGALS1;ADGRE5;FTH1;TMSB4X;UCP2;COTL1;RACK1;SH3BGRL3;TMSB10;S100A11;CD52;EMP3;EEF1A1;MYL6;ARPC3;S100A6;MYH9;S100A4;FXYD5;FAU
SETDB1 KD THP1 HUMAN GSE103409 SGRNA9DAY4 RNASEQ DOWN	23/139	7.76545e-24	2.07226e-22	28.1323	1496.99	IFITM3;GRN;GSN;LST1;H3F3A;ACTB;RHOA;MYL6;LGALS1;FTH1;TMSB4X;UCP2;COTL1;ERP29;TSPO;S100A4;SH3BGRL3;P4HB;TMSB10;CTSD;PTMA;S100A11;LY6E
RC3H1 SIRNA HEK293 HUMAN GSE68611 RNASEQ UP	32/373	9.80842e-24	2.58058e-22	14.0741	745.628	APP;GRN;COX7A2;HIF1A;ACTB;GABARAP;UBL5;CHCHD2;FTH1;TMSB10;CTSD;SERF2;PRELID1;GPX1;TPI1;H2AFZ;H3F3A;FN1;YWHAZ;APRT;AES;EEF1A1;MYL6;MYH9;MT-CO2;MT-CO3;CALR;VIM;P4HB;CALM1;GAPDH;ITM2B
SOX17 OE HUMAN GSE10809 CREEDSID GENE 1272 UP	28/257	1.12426e-23	2.91683e-22	17.8926	945.486	IFITM3;MT-CO1;ACTB;UBL5;LGALS1;LAMP1;ALDH2;GNG5;FTH1;TMSB4X;HMOX1;APOE;TMSB10;S100A11;S100A10;ANXA2;FN1;YWHAZ;EEF1A1;MYL6;FABP5;ARPC3;NPC2;APOC1;S100A6;VIM;P4HB;TPT1
NR2C2 KD HUMAN GSE16219 CREEDSID GENE 2628 UP	26/208	1.38104e-23	3.53396e-22	20.6471	1086.79	COX7B;COX4I1;COX7A2;CRIP1;LGALS3;UBL5;CHCHD2;LGALS1;GNG5;FTH1;TMSB4X;TSPO;ROMO1;TMSB10;COX8A;PRELID1;ANXA2;GPX4;MIF;COX6C;APRT;S100A6;TOMM7;MT-CO2;S100A4;FAU
TCF4 DELETION MOUSE GSE12505 CREEDSID GENE 2866 UP	33/413	1.74007e-23	4.3925e-22	13.099	686.461	RNH1;AHNAK;COX7A2;CRIP1;GABARAP;EEF1B2;LGALS3;GM2A;ADGRE5;GNG5;FTH1;TSPO;SH3BGRL3;APOE;CTSD;SERF2;TMEM14C;COX8A;CD52;H2AFZ;H3F3A;EMP3;RHOA;SEM1;MYL6;ARPC3;ALOX5AP;S100A6;FXYD5;FAU;P4HB;PTMA;LY6E
EZH2 SHRNA PROE HUMAN GSE59089 RNASEQ UP	31/349	1.85912e-23	4.63044e-22	14.5259	760.276	APP;GRN;AHNAK;MT-CO1;HEXA;TNFAIP2;THBS1;ACTB;GABARAP;GNAI2;LAMP1;TMSB4X;TIMP2;SH3BGRL3;CTSD;S100A11;GSN;LAPTM5;MYL6;TYROBP;ARPC3;ALOX5AP;S100A6;MYH9;MT-CO2;VIM;P4HB;ITM2B;TPT1;PLEC;MSRB1
KMT2A CHROMTRANSLOC HUMAN GSE15013 CREEDSID GENE 1506 DOWN	31/351	2.20868e-23	5.42869e-22	14.4336	752.96	HSP90AB1;COX4I1;COX7A2;IQGAP1;AIF1;EEF1B2;CHCHD2;LGALS1;GNG5;FTH1;TMSB4X;PSAP;TSPO;S100A10;COX8A;TPI1;ANXA2;PGAM1;LAPTM5;MIF;COX6C;YWHAZ;MPEG1;MAFB;ALOX5AP;S100A6;TOMM7;S100A4;MT-CO3;PTMA;GAPDH
U2AF1 OE CFUG HUMAN GSE94153 RNASEQ DOWN	25/190	2.85244e-23	6.91996e-22	21.7574	1129.45	GRN;LST1;TREM2;PLA2G7;THBS1;ACTB;GABARAP;LGALS1;GM2A;ADGRE5;FTH1;UCP2;CTSH;SH3BGRL3;CTSD;S100A11;GPX1;GSN;ANXA2;EMP3;TYROBP;S100A6;VIM;CALM1;MSRB1
PRRX1 SIRNA BT549 HUMAN GSE79586 RNASEQ UP	30/324	3.06129e-23	7.3314e-22	15.1082	783.22	APP;GRN;YWHAB;ACTB;GABARAP;PTMS;GNAI2;LAMP1;FTH1;TMSB4X;RACK1;TIMP2;HMOX1;SH3BGRL3;CTSD;S100A10;H3F3A;YWHAZ;RHOA;EEF1A1;MYL6;S100A6;MT-CO2;MT-CO3;VIM;CALM1;PTMA;TPT1;LY6E;PLEC
VDR KO MOUSE GSE2421 CREEDSID GENE 1153 UP	27/241	3.54252e-23	8.3765e-22	18.3402	948.089	NRP1;YWHAB;LST1;MS4A7;TNFAIP2;LIPA;AIF1;PTMS;GNG5;TMSB4X;TIMP2;TSPO;SH3BGRL3;APOE;S100A11;PTPN18;MPEG1;SEM1;TYROBP;MAFB;FABP5;ALOX5AP;S100A6;S100A4;TGFBI;VIM;ITM2B
KLF5 KO MOUSE GSE9244 CREEDSID GENE 580 UP	26/216	3.72142e-23	8.68951e-22	19.7697	1021.01	CSTB;ECM1;COX4I1;COX7A2;THBS1;LGALS1;TMSB4X;RACK1;TIMP2;SEC61B;CTSD;S100A10;GPX1;GSN;GPX4;H2AFZ;FN1;FABP5;S100A6;FAM96A;S100A4;CALR;VIM;P4HB;CALM1;ITM2B
MECOM KD HUMAN GSE16238 CREEDSID GENE 2341 UP	29/300	5.17755e-23	1.17947e-21	15.7435	807.88	IFITM3;CSTB;GRN;IQGAP1;HIF1A;ACTB;GABARAP;LGALS3;CHCHD2;LGALS1;LAMP1;FTH1;TMSB4X;CREG1;PSAP;TIMP2;SH3BGRL3;TMSB10;S100A11;S100A10;PGAM1;MIF;EMP3;NPC2;ERP29;TGFBI;P4HB;GAPDH;TPT1
RARA ACTIVATION HUMAN GSE5679 CREEDSID GENE 2385 UP	29/300	5.17755e-23	1.17947e-21	15.7435	807.88	TNFAIP2;COX7A2;PLA2G7;AIF1;EEF1B2;CHCHD2;LAMP1;GPNMB;CREG1;PSAP;CTSH;ACP5;SEC61B;PLTP;CTSD;GPX1;GPX4;FN1;LAPTM5;DHRS3;TYROBP;MAFB;NCEH1;FABP5;NPC2;ALOX5AP;APOC1;PTMA;ITM2B
IRF1 OE MOUSE GSE6505 CREEDSID GENE 2076 DOWN	28/272	5.44297e-23	1.225e-21	16.7798	860.218	IFITM3;APP;CSTB;GRN;AHNAK;LRP1;HIF1A;THBS1;GABARAP;LGALS3;LGALS1;LAMP1;FTH1;PSAP;SEC61B;TMSB10;CTSD;S100A11;GSN;ANXA2;AKR1A1;SEM1;NPC2;S100A6;MYH9;S100A4;ITM2B;TPT1
FOXD4L6 SIRNA BT549 HUMAN GSE79586 RNASEQ UP	30/334	7.4529e-23	1.65738e-21	14.6038	744.074	APP;HSP90AB1;YWHAB;THBS1;ACTB;GABARAP;GNAI2;MAN2A1;FTH1;COTL1;RACK1;TIMP2;HMOX1;TMSB10;CTSD;S100A11;TMEM14C;S100A10;ANXA2;GPX4;YWHAZ;RHOA;EEF1A1;MYH9;MT-CO2;MT-CO3;TGFBI;CALR;VIM;TPT1
PRDM16 DEPLETION MOUSE GSE35011 CREEDSID GENE 487 DOWN	29/306	9.09545e-23	1.99886e-21	15.3978	781.462	CSTB;COX4I1;HEXA;COX7A2;THBS1;LGALS3;CHCHD2;LAMP1;GM2A;GNG5;PSAP;TSPO;ROMO1;APOE;CTSD;S100A10;COX8A;GPX1;TPI1;GSN;GPX4;H3F3A;COX6C;FABP5;NPC2;APOC1;S100A4;LAMTOR1;MSRB1
ZNF589 SIRNA BT549 HUMAN GSE79586 RNASEQ UP	35/508	9.33035e-23	2.02664e-21	11.2829	572.338	APP;GRN;HSP90AB1;AHNAK;IQGAP1;THBS1;ACTB;GABARAP;GNAI2;LGALS1;LAMP1;FTH1;TMSB4X;COTL1;RACK1;SH3BGRL3;CTSD;S100A11;S100A10;TPI1;ANXA2;H3F3A;YWHAZ;RHOA;EEF1A1;S100A6;MYH9;MT-CO3;TGFBI;CALR;VIM;P4HB;TPT1;LY6E;PLEC
FOXO1 SIRNA HESC HUMAN GSE94036 RNASEQ DOWN	29/307	9.9789e-23	2.1426e-21	15.3416	777.189	APP;NRP1;ECM1;AHNAK;MT-CO1;THBS1;ACTB;GABARAP;PTMS;GNAI2;LGALS1;GPNMB;FTH1;TMSB4X;TIMP2;SH3BGRL3;TMSB10;GSN;ANXA2;GPX4;H3F3A;FN1;YWHAZ;S100A6;MYH9;MT-CO3;VIM;CALM1;PTMA
PPARA KO MOUSE GSE6864 CREEDSID GENE 1373 UP	29/313	1.72813e-22	3.66836e-21	15.0129	752.292	HEXA;CLTA;COX7A2;CRIP1;ACTB;GABARAP;CHCHD2;PRDX5;GNG5;FTH1;TMSB4X;PSAP;ACP5;SH3BGRL3;SEC61B;TMSB10;S100A10;GPX1;TPI1;H2AFZ;PGAM1;H3F3A;AKR1A1;MYL6;ARPC3;CALR;PTMA;GAPDH;SMPDL3A
TCF4 KD HUMAN GSE18560 CREEDSID GENE 1275 UP	30/346	2.0854e-22	4.377e-21	14.0406	700.932	IFITM3;CSTB;COX4I1;COX7A2;CRIP1;ACTB;PRDX5;LGALS1;ADGRE5;GNG5;FTH1;TMSB4X;PSAP;COTL1;SH3BGRL3;SEC61B;CTSD;S100A11;S100A10;COX8A;ANXA2;COX6C;YWHAZ;RHOA;MYL6;S100A6;S100A4;P4HB;ITM2B;PLEC
EBF1 OE MOUSE GSE2192 CREEDSID GENE 858 DOWN	28/286	2.17725e-22	4.51901e-21	15.8579	790.974	CSTB;RNH1;LRP1;BRI3;YWHAB;ACTB;PRDX5;LGALS1;MAN2A1;TMSB4X;PSAP;TSPO;SEC61B;TMSB10;CTSD;S100A10;GSN;ANXA2;FN1;AKR1A1;CYBA;ARPC3;S100A6;MYH9;S100A4;PTMA;ITM2B;TPT1
GATA1 TRUNCATED EXPRESSION GATA1DELTANEODELTAHS MUTANT MOUSE GSE2433 CREEDSID GENE 2658 DOWN	29/316	2.26414e-22	4.64771e-21	14.8537	740.302	IFITM3;RNH1;HEXA;F13A1;THBS1;GABARAP;LGALS3;GPNMB;FTH1;PSAP;COTL1;APOE;TMSB10;CTSD;SERF2;S100A11;TMEM14C;S100A10;GSN;GPX4;YWHAZ;MPEG1;MYL6;FABP5;FXYD5;CALR;VIM;P4HB;MSRB1
SRF MUT MOUSE GSE1948 CREEDSID GENE 1393 DOWN	29/317	2.47591e-22	5.02717e-21	14.8013	736.37	APP;CSTB;YWHAB;CLTA;ACTB;GABARAP;PTMS;GNAI2;LGALS1;GM2A;TMSB4X;PIM1;APOE;CTSD;SERF2;S100A11;S100A10;TPI1;GSN;ANXA2;AKR1A1;YWHAZ;RHOA;EEF1A1;ARPC3;S100A6;CALM1;ITM2B;TPT1
KLF9 DEFICIENCY MOUSE GSE6443 CREEDSID GENE 674 UP	29/320	3.2315e-22	6.49079e-21	14.6465	724.766	IFITM3;GRN;HSP90AB1;COX4I1;HEXA;PTMS;EEF1B2;LGALS3;PRDX5;LGALS1;PSAP;UCP2;RACK1;TMSB10;COX8A;GPX1;TPI1;ANXA2;GPX4;PGAM1;AKR1A1;MIF;COX6C;APRT;MYL6;ARPC3;NPC2;S100A6;FAU
MAF SIRNA MACROPHAGE HUMAN GSE98368 RNASEQ UP	22/142	3.51363e-22	6.9824e-21	25.8212	1275.57	CD52;HSP90AB1;GSN;ANXA2;FN1;LAPTM5;PLA2G7;YWHAZ;MAFB;LAMP1;FTH1;ACP5;SH3BGRL3;APOE;TGFBI;VIM;TMSB10;PLTP;CTSD;GAPDH;S100A11;S100A10
SRF MUT MOUSE GSE1948 CREEDSID GENE 1400 UP	27/264	4.08892e-22	8.0401e-21	16.5409	814.617	APP;CSTB;GRN;HSP90AB1;PLA2G7;HIF1A;ACTB;GABARAP;PTMS;GNAI2;LGALS1;GM2A;GNG5;TMSB4X;CTSD;S100A11;TPI1;ANXA2;H3F3A;AKR1A1;CYBA;COX6C;YWHAZ;APRT;S100A6;MYH9;CALM1
DMRT1 KO MOUSE GSE27261 CREEDSID GENE 2740 UP	23/165	4.63091e-22	9.01098e-21	22.9511	1127.45	IFITM3;CSTB;ECM1;RNH1;GPX1;PGAM1;AKR1A1;AES;EEF1B2;CHCHD2;MYL6;LGALS1;TYROBP;FTH1;TMSB4X;ROMO1;VIM;P4HB;CTSD;GAPDH;S100A11;LY6E;S100A10
HOXA7 SHRNA FLHSPC HUMAN GSE76683 RNASEQ UP	29/332	9.12364e-22	1.75701e-20	14.0578	681.044	COX7B;AHNAK;COX4I1;AIF1;ACTB;GNAI2;UBL5;CHCHD2;LGALS1;LAMP1;TMSB4X;SH3BGRL3;TMSB10;GPX1;H2AFZ;COX6C;YWHAZ;MPEG1;RHOA;MYL6;ERP29;MT-CO2;MT-CO3;FXYD5;CALR;FAU;VIM;PTMA;TPT1
XBP1 KO MOUSE GSE40273 CREEDSID GENE 1060 UP	24/194	1.01834e-21	1.923e-20	20.1207	972.557	HSP90AB1;GPX1;GPX4;YWHAB;AKR1A1;LAPTM5;MIF;AES;GNAI2;EEF1B2;CHCHD2;SYNGR1;PSAP;COTL1;S100A6;FXYD5;CALR;FAU;CALM1;CTSD;PTMA;GAPDH;S100A11;S100A10
MYC HYPERACTIVE HMEC HUMAN GSE66182 RNASEQ DOWN	31/399	1.01915e-21	1.923e-20	12.5201	605.164	NRP1;IQGAP1;HIF1A;THBS1;ACTB;EEF1B2;LGALS1;FTH1;TMSB4X;TMSB10;S100A11;S100A10;TPI1;ANXA2;H2AFZ;FN1;YWHAZ;RHOA;EEF1A1;MYL6;SOAT1;ARPC3;NPC2;S100A6;TGFBI;CALR;VIM;P4HB;CALM1;GAPDH;TPT1
PLAGL2 OE MOUSE GSE21143 CREEDSID GENE 2546 DOWN	23/172	1.23041e-21	2.2984e-20	21.865	1052.74	IFITM3;GRN;GPX1;GPX4;MIF;PLA2G7;ACTB;PTMS;EEF1A1;MYL6;LAMP1;GM2A;NPC2;TMSB4X;PSAP;COTL1;TMSB10;GAPDH;S100A11;ITM2B;TPT1;S100A10;MSRB1
IKZF3 MUT MOUSE GSE12356 CREEDSID GENE 599 DOWN	28/305	1.27065e-21	2.35008e-20	14.7559	709.975	RNH1;HSP90AB1;COX4I1;COX7A2;CRIP1;ACTB;GNAI2;EEF1B2;CHCHD2;GM2A;COTL1;PIM1;ACP5;SH3BGRL3;TMSB10;SERF2;S100A11;S100A10;PRELID1;H2AFZ;AKR1A1;MIF;COX6C;AES;MYL6;NPC2;ERP29;VIM
SETDB1 KD THP1 HUMAN GSE103409 SGRNA6DAY4 RNASEQ DOWN	25/221	1.29185e-21	2.36586e-20	18.2873	879.585	IFITM3;YWHAB;LST1;TNFAIP2;FTH1;TMSB4X;TSPO;SH3BGRL3;TMSB10;CTSD;S100A11;H2AFZ;H3F3A;YWHAZ;RHOA;MYL6;ARPC3;NPC2;ERP29;S100A4;VIM;P4HB;PTMA;ITM2B;LY6E
ERG OE CD34 HUMAN GSE53665 RNASEQ UP	29/338	1.50909e-21	2.71534e-20	13.7806	660.68	APP;GRN;AHNAK;MT-CO1;THBS1;ACTB;GABARAP;GNAI2;FTH1;TMSB4X;CTSH;SH3BGRL3;GPX1;GSN;CD93;H3F3A;LAPTM5;RHOA;EEF1A1;MYL6;MYH9;MT-CO2;S100A4;MT-CO3;PTMA;GAPDH;ITM2B;TPT1;PLEC
TAL1 OE HESC HUMAN GSE57395 RNASEQ UP	35/553	1.51175e-21	2.71534e-20	10.2788	492.775	APP;HSP90AB1;MT-CO1;YWHAB;IQGAP1;HIF1A;ACTB;EEF1B2;FTH1;COTL1;RACK1;APOE;TMSB10;CTSD;SERF2;S100A10;GPX1;ANXA2;H2AFZ;H3F3A;FN1;YWHAZ;AES;MYL6;MYH9;MT-CO2;MT-CO3;CALR;P4HB;CALM1;PTMA;GAPDH;ITM2B;TPT1;PLEC
ARX SIRNA BCD HUMAN GSE73433 RNASEQ DOWN	32/442	1.78986e-21	3.18424e-20	11.6641	557.219	APP;GRN;HSP90AB1;AHNAK;MT-CO1;TNFAIP2;IQGAP1;ACTB;EEF1B2;CHCHD2;LGALS1;LAMP1;GPNMB;FTH1;TMSB4X;RACK1;TPI1;ANXA2;FN1;RHOA;EEF1A1;NFIC;S100A6;MYH9;MT-CO2;CALR;VIM;P4HB;PTMA;GAPDH;TPT1;PLEC
MEF2D KD MOUSE GSE47150 CREEDSID GENE 366 UP	27/281	2.148e-21	3.78535e-20	15.4205	733.856	HSP90AB1;YWHAB;COX4I1;COX7A2;ACTB;GABARAP;EEF1B2;CHCHD2;FTH1;TMSB4X;PSAP;SH3BGRL3;APOE;TMSB10;COX8A;TPI1;GPX4;PGAM1;AKR1A1;COX6C;YWHAZ;EEF1A1;MYL6;ARPC3;CALR;PTMA;GAPDH
KLF1 OE MOUSE GSE46600 CREEDSID GENE 252 UP	29/343	2.27783e-21	3.97662e-20	13.5577	644.411	IFITM3;HSP90AB1;COX4I1;F13A1;COX7A2;ACTB;LGALS3;LGALS1;FTH1;PSAP;UCP2;COX8A;GPX1;TPI1;GPX4;H2AFZ;H3F3A;AKR1A1;RHOA;AES;ALOX5AP;FAM96A;S100A4;FXYD5;CALR;VIM;P4HB;PTMA;GAPDH
PPARA KO MOUSE GSE6864 CREEDSID GENE 1372 DOWN	28/314	2.80797e-21	4.85674e-20	14.2849	675.989	HEXA;CLTA;COX7A2;CRIP1;ACTB;GABARAP;CHCHD2;PRDX5;GNG5;FTH1;TMSB4X;PSAP;ACP5;SH3BGRL3;SEC61B;TMSB10;S100A10;GPX1;TPI1;PGAM1;H3F3A;AKR1A1;MYL6;ARPC3;CALR;PTMA;GAPDH;SMPDL3A
GATA6 KO MOUSE GSE11165 CREEDSID GENE 1165 DOWN	27/287	3.75555e-21	6.43611e-20	15.06	708.288	NRP1;HSP90AB1;BRI3;YWHAB;COX4I1;IQGAP1;ACTB;GNAI2;LGALS1;LAMP1;FTH1;TMSB4X;RACK1;TMSB10;PLTP;GPX1;GSN;CD93;COX6C;MYL6;FABP5;MYH9;TGFBI;FAU;VIM;CALM1;PTMA
E2F1 KD MOUSE GSE24594 CREEDSID GENE 473 DOWN	28/321	5.11246e-21	8.68188e-20	13.9387	651.251	IFITM3;CSTB;ECM1;COX7A2;PLA2G7;CRIP1;LGALS3;GPNMB;FTH1;CREG1;RACK1;TSPO;ACP5;TMSB10;CTSD;S100A11;S100A10;GPX1;TPI1;ANXA2;GPX4;PGAM1;H3F3A;CYBA;MIF;S100A6;VIM;GAPDH
E2F1 MUT MOUSE GSE24594 CREEDSID GENE 1245 UP	28/322	5.56268e-21	9.36133e-20	13.8905	647.83	IFITM3;CSTB;ECM1;COX7A2;PLA2G7;CRIP1;LGALS3;GPNMB;FTH1;CREG1;RACK1;TSPO;ACP5;TMSB10;CTSD;S100A11;S100A10;GPX1;TPI1;ANXA2;GPX4;PGAM1;H3F3A;CYBA;MIF;S100A6;VIM;GAPDH
TCF3 KO MOUSE GSE27402 CREEDSID GENE 2169 UP	25/235	5.96285e-21	9.94518e-20	17.056	794.275	RNH1;HEXA;ACTB;EEF1B2;CHCHD2;LGALS1;CTSH;TSPO;ROMO1;S100A10;TPI1;GSN;GPX4;PGAM1;MIF;EMP3;EEF1A1;TYROBP;ERP29;MYH9;FAU;VIM;LAMTOR1;P4HB;PTMA
YBX1 SIRNA BT549 HUMAN GSE79586 RNASEQ UP	27/295	7.75274e-21	1.2816e-19	14.6045	676.278	APP;GRN;HSP90AB1;YWHAB;IQGAP1;ACTB;GABARAP;PTMS;PRDX5;LAMP1;FTH1;TMSB4X;TIMP2;SH3BGRL3;CTSD;SERF2;S100A10;ANXA2;GPX4;H3F3A;YWHAZ;MYL6;MT-CO3;CALR;VIM;GAPDH;TPT1
ZNF581 SIRNA BT549 HUMAN GSE79586 RNASEQ UP	26/266	8.13315e-21	1.3327e-19	15.6112	722.146	APP;GRN;YWHAB;THBS1;ACTB;GABARAP;LGALS1;FTH1;RACK1;TIMP2;SH3BGRL3;TMSB10;CTSD;SERF2;S100A11;ANXA2;GPX4;H3F3A;YWHAZ;RHOA;EEF1A1;NPC2;MT-CO3;CALR;VIM;TPT1
IRX6 SIRNA T47D HUMAN GSE79586 RNASEQ DOWN	33/505	9.40192e-21	1.5272e-19	10.496	484.004	APP;HSP90AB1;AHNAK;MT-CO1;YWHAB;IQGAP1;THBS1;ACTB;CHCHD2;TMSB4X;CREG1;RACK1;TIMP2;TSPO;TMSB10;SERF2;S100A10;PRELID1;ANXA2;H3F3A;AES;EEF1A1;MYL6;ARPC3;NFIC;S100A6;MYH9;MT-CO2;MT-CO3;CALR;CALM1;PTMA;PLEC
SOX7 OE HUMAN GSE10809 CREEDSID GENE 150 UP	25/243	1.36571e-20	2.19926e-19	16.4234	751.205	MT-CO1;HIF1A;ACTB;GABARAP;UBL5;CHCHD2;PRDX5;GNG5;FTH1;TMSB4X;PSAP;TMSB10;TPI1;ANXA2;FN1;YWHAZ;RHOA;EEF1A1;SEM1;MYL6;S100A6;MT-CO2;VIM;P4HB;GAPDH
SOX17 OE HUMAN GSE10809 CREEDSID GENE 151 UP	25/244	1.5115e-20	2.41324e-19	16.3475	746.078	IFITM3;MT-CO1;ACTB;LGALS1;ALDH2;GNG5;FTH1;TMSB4X;APOE;TMSB10;S100A11;S100A10;ANXA2;FN1;EEF1A1;MYL6;FABP5;ARPC3;NPC2;APOC1;S100A6;MT-CO2;VIM;P4HB;TPT1
E2F2 KD MOUSE GSE24594 CREEDSID GENE 474 DOWN	26/273	1.57732e-20	2.49698e-19	15.1633	691.386	YWHAB;F13A1;PLA2G7;CRIP1;LGALS3;LGALS1;LAMP1;GPNMB;FTH1;CREG1;PSAP;UCP2;RACK1;ROMO1;TMSB10;CTSD;GPX1;TPI1;FN1;SEM1;MYL6;S100A6;S100A4;CALR;VIM;CALM1
FOXP3 KNOCKIN MOUSE GSE2389 CREEDSID GENE 2950 UP	27/304	1.70723e-20	2.67992e-19	14.1235	642.855	NRP1;ECM1;HIF1A;CRIP1;ACTB;GNAI2;LGALS1;TMSB4X;PIM1;TMSB10;S100A11;S100A10;GPX4;H2AFZ;LAPTM5;CYBA;EEF1A1;MYL6;ARPC3;S100A6;S100A4;VIM;PTMA;SMPDL3A;ITM2B;TPT1;LY6E
SETDB1 KD THP1 HUMAN GSE103409 SGRNA6DAY7 RNASEQ DOWN	19/107	1.8271e-20	2.84418e-19	29.8196	1355.27	MT-CO1;H2AFZ;LST1;H3F3A;ACTB;RHOA;EEF1A1;MYL6;LGALS1;FTH1;TMSB4X;S100A6;S100A4;MT-CO2;MT-CO3;TMSB10;PTMA;GAPDH;TPT1
IKZF4 KO MOUSE GSE40273 CREEDSID GENE 1061 UP	23/195	2.28401e-20	3.52606e-19	18.9191	855.631	CD52;PRELID1;HSP90AB1;LAPTM5;MIF;EMP3;YWHAZ;AES;UBL5;GM2A;TMSB4X;PSAP;COTL1;MT-CO2;SH3BGRL3;FAU;CALM1;CTSD;PTMA;GAPDH;SMPDL3A;S100A11;S100A10
SP140 KD PBMC HUMAN GSE83381 RNASEQ UP	23/197	2.89056e-20	4.42587e-19	18.6997	841.306	IFITM3;HSP90AB1;GPX1;LAPTM5;CYBA;ACTB;MPEG1;GNAI2;EEF1A1;TYROBP;TMSB4X;COTL1;ERP29;RACK1;CTSH;APOE;TGFBI;TMSB10;PTMA;GAPDH;ITM2B;TPT1;LY6E
PPARG KO MOUSE GSE24292 CREEDSID GENE 3012 DOWN	25/257	5.42314e-20	8.23612e-19	15.4213	684.104	IFITM3;APP;HSP90AB1;TNFAIP2;LIPA;PLA2G7;HIF1A;ACTB;PRDX5;MAN2A1;FTH1;CREG1;PIM1;HMOX1;CTSH;TSPO;ACP5;CD52;AKR1A1;CYBA;MPEG1;NPC2;TGFBI;LY6E;MSRB1
HOXA11 SIRNA BT549 HUMAN GSE79586 RNASEQ UP	25/258	5.96509e-20	8.98612e-19	15.3543	679.671	IFITM3;HSP90AB1;AHNAK;THBS1;ACTB;LGALS1;FTH1;TMSB4X;COTL1;RACK1;TIMP2;TMSB10;CTSD;S100A11;S100A10;TPI1;ANXA2;H3F3A;YWHAZ;EEF1A1;MYL6;S100A6;TGFBI;TPT1;LY6E
FOXQ1 OE SKMEL147 HUMAN GSE103071 RNASEQ UP	33/538	6.56827e-20	9.81563e-19	9.79337	432.568	IFITM3;APP;NRP1;GRN;HSP90AB1;YWHAB;TNFAIP2;IQGAP1;HIF1A;THBS1;ACTB;LGALS1;LAMP1;FTH1;TMSB4X;CTSD;SH3GLB1;TPI1;ANXA2;FN1;YWHAZ;RHOA;MYL6;S100A6;MYH9;TGFBI;CALR;P4HB;CALM1;PTMA;GAPDH;TPT1;PLEC
MBD2 KO MOUSE GSE48653 CREEDSID GENE 1051 UP	29/389	7.5151e-20	1.11414e-18	11.7975	519.498	IFITM3;APP;ECM1;GRN;LRP1;LST1;TNFAIP2;F13A1;PLA2G7;AIF1;LGALS3;CREG1;PSAP;HMOX1;CTSH;APOE;SASH1;TPI1;GSN;CD93;PGAM1;FN1;MPEG1;TYROBP;MAFB;ALOX5AP;TGFBI;P4HB;MSRB1
NKX25 SHRNA H1 HUMAN GSE69618 DAY2 RNASEQ UP	33/541	7.78459e-20	1.14501e-18	9.73402	428.293	HSP90AB1;CLTA;ACTB;GNAI2;EEF1B2;PRDX5;MAN2A1;FTH1;TMSB4X;RACK1;APOE;TMSB10;SERF2;COX8A;GPX1;TPI1;GPX4;H3F3A;AKR1A1;YWHAZ;RHOA;AES;EEF1A1;MYL6;TOMM7;MT-CO3;CALR;FAU;P4HB;CALM1;PTMA;GAPDH;TPT1
KLF4 OE HUMAN GSE3113 CREEDSID GENE 2071 DOWN	22/181	8.26959e-20	1.20684e-18	19.4491	854.578	COX8A;HSP90AB1;ANXA2;H2AFZ;PGAM1;EMP3;COX6C;ACTB;EEF1B2;EEF1A1;SEM1;LGALS3;UBL5;MYL6;LGALS1;SEC61B;FAU;TMSB10;PTMA;GAPDH;TPT1;S100A10
DOT1L INHIBITION HUMAN GSE29828 CREEDSID GENE 1239 UP	24/234	9.11262e-20	1.31956e-18	16.2551	712.656	GRN;MT-CO1;LST1;LAPTM5;AIF1;ACTB;GABARAP;EEF1A1;MYL6;PRDX5;TYROBP;LAMP1;PSAP;ALOX5AP;COTL1;ERP29;MT-CO2;S100A4;SH3BGRL3;FXYD5;FAU;TMSB10;TPT1;MSRB1
POU2AF1 MUT MOUSE GSE12356 CREEDSID GENE 598 UP	25/263	9.54506e-20	1.37155e-18	15.0279	658.157	F13A1;CRIP1;ACTB;LGALS1;LAMP1;ADGRE5;FTH1;PSAP;UCP2;COTL1;SH3BGRL3;S100A11;CD52;GPX4;H3F3A;LAPTM5;EMP3;YWHAZ;AES;EEF1A1;TYROBP;PTMA;GAPDH;ITM2B;TPT1
DNMT1 KO MOUSE GSE31626 CREEDSID GENE 1236 DOWN	27/325	9.76371e-20	1.39226e-18	13.1141	574.044	GRN;LST1;HEXA;TNFAIP2;CRIP1;LGALS3;CHCHD2;PRDX5;LGALS1;ALDH2;TMSB4X;COTL1;CTSH;SH3BGRL3;TMSB10;SERF2;S100A10;TPI1;H2AFZ;CYBA;EMP3;APRT;SEM1;MYL6;CALR;VIM;SMPDL3A
NR4A2 OE MOUSE GSE3571 CREEDSID GENE 1290 UP	26/294	1.0315e-19	1.44875e-18	13.9602	610.312	CSTB;AHNAK;BRI3;CLTA;GABARAP;PTMS;GNAI2;UBL5;LGALS1;LAMP1;GNG5;SEC61B;TMSB10;CTSD;S100A11;ANXA2;H3F3A;EMP3;FABP5;NPC2;S100A6;TGFBI;FXYD5;CALM1;ITM2B;MSRB1
NR4A2 OE MOUSE GSE3571 CREEDSID GENE 3121 DOWN	26/294	1.0315e-19	1.44875e-18	13.9602	610.312	CSTB;AHNAK;BRI3;CLTA;GABARAP;PTMS;GNAI2;UBL5;LGALS1;LAMP1;GNG5;SEC61B;TMSB10;CTSD;S100A11;ANXA2;H3F3A;EMP3;FABP5;NPC2;S100A6;TGFBI;FXYD5;CALM1;ITM2B;MSRB1
GFI1 KO MOUSE GSE20282 CREEDSID GENE 174 UP	27/327	1.1451e-19	1.5963e-18	13.0253	568.082	GRN;HSP90AB1;COX4I1;HEXA;F13A1;CLTA;COX7A2;LGALS1;LAMP1;TSPO;CTSD;GPX1;TPI1;H2AFZ;PGAM1;AKR1A1;MIF;COX6C;APRT;TYROBP;NPC2;TGFBI;CALR;VIM;P4HB;PTMA;GAPDH
ZBTB20 DEFICIENCY MOUSE GSE19513 CREEDSID GENE 544 DOWN	26/299	1.57754e-19	2.18285e-18	13.701	593.16	BRI3;COX4I1;COX7A2;GABARAP;GNAI2;CHCHD2;PRDX5;FTH1;SH3BGRL3;ROMO1;APOE;TMSB10;COX8A;GPX1;H2AFZ;PGAM1;AKR1A1;MIF;COX6C;SEM1;FABP5;ARPC3;APOC1;FAU;PTMA;ITM2B
NEUROG3 OE MOUSE GSE3653 CREEDSID GENE 1664 UP	24/240	1.65878e-19	2.27838e-18	15.7987	683.184	APP;YWHAB;COX4I1;H3F3A;AKR1A1;ACTB;GABARAP;EEF1A1;MYL6;FABP5;ARPC3;NPC2;TMSB4X;COTL1;RACK1;SH3BGRL3;ROMO1;FAU;VIM;TMSB10;PTMA;ITM2B;TPT1;LY6E
KCNIP3 KO MOUSE GSE16874 CREEDSID GENE 1030 UP	26/301	1.86558e-19	2.54072e-18	13.5999	586.505	IFITM3;APP;GRN;LST1;TNFAIP2;F13A1;PLA2G7;AIF1;LGALS3;LGALS1;CREG1;PSAP;PIM1;HMOX1;CTSD;S100A11;SASH1;FN1;MPEG1;TYROBP;ALOX5AP;S100A6;S100A4;TGFBI;SMPDL3A;MSRB1
SRF MUT MOUSE GSE1948 CREEDSID GENE 1399 UP	28/367	1.87698e-19	2.54072e-18	12.0189	518.25	CSTB;GRN;YWHAB;PLA2G7;HIF1A;GABARAP;PTMS;GNAI2;LGALS1;GNG5;FTH1;PSAP;CTSD;GPX1;TPI1;ANXA2;H2AFZ;H3F3A;AKR1A1;CYBA;COX6C;YWHAZ;APRT;ARPC3;S100A6;MYH9;CALM1;PTMA
STAT3 DEFICIENCY MOUSE GSE6846 CREEDSID GENE 85 UP	25/272	2.17014e-19	2.91643e-18	14.4737	621.997	IFITM3;APP;THBS1;ACTB;LGALS3;LGALS1;TMSB4X;PSAP;CTSH;APOE;TMSB10;CTSD;CD52;H2AFZ;H3F3A;CYBA;MPEG1;MYL6;TYROBP;ALOX5AP;APOC1;FXYD5;VIM;GAPDH;ITM2B
REST SHRNA C2 HUMAN GSE90068 PBMPA RNASEQ UP	31/482	2.57201e-19	3.4318e-18	10.1724	435.425	APP;HSP90AB1;MT-CO1;YWHAB;HEXA;ACTB;LGALS1;MAN2A1;TMSB4X;CREG1;RACK1;HMOX1;SH3BGRL3;APOE;TMSB10;PLTP;ANXA2;FN1;YWHAZ;EEF1A1;MYL6;MAFB;MYH9;MT-CO2;MT-CO3;CALR;P4HB;PTMA;GAPDH;ITM2B;TPT1
MYB OE HUMAN GSE2815 CREEDSID GENE 941 UP	30/445	2.79058e-19	3.69702e-18	10.6369	454.439	IFITM3;COX7B;COX4I1;CLTA;HIF1A;LGALS3;CHCHD2;LGALS1;GNG5;FTH1;TMSB4X;UCP2;RACK1;SEC61B;TMSB10;S100A11;S100A10;TPI1;ANXA2;GPX4;H2AFZ;MIF;YWHAZ;RHOA;FABP5;TOMM7;TGFBI;P4HB;TPT1;MSRB1
SRF KO MOUSE GSE23556 CREEDSID GENE 175 UP	24/246	2.96976e-19	3.90669e-18	15.367	655.567	CD52;PTPN18;GPX1;H2AFZ;COX4I1;AKR1A1;COX7A2;COX6C;CRIP1;ACTB;MPEG1;DHRS3;EEF1B2;LGALS1;TYROBP;GM2A;UCP2;ERP29;SH3BGRL3;FXYD5;VIM;TMSB10;S100A10;PF4
MEF2A KD MOUSE GSE47150 CREEDSID GENE 367 UP	25/277	3.38035e-19	4.38507e-18	14.1829	603.214	APP;HSP90AB1;YWHAB;COX4I1;COX7A2;ACTB;GABARAP;EEF1B2;CHCHD2;FTH1;TMSB4X;PSAP;APOE;TMSB10;TPI1;GPX4;PGAM1;AKR1A1;MIF;COX6C;EEF1A1;MYL6;CALR;PTMA;GAPDH
SRF MUT MOUSE GSE1948 CREEDSID GENE 1398 DOWN	25/277	3.38035e-19	4.38507e-18	14.1829	603.214	APP;CSTB;HSP90AB1;COX7A2;PTMS;LGALS1;GNG5;TMSB4X;SEC61B;TMSB10;CTSD;S100A11;S100A10;GSN;ANXA2;AKR1A1;CYBA;YWHAZ;EEF1A1;SEM1;S100A6;ERP29;CALM1;ITM2B;TPT1
NANOG OE HUMAN GSE34920 CREEDSID GENE 1421 UP	25/278	3.68966e-19	4.7533e-18	14.1261	599.563	IFITM3;APP;CSTB;COX4I1;COX7A2;PRDX5;LGALS1;TMSB4X;PSAP;ROMO1;TMSB10;S100A10;COX8A;MIF;YWHAZ;SEM1;MYL6;FABP5;ARPC3;NPC2;TOMM7;FXYD5;VIM;ITM2B;LY6E
FOXP1 OE HUMAN GSE51382 CREEDSID GENE 1434 UP	25/279	4.02585e-19	5.15088e-18	14.0698	595.945	GRN;COX4I1;ACTB;GABARAP;UBL5;CHCHD2;TMSB4X;CREG1;UCP2;COTL1;CTSH;ROMO1;SEC61B;TMSB10;COX8A;CD52;GPX1;COX6C;MYL6;ARPC3;ALOX5AP;TOMM7;S100A4;LAMTOR1;PTMA
ETS1 SHRNA DU145 HUMAN GSE59020 RNASEQ UP	29/414	4.14935e-19	5.27277e-18	11.0172	466.317	IFITM3;APP;NRP1;GRN;HSP90AB1;AHNAK;MT-CO1;YWHAB;HIF1A;THBS1;ACTB;LAMP1;FTH1;TMSB4X;TIMP2;HMOX1;SH3BGRL3;CTSD;SERF2;ANXA2;FN1;YWHAZ;EEF1A1;MYH9;TGFBI;CALR;CALM1;TPT1;PLEC
ASCL1 KO G523NS HUMAN GSE87617 RNASEQ UP	29/415	4.43192e-19	5.5938e-18	10.9881	464.361	APP;NRP1;HSP90AB1;AHNAK;YWHAB;IQGAP1;HIF1A;THBS1;ACTB;PTMS;GNAI2;CHCHD2;LGALS1;LAMP1;MAN2A1;TMSB4X;COTL1;SERF2;TPI1;H3F3A;YWHAZ;RHOA;MYL6;MYH9;CALR;P4HB;CALM1;TPT1;PLEC
AR KD HUMAN GSE22483 CREEDSID GENE 2194 UP	24/251	4.76707e-19	5.97644e-18	15.0247	633.853	GPX1;GPX4;MT-CO1;PGAM1;HIF1A;YWHAZ;ACTB;GABARAP;EEF1A1;MYL6;GPNMB;ARPC3;FTH1;TMSB4X;PSAP;ERP29;MYH9;FAM96A;MT-CO2;LAMTOR1;P4HB;GAPDH;ITM2B;TPT1
SOX4 KD HUMAN GSE4225 CREEDSID GENE 64 DOWN	27/346	4.93789e-19	6.14932e-18	12.2376	515.842	IFITM3;COX7B;HSP90AB1;COX4I1;COX7A2;ACTB;GABARAP;CHCHD2;GNG5;TMSB4X;PSAP;UCP2;GPX1;GPX4;H2AFZ;MIF;COX6C;RHOA;SEM1;MYL6;FABP5;NPC2;FAU;VIM;P4HB;PTMA;LY6E
AFF1 SHRNA HELA HUMAN GSE69021 RNASEQ UP	29/419	5.75785e-19	7.12296e-18	10.8732	456.658	AHNAK;MT-CO1;YWHAB;THBS1;ACTB;EEF1B2;LGALS1;LAMP1;TMSB4X;RACK1;TSPO;TMSB10;TMEM14C;S100A10;PRELID1;TPI1;ANXA2;H2AFZ;YWHAZ;RHOA;EEF1A1;S100A6;S100A4;MT-CO3;VIM;CALM1;PTMA;GAPDH;TPT1
TCF12 KO MOUSE GSE27402 CREEDSID GENE 2168 UP	26/315	5.83193e-19	7.16713e-18	12.9319	542.954	GRN;RNH1;HSP90AB1;COX4I1;ACTB;GABARAP;LGALS1;FTH1;TMSB4X;RACK1;SH3BGRL3;GPX1;TPI1;GPX4;H3F3A;MIF;EMP3;MPEG1;APRT;EEF1A1;MYL6;ERP29;FAU;P4HB;PTMA;GAPDH
PBRM1 OE CAKI2 HUMAN GSE76199 RNASEQ UP	22/202	9.26783e-19	1.12418e-17	17.1617	712.6	APP;TPI1;ANXA2;FN1;THBS1;EEF1A1;MYL6;LGALS1;FTH1;TMSB4X;S100A6;RACK1;MT-CO3;CALR;SEC61B;VIM;P4HB;TMSB10;GAPDH;S100A11;ITM2B;TPT1
ZFP42 KD MOUSE GSE9978 CREEDSID GENE 1335 DOWN	22/202	9.26783e-19	1.12418e-17	17.1617	712.6	CSTB;TPI1;H2AFZ;PGAM1;FN1;THBS1;ACTB;GNAI2;EEF1B2;CHCHD2;LGALS1;ARPC3;TMSB4X;S100A6;SH3BGRL3;ROMO1;CALR;VIM;P4HB;GAPDH;S100A11;S100A10
PPARG OE MOUSE GSE2192 CREEDSID GENE 861 UP	24/260	1.08854e-18	1.29749e-17	14.4451	597.474	COX7B;TPI1;GSN;ANXA2;H2AFZ;PGAM1;COX7A2;ACTB;PTMS;LGALS1;GNG5;FABP5;S100A6;RACK1;TSPO;MYH9;S100A4;SEC61B;CALM1;TMSB10;PTMA;GAPDH;S100A11;S100A10
ESR1 KO MOUSE GSE53812 CREEDSID GENE 2898 UP	26/323	1.0905e-18	1.29749e-17	12.5784	520.241	IFITM3;RNH1;HSP90AB1;BRI3;COX4I1;CLTA;CRIP1;LGALS3;CHCHD2;LGALS1;LAMP1;ADGRE5;TMSB4X;PSAP;TIMP2;APOE;CTSD;S100A11;GPX1;H2AFZ;H3F3A;AKR1A1;SEM1;MYL6;S100A6;P4HB
DLX4 OE HUMAN GSE21657 CREEDSID GENE 2160 DOWN	26/323	1.0905e-18	1.29749e-17	12.5784	520.241	IFITM3;CSTB;COX4I1;CLTA;HIF1A;GABARAP;EEF1B2;LGALS3;CHCHD2;LAMP1;GNG5;TMSB10;S100A11;S100A10;COX8A;TPI1;GSN;ANXA2;H2AFZ;MIF;COX6C;APRT;MYL6;FAU;CALM1;LY6E
ZNF142 SIRNA MCF7 HUMAN GSE79586 RNASEQ UP	27/357	1.10459e-18	1.30593e-17	11.823	488.848	IFITM3;NRP1;HSP90AB1;YWHAB;ACTB;EEF1B2;FTH1;TMSB4X;TMSB10;CTSD;SERF2;S100A11;S100A10;COX8A;ANXA2;H3F3A;CYBA;COX6C;YWHAZ;ARPC3;CALR;FAU;P4HB;CALM1;ITM2B;TPT1;LY6E
SRF MUT MOUSE GSE1948 CREEDSID GENE 1395 DOWN	25/291	1.11611e-18	1.31126e-17	13.4268	555.02	CSTB;HSP90AB1;YWHAB;ACTB;PTMS;GNAI2;LGALS1;GNG5;TMSB4X;ROMO1;APOE;TMSB10;CTSD;S100A11;S100A10;TPI1;ANXA2;AKR1A1;LAPTM5;CYBA;YWHAZ;EEF1A1;S100A6;ERP29;LY6E
NCOA2 KO MOUSE GSE41558 CREEDSID GENE 46 DOWN	26/326	1.37277e-18	1.6027e-17	12.4507	512.093	IFITM3;APP;NRP1;GRN;BRI3;HEXA;CRIP1;GABARAP;EEF1B2;TMSB4X;RACK1;ROMO1;APOE;TMSB10;SERF2;GSN;EEF1A1;MYL6;FABP5;ARPC3;CALR;FAU;VIM;P4HB;PTMA;ITM2B
REST SHRNA C2 HUMAN GSE90068 PBPA RNASEQ DOWN	25/294	1.42956e-18	1.65865e-17	13.275	545.46	NRP1;GRN;AHNAK;MT-CO1;IQGAP1;ACTB;GABARAP;LGALS1;GPNMB;TMSB4X;TIMP2;TMSB10;CTSD;ANXA2;H3F3A;RHOA;EEF1A1;NPC2;S100A6;MYH9;MT-CO2;MT-CO3;VIM;TPT1;PLEC
NR2F2 KD HUMAN GSE47438 CREEDSID GENE 2214 UP	26/327	1.48146e-18	1.70825e-17	12.4087	509.42	APP;HSP90AB1;BRI3;YWHAB;ACTB;PTMS;PRDX5;LGALS1;HMOX1;TSPO;APOE;TMSB10;COX8A;TPI1;GPX4;PGAM1;H3F3A;MIF;EMP3;RHOA;APRT;MYL6;NPC2;FAU;P4HB;GAPDH
HOXA11 SIRNA MCF7 HUMAN GSE79586 RNASEQ UP	31/515	1.72458e-18	1.97639e-17	9.46272	387.04	IFITM3;GRN;HSP90AB1;MT-CO1;COX4I1;ACTB;CENPB;FTH1;TMSB4X;TMSB10;CTSD;SERF2;S100A11;S100A10;COX8A;PRELID1;TPI1;H2AFZ;H3F3A;CYBA;COX6C;MYL6;ERP29;MYH9;MT-CO2;MT-CO3;CALR;FAU;PTMA;GAPDH;LY6E
GLI1 SIRNA HCT116 HUMAN GSE57871 8HR RNASEQ UP	28/402	2.09835e-18	2.39007e-17	10.8746	442.655	APP;YWHAB;CLTA;IQGAP1;THBS1;PTMS;GNAI2;EEF1B2;FTH1;TMSB4X;COTL1;RACK1;TMSB10;SERF2;S100A11;S100A10;ANXA2;RHOA;MYL6;S100A6;MYH9;MT-CO2;MT-CO3;CALR;P4HB;CALM1;GAPDH;TPT1
GATA1 KO MOUSE GSE40273 CREEDSID GENE 1062 DOWN	24/268	2.20824e-18	2.5e-17	13.9658	567.77	PRELID1;ECM1;HSP90AB1;LAPTM5;CYBA;YWHAZ;ACTB;RHOA;GNAI2;UBL5;LGALS1;GM2A;PSAP;UCP2;COTL1;PIM1;MYH9;MT-CO2;SH3BGRL3;FAU;VIM;GAPDH;S100A11;S100A10
EBF1 OE MOUSE GSE2192 CREEDSID GENE 860 DOWN	24/269	2.40834e-18	2.71011e-17	13.9081	564.217	IFITM3;APP;HSP90AB1;GSN;AHNAK;LRP1;FN1;AKR1A1;EMP3;ACTB;AES;GNAI2;LGALS1;MAN2A1;TMSB4X;S100A6;RACK1;MYH9;S100A4;CALM1;TMSB10;PTMA;S100A11;ITM2B
NR4A2 OE HUMAN GSE58475 CREEDSID GENE 1431 UP	20/160	2.43626e-18	2.72511e-17	19.8169	803.696	ANXA2;MT-CO1;FN1;COX7A2;MIF;EEF1B2;EEF1A1;UBL5;CHCHD2;LGALS1;S100A6;RACK1;S100A4;MT-CO2;TGFBI;VIM;FAU;TMSB10;GAPDH;TPT1
GATA1 DELTAN MUTATION MOUSE GSE2433 CREEDSID GENE 980 UP	24/272	3.1174e-18	3.46625e-17	13.7377	553.761	IFITM3;CD52;PRELID1;TPI1;GPX4;H2AFZ;PGAM1;MIF;PLA2G7;THBS1;CRIP1;EEF1B2;EEF1A1;PRDX5;ALOX5AP;APOC1;PIM1;S100A6;APOE;TGFBI;FXYD5;FAU;GAPDH;S100A11
GATA4 OE MOUSE GSE66016 CREEDSID GENE 2657 UP	24/273	3.395e-18	3.75258e-17	13.6819	550.342	CSTB;GPX1;TPI1;ANXA2;H3F3A;AKR1A1;MIF;COX6C;YWHAZ;GABARAP;APRT;EEF1A1;UBL5;MYL6;ALDH2;ARPC3;FTH1;TMSB4X;TIMP2;MT-CO2;SH3BGRL3;P4HB;TMSB10;S100A11
NFKB1 INACTIVATION HUMAN GSE20667 CREEDSID GENE 2573 DOWN	25/308	4.37486e-18	4.8072e-17	12.6093	504.002	CSTB;COX7B;YWHAB;COX4I1;COX7A2;AIF1;GABARAP;UBL5;PRDX5;GNG5;FTH1;TMSB4X;UCP2;SH3BGRL3;ROMO1;TMSB10;COX8A;GPX1;GPX4;MIF;SEM1;ARPC3;FAM96A;PTMA;ITM2B
POU5F1 KD HUMAN GSE34904 CREEDSID GENE 1350 UP	24/277	4.75901e-18	5.19873e-17	13.4628	536.984	GPX1;ANXA2;H2AFZ;COX4I1;COX6C;PTMS;EEF1B2;EEF1A1;UBL5;CHCHD2;MYL6;UCP2;PIM1;ERP29;RACK1;TOMM7;S100A4;CALR;FAU;TMSB10;PLTP;GAPDH;SERF2;LY6E
HIF1A MUT MOUSE GSE1321 CREEDSID GENE 791 DOWN	17/101	5.25977e-18	5.71236e-17	27.5713	1096.96	HSP90AB1;BRI3;PGAM1;AKR1A1;PTMS;AES;EEF1A1;PRDX5;FTH1;TMSB4X;RACK1;TSPO;APOE;TMSB10;PTMA;GAPDH;TPT1
NEUROD1 KO MOUSE GSE35396 CREEDSID GENE 3093 UP	24/280	6.1089e-18	6.55829e-17	13.303	527.288	IFITM3;CD52;CSTB;HEXA;ACTB;GABARAP;PTMS;GNAI2;EEF1B2;PRDX5;LGALS1;TYROBP;GPNMB;FABP5;FTH1;TMSB4X;S100A6;CTSH;S100A4;APOE;VIM;CTSD;S100A11;S100A10
KLF5 KO CFPAC1 HUMAN GSE64558 RNASEQ DOWN	24/280	6.1089e-18	6.55829e-17	13.303	527.288	TPI1;ANXA2;YWHAB;H2AFZ;H3F3A;TNFAIP2;YWHAZ;THBS1;ACTB;MYL6;NCEH1;COTL1;S100A6;RACK1;SH3BGRL3;CALR;FAU;TMSB10;PTMA;GAPDH;SERF2;S100A11;S100A10;PLEC
GATA6 OE HESC HUMAN GSE69322 KSRMEDIA RNASEQ UP	19/144	6.32498e-18	6.75146e-17	20.9537	829.808	TPI1;AHNAK;FN1;THBS1;ACTB;PTMS;FTH1;COTL1;RACK1;MYH9;MT-CO2;APOE;VIM;P4HB;TMSB10;CTSD;GAPDH;S100A11;PLEC
BPTF KO MOUSE GSE48123 CREEDSID GENE 2328 UP	24/281	6.63468e-18	7.04181e-17	13.2505	524.115	APP;NRP1;CSTB;ECM1;GRN;COX4I1;FN1;AKR1A1;EMP3;COX6C;LIPA;GABARAP;SEM1;LGALS3;UBL5;MYL6;LAMP1;ARPC3;NPC2;PSAP;ERP29;SERF2;S100A11;S100A10
TP53 MUTATION HUMAN GSE27157 CREEDSID GENE 3046 DOWN	29/460	7.2168e-18	7.61638e-17	9.8181	387.522	APP;HSP90AB1;YWHAB;CLTA;IQGAP1;HIF1A;EEF1B2;CHCHD2;PRDX5;GPNMB;TMSB4X;CREG1;PSAP;RACK1;CTSH;S100A11;TMEM14C;FN1;LAPTM5;COX6C;YWHAZ;RHOA;ARPC3;TOMM7;FAM96A;FXYD5;VIM;PTMA;ITM2B
YY1 KD HUMAN GSE14964 CREEDSID GENE 515 UP	18/123	7.26452e-18	7.62366e-17	23.4917	927.064	ANXA2;MT-CO1;COX6C;CRIP1;ACTB;EEF1B2;EEF1A1;SEM1;LGALS1;S100A6;TOMM7;S100A4;MT-CO2;TMSB10;GAPDH;S100A11;TPT1;S100A10
MBD2 KD HMLER HUMAN GSE63234 RNASEQ UP	23/252	7.76751e-18	8.10598e-17	14.1688	558.202	APP;PRELID1;TPI1;ANXA2;MT-CO1;FN1;HIF1A;YWHAZ;CHCHD2;MYL6;LGALS1;S100A6;TIMP2;MT-CO2;SH3BGRL3;MT-CO3;TGFBI;CTSD;SERF2;S100A11;ITM2B;TPT1;LY6E
PPARG OE MOUSE GSE2192 CREEDSID GENE 863 DOWN	21/197	9.36365e-18	9.71739e-17	16.6385	652.392	IFITM3;APP;CSTB;GSN;ANXA2;AHNAK;LRP1;FN1;EMP3;EEF1A1;LGALS3;LGALS1;LAMP1;FTH1;TMSB4X;S100A6;S100A4;TMSB10;CTSD;TPT1;MSRB1
NEUROG3 OE MOUSE GSE3653 CREEDSID GENE 2585 UP	22/225	9.6415e-18	9.95046e-17	15.1995	595.524	HSP90AB1;COX4I1;H3F3A;FN1;COX7A2;ACTB;GNAI2;EEF1B2;EEF1A1;SEM1;MYL6;FABP5;FTH1;TMSB4X;RACK1;MYH9;FAU;VIM;P4HB;CALM1;TPT1;LY6E
ELF3 KO CFPAC1 HUMAN GSE64558 RNASEQ DOWN	20/172	1.04336e-17	1.07088e-16	18.2413	713.262	ANXA2;MT-CO1;H2AFZ;COX4I1;H3F3A;CYBA;TMSB4X;S100A6;RACK1;MT-CO2;MT-CO3;CALR;FAU;TMSB10;GAPDH;SERF2;S100A11;TPT1;S100A10;PLEC
PPARG OE MOUSE GSE2192 CREEDSID GENE 865 DOWN	24/288	1.17179e-17	1.19613e-16	12.8946	502.701	IFITM3;APP;GSN;AHNAK;LRP1;FN1;AKR1A1;EMP3;HIF1A;THBS1;ACTB;GABARAP;GNAI2;LGALS1;MAN2A1;TMSB4X;S100A6;MYH9;S100A4;CALM1;TMSB10;PTMA;S100A11;ITM2B
IRX6 SIRNA BT549 HUMAN GSE79586 RNASEQ UP	29/469	1.2144e-17	1.23288e-16	9.61282	374.416	APP;GRN;HSP90AB1;IQGAP1;THBS1;GABARAP;LGALS1;LAMP1;MAN2A1;FTH1;TIMP2;CTSD;S100A11;S100A10;ANXA2;GPX4;YWHAZ;RHOA;EEF1A1;MYL6;NPC2;S100A6;MT-CO2;TGFBI;VIM;P4HB;CALM1;TPT1;LY6E
GATA6 KD H1 HUMAN GSE92581 RNASEQ UP	25/322	1.26574e-17	1.27805e-16	12.0063	467.145	AHNAK;MT-CO1;TNFAIP2;IQGAP1;THBS1;ACTB;GNAI2;FTH1;TMSB4X;TIMP2;CTSH;S100A11;ANXA2;FN1;YWHAZ;EEF1A1;MYL6;S100A6;MYH9;MT-CO3;CALR;VIM;CALM1;GAPDH;PLEC
ERG KD HUMAN GSE14801 CREEDSID GENE 2614 DOWN	23/259	1.43216e-17	1.43832e-16	13.7436	533.043	IFITM3;APP;TPI1;ANXA2;MT-CO1;YWHAB;PGAM1;FN1;EMP3;GABARAP;RHOA;EEF1A1;LGALS1;FTH1;COTL1;S100A6;TIMP2;HMOX1;MYH9;VIM;P4HB;TMSB10;GAPDH
MYC OE U2OS HUMAN GSE66927 RNASEQ DOWN	27/398	1.76261e-17	1.76073e-16	10.4943	404.842	APP;ECM1;GRN;HSP90AB1;AHNAK;MT-CO1;THBS1;ACTB;PTMS;PRDX5;LGALS1;TMSB4X;TIMP2;SH3BGRL3;SERF2;ANXA2;H2AFZ;FN1;EMP3;S100A6;MYH9;MT-CO2;MT-CO3;CALR;VIM;P4HB;GAPDH
SETDB1 KD THP1 HUMAN GSE103409 SGRNA9DAY7 RNASEQ UP	29/478	2.0204e-17	2.00751e-16	9.41576	361.948	APP;ECM1;GRN;HSP90AB1;MT-CO1;COX4I1;CLTA;TREM2;EEF1B2;ADGRE5;CREG1;RACK1;HMOX1;CTSH;CTSD;GPX1;ANXA2;GPX4;LAPTM5;CYBA;MYH9;MT-CO2;TGFBI;CALR;FAU;P4HB;GAPDH;LY6E;PLEC
MBNL1 SHRNA MDAMB231 HUMAN GSE76487 RNASEQ UP	23/264	2.19214e-17	2.16662e-16	13.4551	516.124	APP;HSP90AB1;ANXA2;AHNAK;MT-CO1;YWHAB;H2AFZ;H3F3A;FN1;IQGAP1;HIF1A;ACTB;RHOA;EEF1B2;EEF1A1;MYL6;ARPC3;TMSB4X;MYH9;CALR;CALM1;TMSB10;S100A10
PAX2 SIRNA REP HUMAN GSE59781 RNASEQ UP	22/234	2.24242e-17	2.20465e-16	14.5476	557.701	ANXA2;FN1;THBS1;ACTB;RHOA;PTMS;AES;GNAI2;EEF1B2;MYL6;LAMP1;FTH1;TMSB4X;COTL1;MYH9;MT-CO2;CALR;VIM;P4HB;TMSB10;PTMA;TPT1
ESRRG DEFICIENCY MOUSE GSE8199 CREEDSID GENE 665 UP	24/297	2.38047e-17	2.31977e-16	12.4638	477.071	TPI1;GSN;BRI3;H2AFZ;AKR1A1;COX6C;HIF1A;CRIP1;ACTB;RHOA;EEF1B2;EEF1A1;SEM1;LGALS1;FABP5;FTH1;TMSB4X;FAM96A;CALR;VIM;LAMTOR1;CALM1;TMSB10;TPT1
GATA4 OE MOUSE GSE66016 CREEDSID GENE 2651 UP	23/265	2.38435e-17	2.31977e-16	13.3988	512.838	IFITM3;HSP90AB1;TPI1;ANXA2;LAPTM5;MIF;EMP3;YWHAZ;ACTB;CENPB;EEF1B2;SEM1;LGALS3;LGALS1;FTH1;S100A6;TSPO;MT-CO2;S100A4;VIM;P4HB;GAPDH;S100A10
PAX5 SIRNA MCF7 HUMAN GSE79586 RNASEQ UP	25/331	2.43828e-17	2.35995e-16	11.6478	445.56	APP;NRP1;GRN;HSP90AB1;ACTB;LAMP1;FTH1;TMSB4X;RACK1;TIMP2;TMSB10;CTSD;SERF2;S100A11;S100A10;GSN;ANXA2;YWHAZ;ERP29;MYH9;MT-CO3;CALR;FAU;P4HB;LY6E
NR2C2 KO MOUSE GSE3065 CREEDSID GENE 2722 DOWN	21/207	2.61529e-17	2.51823e-16	15.736	600.84	HSP90AB1;GPX1;COX4I1;PGAM1;CYBA;COX7A2;IQGAP1;EMP3;EEF1B2;EEF1A1;TYROBP;GM2A;PIM1;RACK1;CTSH;SH3BGRL3;APOE;VIM;GAPDH;TPT1;S100A10
JUN DOMNEG MOUSE GSE6850 CREEDSID GENE 1505 DOWN	25/334	3.02028e-17	2.89327e-16	11.533	438.698	HSP90AB1;ACTB;EEF1B2;LGALS3;CHCHD2;GM2A;GNG5;TMSB4X;CREG1;PSAP;RACK1;PRELID1;GPX4;H2AFZ;PGAM1;H3F3A;AES;SEM1;MYL6;FABP5;CALR;FAU;PTMA;GAPDH;LY6E
ZFP42 KD MOUSE GSE9978 CREEDSID GENE 1334 DOWN	18/133	3.07028e-17	2.92617e-16	21.438	815.121	CSTB;TPI1;THBS1;ACTB;EEF1B2;EEF1A1;CHCHD2;LGALS1;TMSB4X;S100A6;RACK1;APOE;VIM;PTMA;GAPDH;S100A11;SERF2;TPT1
NFKB1 INACTIVATION HUMAN GSE20667 CREEDSID GENE 2576 DOWN	26/370	3.11974e-17	2.95821e-16	10.8337	411.748	COX7B;HSP90AB1;YWHAB;ACTB;UBL5;CHCHD2;GNG5;TMSB4X;SH3BGRL3;SERF2;S100A10;COX8A;GPX1;TPI1;GPX4;H2AFZ;PGAM1;MIF;COX6C;YWHAZ;SEM1;FABP5;ARPC3;ALOX5AP;PTMA;GAPDH
HSF1 KO MOUSE GSE41005 CREEDSID GENE 2143 UP	22/240	3.85818e-17	3.63994e-16	14.1429	534.512	CD52;ECM1;H2AFZ;AKR1A1;LAPTM5;CYBA;IQGAP1;YWHAZ;GABARAP;GNAI2;FTH1;PSAP;UCP2;COTL1;SH3BGRL3;FXYD5;CALR;FAU;TMSB10;S100A11;ITM2B;LY6E
TFE3 SIRNA 8988T HUMAN GSE62077 CONSTRUCT1 RNASEQ UP	21/212	4.28112e-17	4.01866e-16	15.3202	577.412	HSP90AB1;TPI1;GSN;H3F3A;ACTB;PTMS;GNAI2;MYL6;LGALS1;NCEH1;COTL1;S100A6;CALR;VIM;P4HB;PTMA;S100A11;ITM2B;TPT1;S100A10;PLEC
PHF20 SHRNA H1792 HUMAN GSE82115 RNASEQ DOWN	29/492	4.36466e-17	4.07659e-16	9.12446	343.722	NRP1;COX7B;HSP90AB1;AHNAK;MT-CO1;YWHAB;COX4I1;IQGAP1;ACTB;LGALS1;FTH1;RACK1;TIMP2;TMSB10;S100A10;ANXA2;YWHAZ;EEF1A1;S100A6;MYH9;MT-CO2;MT-CO3;CALR;FAU;VIM;P4HB;PTMA;GAPDH;PLEC
BHLHA15 KO MOUSE GSE3644 CREEDSID GENE 785 UP	27/416	5.37393e-17	4.99428e-16	9.99949	374.605	RNH1;HSP90AB1;COX4I1;COX7A2;ACTB;EEF1B2;CHCHD2;LGALS1;LAMP1;GNG5;MAN2A1;FTH1;TMSB4X;RACK1;SH3BGRL3;COX8A;GSN;AKR1A1;MIF;COX6C;AES;EEF1A1;CALR;FAU;PTMA;GAPDH;ITM2B
MECP2 KD MOUSE GSE47150 CREEDSID GENE 361 UP	23/275	5.42048e-17	5.0126e-16	12.8605	481.675	HSP90AB1;TPI1;YWHAB;COX4I1;PGAM1;AKR1A1;COX7A2;MIF;COX6C;ACTB;GABARAP;EEF1B2;EEF1A1;CHCHD2;MYL6;FTH1;TMSB4X;PSAP;RACK1;SH3BGRL3;APOE;TMSB10;PTMA
TCF3 KO MOUSE GSE19923 CREEDSID GENE 2167 DOWN	22/244	5.49328e-17	5.0549e-16	13.8852	519.868	CD52;ANXA2;GPX4;LAPTM5;CYBA;YWHAZ;ACTB;RHOA;DHRS3;AES;GNAI2;EEF1A1;UBL5;LAMP1;SOAT1;PSAP;ACP5;FXYD5;CTSD;PTMA;TPT1;LY6E
ESRRG DEFICIENCY MOUSE GSE8199 CREEDSID GENE 664 UP	23/276	5.87348e-17	5.37826e-16	12.809	478.718	TPI1;GSN;BRI3;AKR1A1;COX7A2;CRIP1;ACTB;RHOA;AES;EEF1B2;EEF1A1;SEM1;LGALS1;GNG5;FABP5;FTH1;TMSB4X;FAM96A;VIM;LAMTOR1;CALM1;TMSB10;TPT1
ASCL1 KO G523NS HUMAN GSE87615 RNASEQ UP	25/344	6.07011e-17	5.53121e-16	11.1657	416.934	NRP1;MT-CO1;HIF1A;ACTB;GNAI2;CHCHD2;LGALS1;LAMP1;FTH1;TMSB4X;COTL1;TIMP2;PLTP;TPI1;YWHAZ;AES;MYH9;MT-CO2;MT-CO3;CALR;P4HB;CALM1;GAPDH;ITM2B;PLEC
YBX1 SIRNA MDAMB231 HUMAN GSE79586 RNASEQ UP	27/420	6.83307e-17	6.17258e-16	9.89567	368.338	HSP90AB1;YWHAB;HIF1A;ACTB;GNAI2;LGALS1;ADGRE5;FTH1;SH3BGRL3;TMSB10;CTSD;S100A11;S100A10;GPX1;TPI1;ANXA2;GPX4;YWHAZ;RHOA;MYL6;NCEH1;MYH9;CALR;VIM;P4HB;CALM1;GAPDH
FOXP1 KD HUMAN GSE51382 CREEDSID GENE 2764 DOWN	24/311	6.84006e-17	6.17258e-16	11.8473	440.97	CD52;PRELID1;COX7B;HSP90AB1;TPI1;YWHAB;PGAM1;CYBA;MIF;COX6C;ACTB;UBL5;FABP5;ARPC3;TMSB4X;PSAP;ALOX5AP;COTL1;TOMM7;ROMO1;LAMTOR1;P4HB;PTMA;SERF2
AHR KO MOUSE GSE19411 CREEDSID GENE 1468 UP	20/190	7.5617e-17	6.79099e-16	16.2949	604.882	IFITM3;TPI1;GSN;GPX4;COX4I1;HEXA;AKR1A1;COX7A2;MIF;EMP3;GNAI2;EEF1B2;LGALS3;FABP5;COTL1;RACK1;ROMO1;APOE;LAMTOR1;CTSD
DDIT3 MUT MOUSE GSE2082 CREEDSID GENE 899 UP	26/384	7.71838e-17	6.89853e-16	10.4026	385.939	IFITM3;APP;CSTB;HSP90AB1;AHNAK;LRP1;BRI3;CRIP1;GABARAP;PTMS;LAMP1;TSPO;CTSD;S100A11;TMEM14C;S100A10;H2AFZ;AKR1A1;YWHAZ;RHOA;NPC2;MYH9;FXYD5;LAMTOR1;CALM1;PTMA
SATB2 OE BEAS2B HUMAN GSE75652 RNASEQ UP	23/281	8.73106e-17	7.72968e-16	12.5576	464.342	APP;PRELID1;H2AFZ;FN1;YWHAZ;ACTB;PTMS;EEF1A1;CHCHD2;MYL6;LGALS1;FTH1;TMSB4X;UCP2;COTL1;RACK1;MYH9;MT-CO2;TMSB10;GAPDH;S100A11;S100A10;PLEC
HNF4A MUT MOUSE GSE3116 CREEDSID GENE 850 DOWN	23/281	8.73106e-17	7.72968e-16	12.5576	464.342	COX8A;GPX1;BRI3;YWHAB;H2AFZ;PGAM1;H3F3A;AKR1A1;COX7A2;COX6C;CRIP1;ACTB;PTMS;SEM1;CHCHD2;LAMP1;ALDH2;FTH1;S100A6;CALM1;SMPDL3A;ITM2B;S100A10
DOT1L DELETION MOUSE GSE25911 CREEDSID GENE 455 UP	21/220	9.17205e-17	8.08178e-16	14.6983	542.775	CD52;CSTB;ANXA2;H2AFZ;CLTA;YWHAZ;ACTB;MPEG1;GABARAP;PRDX5;TMSB4X;ALOX5AP;S100A6;S100A4;SH3BGRL3;TGFBI;CALM1;PTMA;GAPDH;S100A11;MSRB1
HNF4A KD HUMAN GSE25417 CREEDSID GENE 1357 UP	24/317	1.05778e-16	9.23335e-16	11.6011	426.75	IFITM3;APP;ANXA2;MT-CO1;H2AFZ;FN1;EMP3;HIF1A;YWHAZ;GABARAP;EEF1A1;CHCHD2;PRDX5;LGALS1;FABP5;ARPC3;TMSB4X;MT-CO2;S100A4;TGFBI;TMSB10;PLTP;S100A11;TPT1
NEUROD1 KO MOUSE GSE35396 CREEDSID GENE 3091 DOWN	24/317	1.05778e-16	9.23335e-16	11.6011	426.75	IFITM3;NRP1;ECM1;GRN;GSN;LRP1;PGAM1;F13A1;THBS1;CRIP1;ACTB;DHRS3;TYROBP;S100A6;TIMP2;CTSH;SH3BGRL3;TGFBI;FXYD5;VIM;PLTP;S100A11;ITM2B;LY6E
ESR1 MUT HUMAN GSE1045 CREEDSID GENE 1193 UP	22/252	1.09242e-16	9.49133e-16	13.3968	492.371	CSTB;HSP90AB1;TPI1;AHNAK;H2AFZ;PGAM1;LAPTM5;MIF;HIF1A;YWHAZ;ACTB;EEF1B2;LGALS1;FTH1;COTL1;ERP29;RACK1;MYH9;TMSB10;PTMA;GAPDH;SERF2
HNF1A OE LNCAP HUMAN GSE85556 RNASEQ DOWN	30/554	1.1955e-16	1.03389e-15	8.377	307.124	NRP1;MT-CO1;COX4I1;ACTB;PTMS;EEF1B2;CHCHD2;PRDX5;FTH1;RACK1;SERF2;COX8A;GPX1;TPI1;GPX4;H3F3A;COX6C;AES;EEF1A1;MYL6;TOMM7;MYH9;MT-CO2;MT-CO3;CALR;FAU;P4HB;PTMA;GAPDH;TPT1
SRF KO MOUSE GSE1948 CREEDSID GENE 1158 DOWN	23/287	1.39043e-16	1.19692e-15	12.2684	447.942	COX7B;TPI1;GSN;COX7A2;YWHAZ;ACTB;EEF1B2;EEF1A1;SYNGR1;LGALS1;ARPC3;TMSB4X;RACK1;APOE;CALM1;TMSB10;CTSD;SERF2;S100A11;ITM2B;TPT1;LY6E;S100A10
HMGA2 OE MOUSE GSE24071 CREEDSID GENE 2564 DOWN	23/289	1.61975e-16	1.38793e-15	12.1749	442.669	CD52;CD93;ANXA2;AHNAK;FN1;LAPTM5;F13A1;IQGAP1;MPEG1;LGALS1;TYROBP;GNGT2;SOAT1;GM2A;TMSB4X;PSAP;ALOX5AP;S100A6;CTSH;ACP5;S100A4;FXYD5;VIM
E2F3 KD MOUSE GSE24594 CREEDSID GENE 475 UP	22/258	1.80039e-16	1.53567e-15	13.0522	473.185	ECM1;GSN;GPX4;AHNAK;FN1;AKR1A1;F13A1;MIF;IQGAP1;COX6C;THBS1;CRIP1;EEF1B2;EEF1A1;TMSB4X;S100A6;CTSH;APOE;P4HB;ITM2B;TPT1;S100A10
FOXD4L6 SIRNA MDAMB231 HUMAN GSE79586 RNASEQ UP	24/325	1.86466e-16	1.58327e-15	11.2882	408.838	SH3GLB1;NRP1;HSP90AB1;TPI1;ANXA2;YWHAB;TNFAIP2;YWHAZ;ACTB;GNAI2;MYL6;ADGRE5;FTH1;TIMP2;MYH9;SH3BGRL3;TGFBI;CALR;VIM;P4HB;TMSB10;CTSD;GAPDH;S100A11
KLF10 SIRNA KLF10 HUMAN GSE90566 RNASEQ UP	23/291	1.88464e-16	1.59251e-15	12.0828	437.491	APP;HSP90AB1;AHNAK;YWHAB;TNFAIP2;HIF1A;YWHAZ;ACTB;RHOA;AES;FTH1;S100A6;RACK1;MYH9;MT-CO2;S100A4;MT-CO3;TGFBI;CTSD;GAPDH;S100A11;S100A10;PLEC
TP63 SIRNA KYSE70 HUMAN GSE47058 RNASEQ UP	29/520	1.89259e-16	1.59251e-15	8.59169	311.048	APP;AHNAK;YWHAB;THBS1;ACTB;PTMS;PRDX5;LAMP1;FTH1;TMSB4X;RACK1;TMSB10;SERF2;S100A11;S100A10;ANXA2;H3F3A;RHOA;AES;EEF1A1;MYL6;TOMM7;MYH9;CALR;FAU;PTMA;GAPDH;ITM2B;TPT1
GLI1 SIRNA HCT116 HUMAN GSE57871 4HR RNASEQ UP	26/399	1.95529e-16	1.63788e-15	9.97654	360.86	IFITM3;APP;CLTA;IQGAP1;THBS1;EEF1B2;CHCHD2;FTH1;TMSB4X;COTL1;RACK1;TMSB10;SERF2;S100A11;ANXA2;COX6C;RHOA;APRT;MYL6;S100A6;MYH9;MT-CO3;FAU;P4HB;CALM1;TPT1
EBF1 OE MOUSE GSE2192 CREEDSID GENE 857 DOWN	24/328	2.29696e-16	1.9155e-15	11.1751	402.411	APP;RNH1;HSP90AB1;ANXA2;AHNAK;LRP1;H2AFZ;H3F3A;FN1;CYBA;IQGAP1;YWHAZ;THBS1;CENPB;EEF1A1;LGALS3;LGALS1;MAN2A1;FTH1;S100A6;TSPO;GAPDH;TPT1;PLEC
E2F1 SHRNA NKI HUMAN GSE95304 RNASEQ UP	28/482	2.34482e-16	1.94672e-15	8.92156	321.079	APP;GRN;HEXA;IQGAP1;HIF1A;THBS1;ACTB;GNAI2;LAMP1;ADGRE5;MAN2A1;TIMP2;SH3BGRL3;CTSD;SASH1;FN1;LAPTM5;YWHAZ;RHOA;NCEH1;ARPC3;MYH9;MT-CO2;FXYD5;VIM;CALM1;GAPDH;PLEC
EBF1 OE MOUSE GSE2192 CREEDSID GENE 857 UP	21/231	2.4887e-16	2.05703e-15	13.9206	500.16	IFITM3;CSTB;GSN;PGAM1;EMP3;COX6C;HIF1A;ACTB;GABARAP;PTMS;SEM1;LAMP1;GNG5;NPC2;PSAP;HMOX1;S100A4;CTSD;S100A11;ITM2B;LY6E
POU5F1 OE HUMAN GSE34920 CREEDSID GENE 1423 DOWN	22/264	2.92894e-16	2.41025e-15	12.7247	455.12	IFITM3;APP;CSTB;HSP90AB1;TPI1;COX4I1;PGAM1;AKR1A1;COX7A2;MIF;EMP3;COX6C;LGALS1;NPC2;PIM1;FAM96A;S100A4;APOE;SEC61B;TMSB10;GAPDH;LY6E
GATA6 KO MOUSE GSE47049 CREEDSID GENE 2225 DOWN	21/233	2.9668e-16	2.4307e-15	13.7878	492.969	ECM1;CD93;H2AFZ;HEXA;FN1;LAPTM5;PLA2G7;THBS1;MPEG1;EEF1B2;TYROBP;FABP5;MAN2A1;ALOX5AP;APOC1;COTL1;RACK1;APOE;FXYD5;FAU;P4HB
IKZF1 MUT HUMAN GSE2501 CREEDSID GENE 2259 DOWN	22/265	3.17253e-16	2.5879e-15	12.6717	452.212	CD52;CSTB;GSN;ANXA2;LAPTM5;CYBA;YWHAZ;CRIP1;AES;GNAI2;EEF1A1;UBL5;LGALS1;TMSB4X;PIM1;TSPO;ACP5;CALM1;S100A11;LY6E;S100A10;MSRB1
ZNF503 SHRNA H1 HUMAN GSE69618 DAY6 RNASEQ UP	28/491	3.7644e-16	3.05735e-15	8.74408	310.553	APP;HSP90AB1;AHNAK;IQGAP1;HIF1A;ACTB;MAN2A1;FTH1;TMSB4X;RACK1;APOE;TMSB10;S100A11;S100A10;ANXA2;FN1;YWHAZ;AES;EEF1A1;APOC1;MYH9;MT-CO2;CALR;P4HB;CALM1;PTMA;TPT1;PLEC
OVOL2 OE MDA HUMAN GSE51975 RNASEQ UP	19/179	3.99657e-16	3.23186e-15	16.341	579.385	APP;GRN;ANXA2;AHNAK;FN1;YWHAZ;THBS1;ACTB;EEF1A1;FTH1;TMSB4X;TIMP2;MYH9;MT-CO2;CALR;P4HB;S100A11;TPT1;PLEC
EHF KD CALU3 HUMAN GSE63397 RNASEQ DOWN	20/207	4.08084e-16	3.28578e-15	14.8008	524.467	COX8A;CSTB;GRN;TPI1;CYBA;ACTB;DHRS3;GNAI2;EEF1A1;CHCHD2;LGALS1;CTSH;MT-CO2;MT-CO3;FXYD5;VIM;P4HB;CTSD;GAPDH;PLEC
ZNF148 KD HUMAN GSE31092 CREEDSID GENE 2162 UP	23/305	5.26964e-16	4.22476e-15	11.4748	403.675	IFITM3;CSTB;RNH1;GPX1;ANXA2;GPX4;PGAM1;MIF;COX6C;GABARAP;RHOA;EEF1A1;SEM1;MYL6;GNG5;NPC2;CREG1;TOMM7;TSPO;VIM;TMSB10;SERF2;S100A10
TCF4 DELETION MOUSE GSE12505 CREEDSID GENE 2866 DOWN	15/90	5.94691e-16	4.74736e-15	26.8884	942.668	GRN;GPX1;COX4I1;MPEG1;EEF1A1;LGALS1;TYROBP;NPC2;TMSB4X;PSAP;CTSH;SEC61B;LAMTOR1;TMSB10;TPT1
SOX10 KO MOUSE GSE12007 CREEDSID GENE 284 UP	23/307	6.0767e-16	4.83033e-15	11.3928	399.168	COX8A;CSTB;ANXA2;COX4I1;AKR1A1;CLTA;COX6C;ACTB;GABARAP;RHOA;SEM1;CHCHD2;MYL6;PRDX5;ARPC3;FTH1;TMSB4X;TOMM7;CTSH;MYH9;ROMO1;SEC61B;FAU
PPARG OE MOUSE GSE2192 CREEDSID GENE 862 DOWN	23/308	6.52288e-16	5.16303e-15	11.3522	396.943	IFITM3;APP;CSTB;TPI1;AHNAK;LRP1;YWHAB;PTMS;AES;SEM1;LGALS3;PRDX5;LAMP1;NPC2;FTH1;S100A6;MYH9;ROMO1;CALM1;CTSD;TPT1;TMEM14C;MSRB1
IRF4 KO MOUSE GSE51932 CREEDSID GENE 2774 DOWN	21/243	6.96771e-16	5.49185e-15	13.1601	459.287	GSN;H3F3A;F13A1;IQGAP1;EMP3;YWHAZ;ACTB;EEF1B2;EEF1A1;FTH1;S100A6;CTSH;SH3BGRL3;FXYD5;VIM;CALM1;PTMA;SMPDL3A;S100A11;TPT1;S100A10
NANOG KD HUMAN GSE34904 CREEDSID GENE 1349 DOWN	23/309	7e-16	5.49412e-15	11.312	394.736	IFITM3;APP;CSTB;HSP90AB1;TPI1;GPX4;PGAM1;CYBA;COX7A2;MIF;COX6C;YWHAZ;RHOA;CHCHD2;LGALS1;ARPC3;NPC2;TMSB4X;PIM1;APOE;FAU;LY6E;S100A10
EZH2 SIRNA HUVEC HUMAN GSE87534 RNASEQ UP	25/383	7.51855e-16	5.87642e-15	9.92945	345.783	YWHAB;IQGAP1;THBS1;ACTB;EEF1B2;LGALS1;MAN2A1;FTH1;COTL1;S100A11;S100A10;CD93;H3F3A;FN1;YWHAZ;RHOA;MYL6;S100A6;MT-CO3;TGFBI;CALR;P4HB;PTMA;TPT1;PLEC
TCF3 KO MOUSE GSE26788 CREEDSID GENE 1545 DOWN	24/347	8.19514e-16	6.37855e-15	10.5075	365.007	IFITM3;PTPN18;COX7B;GPX1;COX4I1;TNFAIP2;LAPTM5;MIF;EMP3;ACTB;AES;GNAI2;EEF1B2;ALDH2;ARPC3;PIM1;S100A6;RACK1;CALR;FAU;CTSD;PTMA;TPT1;LY6E
ZNF589 SIRNA MDAMB231 HUMAN GSE79586 RNASEQ DOWN	22/278	8.69755e-16	6.7415e-15	12.0202	416.84	APP;GRN;AHNAK;MT-CO1;YWHAB;FN1;HIF1A;THBS1;NCEH1;NPC2;TMSB4X;TIMP2;MYH9;MT-CO2;S100A4;MT-CO3;VIM;CTSD;PTMA;ITM2B;TMEM14C;LY6E
EZH2 SHRNA HUVEC HUMAN GSE71164 RNASEQ UP	21/247	9.69638e-16	7.48464e-15	12.9245	446.795	IFITM3;APP;GRN;GPX1;GSN;CD93;ANXA2;CLTA;THBS1;MYL6;ARPC3;TMSB4X;TIMP2;HMOX1;MYH9;CALR;P4HB;TMSB10;CTSD;SERF2;ITM2B
ZRSR2 SHRNA TF1 HUMAN GSE63816 RNASEQ UP	25/388	1.0162e-15	7.81174e-15	9.79017	337.983	HSP90AB1;MT-CO1;YWHAB;COX4I1;ACTB;CHCHD2;COTL1;RACK1;SH3BGRL3;APOE;CTSD;SERF2;GPX1;GPX4;RHOA;ARPC3;MYH9;MT-CO3;CALR;FAU;LAMTOR1;P4HB;PTMA;GAPDH;PLEC
PRRX1 SIRNA MDAMB231 HUMAN GSE79586 RNASEQ UP	24/352	1.1303e-15	8.65328e-15	10.3446	356.024	NRP1;GPX1;GSN;ANXA2;MT-CO1;YWHAB;H3F3A;ACTB;GABARAP;RHOA;GNAI2;EEF1A1;MYL6;ADGRE5;FTH1;TMSB4X;S100A6;RACK1;TIMP2;MT-CO2;MT-CO3;CALM1;TMSB10;TPT1
MAF OE MACROPHAGE HUMAN GSE98368 RNASEQ DOWN	11/33	1.15856e-15	8.83344e-15	65.6159	2256.64	NRP1;GSN;AHNAK;GPNMB;TMSB4X;FN1;F13A1;S100A4;TGFBI;MT-CO3;PTMA
OVOL2 OE PC3 HUMAN GSE48230 RNASEQ DOWN	25/393	1.3674e-15	1.03833e-14	9.65467	330.44	APP;COX7B;HSP90AB1;YWHAB;HIF1A;ACTB;TMSB4X;COTL1;RACK1;TIMP2;SH3BGRL3;S100A10;ANXA2;H2AFZ;H3F3A;YWHAZ;RHOA;NCEH1;CALR;VIM;P4HB;CALM1;PTMA;GAPDH;TPT1
FOXP3 OE SW780 HUMAN GSE81157 RNASEQ UP	24/356	1.45639e-15	1.10143e-14	10.2179	349.073	AHNAK;MT-CO1;YWHAB;H2AFZ;TNFAIP2;YWHAZ;ACTB;RHOA;PTMS;EEF1A1;NPC2;TMSB4X;COTL1;S100A6;MYH9;MT-CO2;S100A4;SH3BGRL3;MT-CO3;P4HB;CALM1;CTSD;PTMA;PLEC
JUNB KO MEL888 HUMAN GSE98867 RNASEQ DOWN	28/518	1.46919e-15	1.10663e-14	8.25075	281.797	APP;ECM1;HSP90AB1;AHNAK;MT-CO1;YWHAB;IQGAP1;HIF1A;ACTB;LAMP1;GPNMB;FTH1;TIMP2;TSPO;CTSD;TPI1;ANXA2;H2AFZ;YWHAZ;RHOA;SOAT1;MYH9;CALR;VIM;P4HB;PTMA;GAPDH;ITM2B
MYOD1 MUT MOUSE GSE6487 CREEDSID GENE 1178 DOWN	23/320	1.49644e-15	1.12263e-14	10.8869	371.631	SH3GLB1;YWHAB;FN1;COX6C;ACTB;EEF1B2;EEF1A1;CHCHD2;MYL6;LAMP1;FABP5;MAN2A1;FTH1;TMSB4X;HMOX1;MYH9;FAM96A;CALR;P4HB;CALM1;TMSB10;GAPDH;ITM2B
E2F1 OE HUMAN GSE2715 CREEDSID GENE 1129 UP	21/253	1.5741e-15	1.17617e-14	12.5864	429.008	COX8A;CSTB;COX7B;GPX1;TPI1;COX7A2;MIF;EEF1B2;UBL5;CHCHD2;LGALS1;GPNMB;ARPC3;FTH1;PSAP;S100A6;S100A4;SEC61B;FAU;TMSB10;GAPDH
PGR KO MOUSE GSE39920 CREEDSID GENE 3077 DOWN	21/254	1.70433e-15	1.2684e-14	12.5317	426.149	GSN;ANXA2;AHNAK;YWHAB;H2AFZ;H3F3A;HIF1A;ACTB;GNAI2;EEF1A1;LAMP1;FABP5;FTH1;TMSB4X;TOMM7;APOE;TGFBI;CALM1;CTSD;PTMA;TPT1
THRA MUT HUMAN GSE29159 CREEDSID GENE 1695 DOWN	22/288	1.82301e-15	1.35134e-14	11.5624	392.408	COX8A;CSTB;PRELID1;GRN;GSN;GPX4;COX7A2;MIF;PTMS;UBL5;CHCHD2;MYL6;PRDX5;GM2A;GNG5;NPC2;PSAP;TGFBI;P4HB;TMSB10;CTSD;GAPDH
GATA6 OE HESC HUMAN GSE69322 MTESR1MEDIA RNASEQ UP	25/398	1.83206e-15	1.35268e-14	9.52281	323.141	APP;NRP1;AHNAK;IQGAP1;THBS1;ACTB;PTMS;FTH1;TMSB4X;APOE;TMSB10;CTSD;S100A11;S100A10;ANXA2;FN1;YWHAZ;AES;MYH9;MT-CO2;TGFBI;CALR;VIM;P4HB;PLEC
RUNX1 KO MOUSE GSE2592 CREEDSID GENE 278 DOWN	21/255	1.84467e-15	1.35663e-14	12.4775	423.319	HSP90AB1;GPX1;TPI1;COX4I1;PGAM1;HEXA;LAPTM5;CLTA;CYBA;CHCHD2;LGALS1;LAMP1;FTH1;TSPO;ACP5;APOE;CALR;FAU;TMSB10;TMEM14C;PF4
NR2F2 KD HUMAN GSE47438 CREEDSID GENE 2217 UP	23/326	2.23681e-15	1.63857e-14	10.668	359.872	ANXA2;GPX4;COX6C;YWHAZ;ACTB;EEF1A1;MYL6;PRDX5;LAMP1;NPC2;TMSB4X;PSAP;S100A6;TOMM7;TSPO;MYH9;SH3BGRL3;TGFBI;TMSB10;GAPDH;SASH1;TPT1;S100A10
ZEB1 SIRNA CORNEA HUMAN GSE90489 RNASEQ UP	28/528	2.3825e-15	1.73848e-14	8.08155	272.111	IFITM3;APP;GRN;HSP90AB1;YWHAB;ACTB;LAMP1;FTH1;TMSB4X;TIMP2;CTSD;TPI1;ANXA2;FN1;YWHAZ;RHOA;MYL6;MYH9;TGFBI;CALR;VIM;P4HB;PTMA;GAPDH;ITM2B;TPT1;LY6E;PLEC
SP140 KD PBMC HUMAN GSE83381 RNASEQ DOWN	25/403	2.4443e-15	1.77664e-14	9.39443	316.076	AHNAK;MT-CO1;TNFAIP2;IQGAP1;PLA2G7;LGALS1;LAMP1;GM2A;GPNMB;FTH1;CREG1;ACP5;CTSD;FNIP2;S100A11;S100A10;ANXA2;EMP3;YWHAZ;MAFB;SOAT1;S100A6;MT-CO2;MT-CO3;VIM
EHF OE A549 HUMAN GSE63397 RNASEQ DOWN	22/293	2.61073e-15	1.89025e-14	11.3462	380.995	GRN;AHNAK;H3F3A;IQGAP1;HIF1A;YWHAZ;ACTB;EEF1B2;EEF1A1;PRDX5;FTH1;CREG1;S100A6;RACK1;MT-CO2;S100A4;TGFBI;CALR;FAU;VIM;TMSB10;TPT1
PGR SIRNA HESC HUMAN GSE94036 RNASEQ DOWN	25/406	2.9002e-15	2.09173e-14	9.31902	311.945	APP;NRP1;AHNAK;MT-CO1;THBS1;ACTB;PTMS;GNAI2;LGALS1;GPNMB;TMSB4X;TIMP2;GSN;ANXA2;H3F3A;FN1;YWHAZ;EEF1A1;MYH9;TGFBI;VIM;CALM1;PTMA;TPT1;PLEC
PRDM16 DEPLETION MOUSE GSE35011 CREEDSID GENE 487 UP	20/230	3.16285e-15	2.26735e-14	13.1643	439.521	IFITM3;HSP90AB1;ANXA2;H2AFZ;PGAM1;MIF;ACTB;LGALS1;TMSB4X;S100A6;CTSH;MYH9;SH3BGRL3;FXYD5;CALR;VIM;P4HB;PTMA;GAPDH;TPT1
PRRX1 SIRNA T47D HUMAN GSE79586 RNASEQ UP	28/534	3.16798e-15	2.26735e-14	7.98325	266.526	APP;GRN;HSP90AB1;AHNAK;MT-CO1;YWHAB;ACTB;CHCHD2;PRDX5;LAMP1;FTH1;RACK1;CTSD;GSN;ANXA2;H3F3A;EEF1A1;MYL6;ERP29;MYH9;MT-CO2;MT-CO3;P4HB;CALM1;GAPDH;TPT1;LY6E;PLEC
SRF MUT MOUSE GSE1948 CREEDSID GENE 1397 DOWN	18/172	3.19092e-15	2.27505e-14	15.9773	533.297	COX7B;HSP90AB1;TPI1;ANXA2;H3F3A;ACTB;EEF1A1;LGALS1;GNG5;TMSB4X;PIM1;RACK1;APOE;TMSB10;CTSD;GAPDH;S100A11;TPT1
FOXQ1 SIRNA MDAMB231 HUMAN GSE79586 RNASEQ DOWN	15/101	3.58021e-15	2.5429e-14	23.4362	779.565	APP;ANXA2;MT-CO1;FN1;HIF1A;THBS1;EEF1A1;TMSB4X;S100A6;TIMP2;S100A4;MT-CO2;TGFBI;VIM;PTMA
MYOD1 MUT MOUSE GSE6487 CREEDSID GENE 1179 DOWN	21/264	3.70268e-15	2.61993e-14	12.0099	399.085	SH3GLB1;TPI1;YWHAB;PGAM1;FN1;MIF;ACTB;EEF1A1;MYL6;LGALS1;LAMP1;FTH1;TMSB4X;PSAP;HMOX1;P4HB;TMSB10;GAPDH;SERF2;S100A11;TPT1
HOXB4 INDUCTION MOUSE GSE9044 CREEDSID GENE 165 UP	23/335	4.02452e-15	2.82624e-14	10.3555	343.248	COX8A;PRELID1;HSP90AB1;GPX1;TPI1;GPX4;BRI3;PGAM1;HEXA;FN1;AKR1A1;GABARAP;RHOA;LAMP1;GNG5;FTH1;PSAP;RACK1;SH3BGRL3;APOE;VIM;CTSD;S100A11
OVOL1 OE MDA HUMAN GSE51975 RNASEQ UP	23/335	4.02452e-15	2.82624e-14	10.3555	343.248	HSP90AB1;AHNAK;YWHAB;H2AFZ;FN1;IQGAP1;HIF1A;YWHAZ;THBS1;EEF1A1;MYL6;ARPC3;NPC2;FTH1;TMSB4X;ERP29;TIMP2;SH3BGRL3;TGFBI;CALM1;PTMA;S100A11;TPT1
TWIST2 MUT N HUMAN GSE16524 CREEDSID GENE 2262 DOWN	19/203	4.17782e-15	2.92291e-14	14.1922	469.89	TPI1;ANXA2;PGAM1;FN1;MIF;EEF1A1;LGALS1;GPNMB;FTH1;S100A6;TOMM7;CTSH;MT-CO2;S100A4;TGFBI;VIM;GAPDH;S100A11;TPT1
AHR KO MOUSE GSE44715 CREEDSID GENE 1466 DOWN	20/236	5.19537e-15	3.62125e-14	12.7947	420.832	IFITM3;CD93;H2AFZ;LAPTM5;MIF;CENPB;PTMS;SEM1;LGALS3;TYROBP;FTH1;TMSB4X;S100A6;RACK1;MYH9;FXYD5;FAU;PTMA;GAPDH;S100A10
HEY2 KO MOUSE GSE6526 CREEDSID GENE 1508 UP	22/303	5.2458e-15	3.64281e-14	10.9368	359.617	CSTB;RNH1;GSN;GPX4;H2AFZ;PGAM1;AKR1A1;CYBA;COX7A2;CRIP1;LGALS3;CHCHD2;PRDX5;GM2A;ALDH2;NPC2;S100A6;CTSH;S100A4;ROMO1;CTSD;S100A10
FOXQ1 OE HUVEC HUMAN GSE79306 RNASEQ DOWN	26/458	5.30579e-15	3.67082e-14	8.58789	282.284	IFITM3;NRP1;GRN;HSP90AB1;MT-CO1;YWHAB;CLTA;IQGAP1;HIF1A;ACTB;GABARAP;FTH1;TIMP2;CTSD;S100A10;GPX1;H3F3A;RHOA;EEF1A1;MT-CO2;MT-CO3;CALR;P4HB;PTMA;ITM2B;TPT1
PPARA DEFICIENCY MOUSE GSE6864 CREEDSID GENE 659 UP	22/306	6.4344e-15	4.43522e-14	10.8196	353.554	RNH1;TPI1;ANXA2;H2AFZ;COX4I1;HEXA;AKR1A1;CLTA;CRIP1;GABARAP;APRT;LGALS3;MYL6;PRDX5;LAMP1;FTH1;TMSB4X;PSAP;S100A6;SMPDL3A;S100A11;S100A10
AHR KO MOUSE GSE48130 CREEDSID GENE 1464 UP	16/129	7.83825e-15	5.38303e-14	19.1296	621.325	CD52;GRN;HSP90AB1;GPX1;COX4I1;TNFAIP2;LGALS3;LAMP1;ADGRE5;APOC1;COTL1;HMOX1;SH3BGRL3;APOE;FAU;S100A11
ATF3 SIRNA HDF HUMAN GSE81405 RNASEQ DOWN	22/310	8.41855e-15	5.76038e-14	10.6672	345.705	APP;NRP1;GRN;ANXA2;FN1;HIF1A;EEF1A1;RAP2A;NCEH1;LAMP1;GPNMB;MAN2A1;FTH1;HMOX1;TGFBI;VIM;CTSD;SERF2;SASH1;TPT1;LY6E;S100A10
PBX3 OE SMMC7721 HUMAN GSE71261 RNASEQ DOWN	26/468	8.83958e-15	6.0264e-14	8.38927	271.473	IFITM3;APP;NRP1;GRN;HSP90AB1;MT-CO1;YWHAB;TNFAIP2;HIF1A;ACTB;TMSB4X;COTL1;TIMP2;TMSB10;S100A11;ANXA2;YWHAZ;AES;MYL6;MT-CO2;MT-CO3;TGFBI;CALR;P4HB;PTMA;PLEC
ZRSR2 SHRNA TF1 HUMAN GSE63816 RNASEQ DOWN	19/212	9.30303e-15	6.3193e-14	13.5242	436.946	CD52;AHNAK;H3F3A;LAPTM5;IQGAP1;EEF1A1;LGALS1;TYROBP;TMSB4X;APOC1;S100A6;CTSH;MT-CO2;S100A4;VIM;TMSB10;ITM2B;TPT1;LY6E
PPARG V290M DOMNEG MOUSE GSE11870 CREEDSID GENE 1726 UP	22/312	9.6152e-15	6.50768e-14	10.5925	341.878	CSTB;PRELID1;ECM1;RNH1;GPX1;TPI1;PGAM1;HEXA;AKR1A1;CYBA;COX6C;CRIP1;APRT;GNAI2;LGALS3;CTSH;TSPO;S100A4;SH3BGRL3;FXYD5;GAPDH;MSRB1
TWIST2 MUT N HUMAN GSE16524 CREEDSID GENE 2262 UP	24/390	1.10967e-14	7.45632e-14	9.25255	297.304	IFITM3;RNH1;HSP90AB1;GPX4;MT-CO1;H2AFZ;IQGAP1;EMP3;HIF1A;YWHAZ;GABARAP;RHOA;LAMP1;MAN2A1;CREG1;PSAP;TSPO;SH3BGRL3;LAMTOR1;PTMA;ITM2B;SASH1;TMEM14C;S100A10
ESR2 KO MOUSE GSE1050 CREEDSID GENE 901 DOWN	24/390	1.10967e-14	7.45632e-14	9.25255	297.304	IFITM3;APP;COX7B;TPI1;GSN;AHNAK;H3F3A;COX6C;GABARAP;PTMS;EEF1A1;UBL5;SYNGR1;ALDH2;GNG5;FTH1;TMSB4X;PSAP;TSPO;APOE;CTSD;PTMA;TPT1;PLEC
PCGF2 KD HUMAN GSE7578 CREEDSID GENE 130 UP	21/281	1.2864e-14	8.58215e-14	11.2149	358.701	APP;MT-CO1;FN1;IQGAP1;EMP3;ACTB;EEF1A1;LAMP1;ADGRE5;PSAP;ERP29;TIMP2;MYH9;MT-CO2;TGFBI;CALR;VIM;P4HB;TMSB10;CTSD;GAPDH
AIRE KO MOUSE GSE85 CREEDSID GENE 881 DOWN	21/281	1.2864e-14	8.58215e-14	11.2149	358.701	IFITM3;APP;ANXA2;AHNAK;YWHAB;FN1;AKR1A1;LAPTM5;COX6C;HIF1A;YWHAZ;CRIP1;GNAI2;FABP5;FTH1;ROMO1;PTMA;S100A11;ITM2B;LY6E;S100A10
JUN SIRNA PC3 HUMAN GSE53470 RNASEQ DOWN	26/476	1.31776e-14	8.76003e-14	8.23673	263.248	APP;GRN;HSP90AB1;AHNAK;CENPB;PTMS;GNAI2;PRDX5;GM2A;FTH1;TMSB4X;COTL1;RACK1;TIMP2;SH3BGRL3;TMSB10;SERF2;PRELID1;ANXA2;FN1;RHOA;AES;EEF1A1;MYH9;PTMA;PLEC
TSHZ3 SIRNA BT549 HUMAN GSE79586 RNASEQ UP	20/248	1.34483e-14	8.90833e-14	12.1139	386.917	ANXA2;AHNAK;EMP3;RHOA;EEF1A1;FTH1;TMSB4X;COTL1;TIMP2;HMOX1;MYH9;SH3BGRL3;TGFBI;CALR;VIM;TMSB10;CTSD;GAPDH;S100A11;S100A10
EZH2 SHRNA NKI HUMAN GSE95304 RNASEQ DOWN	17/159	1.35567e-14	8.94837e-14	16.2619	519.272	APP;NRP1;TPI1;ANXA2;AHNAK;IQGAP1;HIF1A;GNAI2;EEF1A1;FTH1;TMSB4X;S100A6;MYH9;MT-CO3;VIM;PTMA;TPT1
EHF SIRNA HBE HUMAN GSE85402 RNASEQ UP	22/320	1.62063e-14	1.06596e-13	10.3039	327.185	ECM1;GRN;GPX1;AHNAK;H3F3A;YWHAZ;ACTB;CHCHD2;MYL6;LGALS1;LAMP1;GM2A;NFIC;MYH9;MT-CO3;CALM1;CTSD;GAPDH;SERF2;S100A11;S100A10;PLEC
STAT3 SIRNA MDAMB468 HUMAN GSE85579 RNASEQ UP	23/358	1.66896e-14	1.0939e-13	9.63318	305.603	AHNAK;YWHAB;IQGAP1;ACTB;RHOA;EEF1A1;NCEH1;GM2A;FTH1;TMSB4X;NFIC;UCP2;COTL1;S100A6;TIMP2;CALR;CALM1;PTMA;GAPDH;S100A11;TPT1;S100A10;PLEC
NME2 INDUCTION HUMAN GSE40194 CREEDSID GENE 2959 UP	21/285	1.70308e-14	1.11236e-13	11.0427	350.095	IFITM3;CSTB;COX4I1;COX7A2;SEM1;MYL6;PRDX5;LGALS1;ALDH2;ARPC3;NPC2;S100A6;RACK1;TOMM7;MYH9;S100A4;ROMO1;FAU;TMSB10;GAPDH;LY6E
MTF2 KD MOUSE GSE16364 CREEDSID GENE 1355 DOWN	22/327	2.52818e-14	1.64552e-13	10.0638	315.086	IFITM3;CSTB;TPI1;YWHAB;YWHAZ;THBS1;PTMS;GNAI2;MYL6;LGALS1;GNG5;FABP5;TMSB4X;PIM1;S100A6;MYH9;VIM;P4HB;CALM1;TMSB10;S100A11;S100A10
FOXO1 KO MOUSE GSE18308 CREEDSID GENE 1168 UP	19/224	2.55334e-14	1.65612e-13	12.7248	398.27	COX8A;COX4I1;PGAM1;COX7A2;COX6C;PLA2G7;GABARAP;GNAI2;CHCHD2;GM2A;GNG5;FABP5;NPC2;PSAP;APOE;FAU;TMSB10;ITM2B;TPT1
ERG KD HUMAN GSE14801 CREEDSID GENE 827 UP	19/225	2.76977e-14	1.79029e-13	12.6624	395.287	IFITM3;ANXA2;MT-CO1;PGAM1;FN1;COX7A2;EMP3;EEF1B2;EEF1A1;LGALS1;GNG5;FTH1;TMSB4X;COTL1;MYH9;MT-CO2;VIM;TMSB10;GAPDH
BATF KO MOUSE GSE54215 CREEDSID GENE 1523 DOWN	20/258	2.85712e-14	1.83908e-13	11.599	361.731	PRELID1;TPI1;GSN;PGAM1;H3F3A;AKR1A1;YWHAZ;GABARAP;RHOA;GM2A;ADGRE5;NPC2;FTH1;TMSB4X;PSAP;S100A6;FXYD5;PTMA;GAPDH;S100A11
PPARA OE MOUSE GSE3067 CREEDSID GENE 2436 DOWN	22/329	2.86494e-14	1.83908e-13	9.99725	311.751	GRN;HSP90AB1;GPX1;TPI1;GSN;CRIP1;ACTB;GABARAP;RHOA;AES;GNAI2;EEF1B2;EEF1A1;SEM1;PRDX5;ALDH2;TMSB4X;CREG1;RACK1;APOE;VIM;MSRB1
ZBTB48 KO HELA HUMAN GSE96777 RNASEQ DOWN	22/332	3.45042e-14	2.20733e-13	9.89899	306.846	ANXA2;AHNAK;YWHAB;H2AFZ;IQGAP1;YWHAZ;THBS1;ACTB;EEF1A1;MYL6;LGALS1;NCEH1;FTH1;TMSB4X;COTL1;S100A6;MYH9;S100A4;VIM;S100A11;S100A10;PLEC
NFATC3 OE MOUSE GSE58960 CREEDSID GENE 1416 UP	20/261	3.5588e-14	2.26889e-13	11.4529	354.658	GPX1;TPI1;GSN;ANXA2;H2AFZ;COX4I1;FN1;CLTA;ACTB;MYL6;LGALS1;FABP5;TMSB4X;S100A6;P4HB;CALM1;GAPDH;S100A11;ITM2B;S100A10
STAT3 SIRNA HCC1143 HUMAN GSE85579 RNASEQ DOWN	21/298	4.11335e-14	2.60467e-13	10.5175	324.169	IFITM3;APP;GRN;HSP90AB1;MT-CO1;TNFAIP2;ACTB;PTMS;CHCHD2;LAMP1;NFIC;S100A6;HMOX1;MT-CO2;MT-CO3;TGFBI;P4HB;CTSD;PTMA;GAPDH;LY6E
E2F3 KD MOUSE GSE24594 CREEDSID GENE 475 DOWN	20/263	4.11337e-14	2.60467e-13	11.3574	350.059	IFITM3;GPX1;TPI1;COX4I1;MS4A7;PLA2G7;ACTB;MYL6;GPNMB;FABP5;FTH1;CREG1;PSAP;APOC1;RACK1;ACP5;FAM96A;FAU;CALM1;GAPDH
YEATS2 SHRNA H1299 HUMAN GSE90781 RNASEQ UP	20/264	4.42019e-14	2.7801e-13	11.3103	347.792	SH3GLB1;APP;GRN;GSN;ANXA2;HEXA;THBS1;GNAI2;ARPC3;NPC2;COTL1;TIMP2;MYH9;APOE;TGFBI;FXYD5;CTSD;GAPDH;ITM2B;PLEC
TP53 SIRNA MDAMB231 HUMAN GSE68248 RNASEQ DOWN	20/264	4.42019e-14	2.7801e-13	11.3103	347.792	HSP90AB1;TPI1;ANXA2;MT-CO1;YWHAB;H2AFZ;THBS1;ACTB;LGALS1;NCEH1;SOAT1;COTL1;RACK1;MT-CO2;MT-CO3;CALR;VIM;PTMA;GAPDH;S100A10
BNC2 SIRNA MDAMB231 HUMAN GSE79586 RNASEQ DOWN	15/120	4.99032e-14	3.12816e-13	19.1769	587.362	APP;NRP1;ANXA2;MT-CO1;FN1;THBS1;EEF1A1;CHCHD2;TMSB4X;ERP29;RACK1;MYH9;VIM;PTMA;TPT1
SUZ12 SHRNA PROE HUMAN GSE59089 RNASEQ DOWN	22/339	5.28552e-14	3.30212e-13	9.67693	295.835	COX7B;HSP90AB1;TPI1;H2AFZ;LST1;YWHAZ;EEF1B2;EEF1A1;LAMP1;FTH1;S100A6;ERP29;RACK1;MT-CO3;CALR;FAU;VIM;TMSB10;PTMA;GAPDH;SERF2;ITM2B
HOXA11 SIRNA MDAMB231 HUMAN GSE79586 RNASEQ DOWN	18/202	5.39946e-14	3.36206e-13	13.3519	407.899	APP;ANXA2;AHNAK;MT-CO1;FN1;IQGAP1;THBS1;RHOA;EEF1A1;TMSB4X;MYH9;MT-CO2;S100A4;MT-CO3;FXYD5;P4HB;ITM2B;PLEC
KMT2A CHROMTRANSLOC HUMAN GSE15013 CREEDSID GENE 1506 UP	19/234	5.65819e-14	3.51146e-13	12.1268	369.903	IFITM3;GPX1;MT-CO1;F13A1;ACTB;GABARAP;EEF1A1;UCP2;PIM1;RACK1;CTSH;SH3BGRL3;TGFBI;FXYD5;VIM;LAMTOR1;TMSB10;ITM2B;TPT1
HEY2 KO MOUSE GSE6526 CREEDSID GENE 1509 DOWN	21/303	5.70734e-14	3.53024e-13	10.3284	314.957	CSTB;RNH1;GSN;GPX4;H2AFZ;PGAM1;AKR1A1;CYBA;COX7A2;CRIP1;LGALS3;PRDX5;GM2A;ALDH2;NPC2;S100A6;CTSH;S100A4;ROMO1;CTSD;S100A10
NR2F2 KD HUMAN GSE33182 CREEDSID GENE 822 UP	20/269	6.30464e-14	3.88682e-13	11.0804	336.787	GRN;GPX4;MT-CO1;YWHAB;FN1;YWHAZ;THBS1;ACTB;GABARAP;DHRS3;UBL5;MYL6;NCEH1;FABP5;NPC2;FTH1;PSAP;MYH9;LAMTOR1;TMEM14C
SETDB1 KD THP1 HUMAN GSE103409 SGRNA9DAY7 RNASEQ DOWN	15/122	6.40567e-14	3.93612e-13	18.8165	571.627	AHNAK;LST1;H3F3A;ACTB;RHOA;EEF1A1;MYL6;FTH1;TMSB4X;ERP29;TSPO;S100A4;MT-CO3;PTMA;TPT1
TAL1 KO MOUSE GSE46970 CREEDSID GENE 1447 UP	21/306	6.92617e-14	4.24199e-13	10.2181	309.616	IFITM3;COX8A;APP;CSTB;COX4I1;AKR1A1;COX7A2;PLA2G7;GABARAP;LGALS1;LAMP1;FABP5;COTL1;CALR;SEC61B;FAU;P4HB;TMSB10;CTSD;ITM2B;SASH1
BNC2 SIRNA BT549 HUMAN GSE79586 RNASEQ DOWN	18/206	7.59376e-14	4.63567e-13	13.0652	394.684	IFITM3;MT-CO1;FN1;YWHAZ;THBS1;ACTB;PTMS;EEF1A1;LAMP1;COTL1;S100A6;RACK1;HMOX1;MYH9;MT-CO2;MT-CO3;CALR;PLEC
ESR1 KD HUMAN GSE26298 CREEDSID GENE 479 DOWN	19/238	7.69565e-14	4.68257e-13	11.9028	359.412	COX7B;GPX4;H2AFZ;COX7A2;MIF;COX6C;EEF1B2;SEM1;LGALS3;UBL5;LGALS1;TMSB4X;RACK1;FAM96A;MT-CO2;ROMO1;TMSB10;GAPDH;TMEM14C
NKX25 SHRNA H1 HUMAN GSE69618 DAY6 RNASEQ UP	25/471	8.53426e-14	5.17598e-13	7.93427	238.759	HSP90AB1;AHNAK;IQGAP1;HIF1A;ACTB;EEF1B2;FTH1;TMSB4X;RACK1;APOE;TMSB10;S100A11;S100A10;TPI1;ANXA2;FN1;YWHAZ;EEF1A1;APOC1;MYH9;CALR;P4HB;CALM1;TPT1;PLEC
MYOD1 MUT MOUSE GSE6487 CREEDSID GENE 1179 UP	20/274	8.92582e-14	5.39593e-13	10.8595	326.298	IFITM3;CSTB;GRN;RNH1;GPX1;H2AFZ;THBS1;RHOA;APRT;LGALS3;GNG5;ARPC3;ALOX5AP;S100A6;FAM96A;S100A4;VIM;CALM1;PTMA;FNIP2
POU1F1 MUT MOUSE GSE3129 CREEDSID GENE 1729 DOWN	18/209	9.75932e-14	5.88078e-13	12.858	385.199	IFITM3;NRP1;LRP1;HIF1A;MPEG1;GNG5;FABP5;NPC2;TMSB4X;TSPO;MYH9;CALM1;PLTP;CTSD;PTMA;TPT1;LY6E;MSRB1
EBF3 OE SKNSH HUMAN GSE90682 RNASEQ DOWN	20/276	1.02368e-13	6.14868e-13	10.7735	322.239	NRP1;ANXA2;AHNAK;MT-CO1;IQGAP1;ACTB;GNAI2;EEF1A1;CHCHD2;LGALS1;TMSB4X;COTL1;S100A6;RACK1;MYH9;TGFBI;VIM;TMSB10;PTMA;GAPDH
POU1F1 MUT MOUSE GSE3129 CREEDSID GENE 1728 DOWN	21/313	1.07898e-13	6.46002e-13	9.96954	297.667	IFITM3;HSP90AB1;ARG1;AKR1A1;HIF1A;ACTB;GABARAP;PTMS;AES;PRDX5;LAMP1;ALDH2;GNG5;SEC61B;CALM1;PLTP;GAPDH;ITM2B;LY6E;S100A10;MSRB1
MITF KD H3A HUMAN GSE61966 RNASEQ UP	26/522	1.13436e-13	6.76994e-13	7.45511	222.218	HSP90AB1;AHNAK;MT-CO1;YWHAB;IQGAP1;ACTB;LAMP1;GPNMB;FTH1;RACK1;TIMP2;TPI1;GSN;ANXA2;FN1;AES;EEF1A1;MAFB;MYH9;MT-CO2;MT-CO3;VIM;CALM1;PTMA;GAPDH;PLEC
SRF KO MOUSE GSE7412 CREEDSID GENE 1238 DOWN	18/212	1.24919e-13	7.43148e-13	12.6572	376.06	HSP90AB1;GPX1;HEXA;ACTB;GABARAP;AES;EEF1B2;CHCHD2;ARPC3;FTH1;TMSB4X;COTL1;RACK1;ACP5;APOE;VIM;PLTP;PTMA
BNC2 SIRNA BT549 HUMAN GSE79586 RNASEQ UP	23/394	1.2673e-13	7.51529e-13	8.68237	257.838	GRN;HSP90AB1;TPI1;ANXA2;GPX4;AHNAK;YWHAB;H3F3A;COX6C;GABARAP;AES;FTH1;TMSB4X;TIMP2;TSPO;VIM;CALM1;TMSB10;PTMA;GAPDH;S100A11;TPT1;S100A10
ESRRA DEFICIENCY MOUSE GSE7196 CREEDSID GENE 673 UP	20/280	1.34195e-13	7.90777e-13	10.6056	314.345	APP;HSP90AB1;GPX1;GSN;ANXA2;AHNAK;PGAM1;CRIP1;EEF1A1;LGALS3;MYL6;FTH1;TIMP2;APOE;CALR;FAU;VIM;P4HB;PTMA;S100A11
EHF SIRNA HBE HUMAN GSE85402 RNASEQ DOWN	20/280	1.34195e-13	7.90777e-13	10.6056	314.345	APP;HSP90AB1;ANXA2;COX4I1;HIF1A;THBS1;PTMS;GNAI2;EEF1B2;EEF1A1;PRDX5;FTH1;TMSB4X;RACK1;MT-CO2;CALR;TMSB10;PTMA;ITM2B;TPT1
AHR KO MOUSE GSE19411 CREEDSID GENE 1468 DOWN	22/358	1.60104e-13	9.40485e-13	9.12083	268.727	SH3GLB1;GRN;HSP90AB1;CD93;AHNAK;FN1;HIF1A;THBS1;MYL6;LAMP1;TMSB4X;S100A6;HMOX1;MYH9;S100A4;VIM;P4HB;CALM1;PTMA;GAPDH;S100A11;SASH1
NRL DEFICIENCY MOUSE GSE8972 CREEDSID GENE 657 UP	20/283	1.63932e-13	9.5995e-13	10.4831	308.614	APP;HSP90AB1;TPI1;H3F3A;YWHAZ;ACTB;GABARAP;PTMS;GNAI2;EEF1A1;GNGT2;TMSB4X;RACK1;APOE;SEC61B;CALM1;TMSB10;CTSD;PTMA;TPT1
EPAS1 KD HUMAN GSE54360 CREEDSID GENE 2882 DOWN	20/284	1.75147e-13	1.02242e-12	10.4428	306.738	IFITM3;CSTB;ANXA2;LRP1;ARG1;FN1;MIF;EEF1B2;LGALS3;PRDX5;UCP2;PIM1;TIMP2;P4HB;TMSB10;PLTP;CTSD;GAPDH;SMPDL3A;LY6E
PITX2 KO MOUSE GSE50399 CREEDSID GENE 3060 UP	18/217	1.86873e-13	1.08748e-12	12.3361	361.549	IFITM3;HSP90AB1;GPX4;BRI3;COX4I1;CRIP1;GABARAP;AES;EEF1A1;CHCHD2;PRDX5;FTH1;PSAP;RACK1;APOE;FAU;CTSD;GAPDH
ZNF589 SIRNA MDAMB231 HUMAN GSE79586 RNASEQ UP	21/322	1.87671e-13	1.08872e-12	9.667	283.283	HSP90AB1;GPX1;TPI1;ANXA2;YWHAZ;ACTB;GNAI2;EEF1B2;MYL6;LGALS1;FTH1;COTL1;S100A6;RACK1;CALR;P4HB;TMSB10;GAPDH;S100A11;S100A10;PLEC
RUNX1 KO MOUSE GSE2592 CREEDSID GENE 973 DOWN	19/251	2.01072e-13	1.15927e-12	11.2284	328.264	GRN;HSP90AB1;GPX1;TPI1;GSN;COX4I1;PGAM1;HEXA;APRT;LGALS3;LGALS1;LAMP1;PSAP;ACP5;FAU;TMSB10;CTSD;TMEM14C;PF4
ZEB1 OE CFPAC1 HUMAN GSE64558 RNASEQ DOWN	19/251	2.01072e-13	1.15927e-12	11.2284	328.264	IFITM3;ANXA2;MT-CO1;H2AFZ;H3F3A;TNFAIP2;CYBA;DHRS3;TMSB4X;S100A6;RACK1;TIMP2;MT-CO2;TGFBI;TMSB10;PTMA;GAPDH;S100A11;TPT1
TOX4 SIRNA HCT116 HUMAN GSE56788 RNASEQ UP	24/446	2.08765e-13	1.19816e-12	8.00165	233.629	APP;HSP90AB1;TPI1;ANXA2;MT-CO1;H2AFZ;H3F3A;HIF1A;YWHAZ;ACTB;GABARAP;RHOA;PTMS;MYL6;LGALS1;FTH1;MYH9;MT-CO2;CALM1;TMSB10;SERF2;S100A11;ITM2B;TPT1
TP53 MUTATION HUMAN GSE27157 CREEDSID GENE 3046 UP	15/132	2.09101e-13	1.19816e-12	17.1995	502.157	IFITM3;COX8A;COX7B;ANXA2;MT-CO1;PGAM1;EEF1A1;FTH1;S100A6;S100A4;MT-CO2;FAU;TMSB10;GAPDH;TPT1
IKZF3 MUT MOUSE GSE12356 CREEDSID GENE 599 UP	18/219	2.18898e-13	1.25046e-12	12.2121	355.984	CD52;GRN;CD93;LAPTM5;IQGAP1;YWHAZ;EEF1A1;LGALS1;LAMP1;ADGRE5;ARPC3;FTH1;PSAP;UCP2;RACK1;PTMA;ITM2B;TPT1
IRX6 SIRNA MDAMB231 HUMAN GSE79586 RNASEQ UP	21/325	2.24809e-13	1.28031e-12	9.57013	278.716	GPX1;TPI1;YWHAZ;ACTB;GNAI2;CHCHD2;MYL6;LGALS1;NCEH1;FTH1;TMSB4X;S100A6;CALR;P4HB;CALM1;TMSB10;GAPDH;S100A11;TPT1;S100A10;PLEC
KLF10 SIRNA PANC1 HUMAN GSE90566 RNASEQ DOWN	19/254	2.48954e-13	1.41352e-12	11.0834	321.656	IFITM3;ANXA2;AHNAK;MT-CO1;IQGAP1;HIF1A;ACTB;PTMS;AES;GNAI2;LGALS1;TMSB4X;COTL1;MT-CO2;MT-CO3;VIM;TMSB10;PTMA;GAPDH
PITX2 KO MOUSE GSE50399 CREEDSID GENE 3058 UP	23/411	3.06735e-13	1.73631e-12	8.2947	238.994	IFITM3;HSP90AB1;CD93;BRI3;H2AFZ;H3F3A;AKR1A1;CRIP1;EEF1A1;LGALS3;MYL6;LAMP1;FABP5;ARPC3;TMSB4X;PSAP;RACK1;APOE;CALR;VIM;P4HB;CALM1;S100A11
MYB KD A549 HUMAN GSE85187 RNASEQ UP	17/192	3.11758e-13	1.75941e-12	13.1732	379.344	COX7B;TPI1;ANXA2;AHNAK;MT-CO1;H2AFZ;H3F3A;EMP3;YWHAZ;EEF1A1;CHCHD2;MYL6;LGALS1;TMSB4X;CREG1;VIM;TPT1
MYCN SHRNA IMR575 HUMAN GSE80397 6HR RNASEQ DOWN	27/594	3.20632e-13	1.80404e-12	6.79753	195.555	APP;AHNAK;MT-CO1;HIF1A;ACTB;GABARAP;PTMS;FTH1;RACK1;TIMP2;TMSB10;H3F3A;FN1;YWHAZ;AES;EEF1A1;MYL6;MYH9;MT-CO2;MT-CO3;CALR;VIM;P4HB;CALM1;PTMA;TPT1;PLEC
ADAR KD HUVEC HUMAN GSE60217 RNASEQ DOWN	15/137	3.63997e-13	2.04188e-12	16.4905	472.314	NRP1;HSP90AB1;CD93;ANXA2;FN1;THBS1;ACTB;MYL6;LGALS1;FTH1;TMSB4X;TIMP2;CALR;CALM1;ITM2B
AIRE KO MOUSE GSE2585 CREEDSID GENE 273 DOWN	19/261	4.0533e-13	2.2602e-12	10.7589	306.996	IFITM3;CD52;H3F3A;AKR1A1;COX7A2;COX6C;CRIP1;UBL5;GNG5;FABP5;ARPC3;FTH1;TOMM7;ROMO1;APOE;CALM1;PTMA;S100A11;ITM2B
GATA2 OE HESC HUMAN GSE57395 RNASEQ UP	25/505	4.05336e-13	2.2602e-12	7.35934	209.992	APP;AHNAK;MT-CO1;TNFAIP2;CLTA;FTH1;RACK1;HMOX1;TMSB10;S100A11;ANXA2;H2AFZ;FN1;YWHAZ;RHOA;MYL6;MYH9;TGFBI;CALR;VIM;P4HB;CALM1;GAPDH;TPT1;PLEC
TCF21 SIRNA HCASMC HUMAN GSE44461 RNASEQ DOWN	25/506	4.23542e-13	2.35469e-12	7.34366	209.222	APP;NRP1;HSP90AB1;MT-CO1;IQGAP1;ACTB;EEF1B2;GPNMB;FTH1;TMSB4X;CREG1;RACK1;TMSB10;H3F3A;COX6C;YWHAZ;EEF1A1;MYL6;ARPC3;S100A6;ERP29;MYH9;MT-CO3;PTMA;TPT1
KLF15 DEFICIENCY MOUSE GSE7137 CREEDSID GENE 675 UP	20/298	4.3055e-13	2.38655e-12	9.90982	282.169	PRELID1;GRN;HSP90AB1;TPI1;ARG1;PGAM1;HEXA;AKR1A1;COX7A2;ACTB;APRT;EEF1A1;LGALS1;LAMP1;TMSB4X;CALR;FAU;P4HB;PTMA;S100A10
PRRX1 SIRNA MCF7 HUMAN GSE79586 RNASEQ UP	23/419	4.58203e-13	2.53232e-12	8.12379	230.809	IFITM3;APP;GRN;HSP90AB1;ANXA2;YWHAB;H2AFZ;H3F3A;COX6C;ACTB;GABARAP;FTH1;ERP29;TIMP2;MT-CO2;MT-CO3;CALR;P4HB;CALM1;TMSB10;CTSD;LY6E;S100A10
GATA3 OE MDAMB231 HUMAN GSE72141 RNASEQ UP	19/264	4.97232e-13	2.73991e-12	10.6256	301.02	IFITM3;APP;HSP90AB1;MT-CO1;FN1;THBS1;NPC2;FTH1;TMSB4X;CREG1;MT-CO2;S100A4;MT-CO3;CALR;P4HB;S100A11;ITM2B;LY6E;S100A10
OVOL1 OE MDA HUMAN GSE51975 RNASEQ DOWN	19/265	5.31969e-13	2.9227e-12	10.5818	299.066	APP;GPX1;ANXA2;GPX4;MT-CO1;ACTB;GNAI2;LGALS1;NCEH1;UCP2;MYH9;MT-CO2;MT-CO3;VIM;TMSB10;CTSD;GAPDH;S100A10;PLEC
RUNX1 KO MOUSE GSE46970 CREEDSID GENE 1446 UP	16/169	5.67252e-13	3.10741e-12	14.0997	397.584	COX8A;CSTB;HSP90AB1;COX4I1;ACTB;EEF1B2;EEF1A1;LAMP1;PSAP;FAU;TMSB10;CTSD;PTMA;ITM2B;SASH1;TPT1
SOX10 KO MOUSE GSE12007 CREEDSID GENE 284 DOWN	19/271	7.92932e-13	4.33098e-12	10.3267	287.734	APP;H2AFZ;PGAM1;FN1;MIF;EEF1B2;LGALS3;FABP5;S100A6;RACK1;TSPO;S100A4;FXYD5;VIM;P4HB;PTMA;GAPDH;S100A10;PLEC
EZH2 KO MDAMB231 HUMAN GSE72524 RNASEQ DOWN	20/310	8.96263e-13	4.8811e-12	9.49393	263.367	APP;HSP90AB1;GSN;AHNAK;MT-CO1;LAPTM5;RHOA;EEF1A1;NCEH1;ARPC3;TMSB4X;S100A6;ERP29;TIMP2;MYH9;MT-CO2;S100A4;CTSD;S100A11;S100A10
FOXF2 OE HUVEC HUMAN GSE79306 RNASEQ UP	20/311	9.51321e-13	5.15092e-12	9.46082	261.884	IFITM3;SH3GLB1;GPX1;GSN;CD93;ANXA2;AHNAK;MT-CO1;FN1;YWHAZ;EEF1A1;S100A6;TIMP2;SH3BGRL3;VIM;CALM1;GAPDH;ITM2B;TPT1;PLEC
ESRRA KO MOUSE GSE8106 CREEDSID GENE 2613 DOWN	20/311	9.51321e-13	5.15092e-12	9.46082	261.884	APP;COX7B;TPI1;GSN;AHNAK;LRP1;ACTB;PTMS;GNAI2;EEF1A1;UBL5;SYNGR1;LAMP1;FTH1;S100A6;TSPO;FAM96A;CTSD;GAPDH;MSRB1
AIRE KO MOUSE GSE2515 CREEDSID GENE 60 DOWN	18/239	9.78024e-13	5.26498e-12	11.0956	306.829	HSP90AB1;GPX1;H2AFZ;COX4I1;AKR1A1;COX7A2;COX6C;CRIP1;ACTB;EEF1B2;EEF1A1;SEM1;LGALS1;TMSB4X;RACK1;SEC61B;TMSB10;TPT1
NR2C2 KO MOUSE GSE21903 CREEDSID GENE 2200 DOWN	18/239	9.78024e-13	5.26498e-12	11.0956	306.829	COX8A;GRN;GPX1;GPX4;ARG1;AKR1A1;COX6C;PTMS;LGALS1;LAMP1;ALDH2;FTH1;CREG1;MT-CO2;ROMO1;APOE;ITM2B;S100A10
HOXC13 OE MOUSE GSE2374 CREEDSID GENE 201 DOWN	21/351	9.96056e-13	5.34665e-12	8.80438	243.309	IFITM3;CSTB;TPI1;GSN;BRI3;H2AFZ;H3F3A;GABARAP;PTMS;LGALS3;PRDX5;ARPC3;APOC1;TOMM7;HMOX1;TSPO;APOE;SEC61B;CTSD;PTMA;GAPDH
IRX6 SIRNA MDAMB231 HUMAN GSE79586 RNASEQ DOWN	19/275	1.02892e-12	5.50721e-12	10.1633	280.533	APP;GRN;HSP90AB1;ANXA2;AHNAK;MT-CO1;FN1;IQGAP1;THBS1;EEF1A1;NPC2;TIMP2;MYH9;MT-CO2;MT-CO3;VIM;CTSD;ITM2B;LY6E
MECOM KO MOUSE GSE11557 CREEDSID GENE 581 DOWN	22/393	1.04262e-12	5.56461e-12	8.24555	227.489	IFITM3;HSP90AB1;GPX1;YWHAB;COX4I1;HEXA;TNFAIP2;COX7A2;EMP3;MYL6;ARPC3;HMOX1;S100A4;SH3BGRL3;FXYD5;FAU;VIM;CALM1;TMSB10;TMEM14C;LY6E;PF4
EZH2 SHRNA HUVEC HUMAN GSE71164 SHEARSTRESS RNASEQ UP	21/352	1.05204e-12	5.59889e-12	8.77733	242.081	GRN;HSP90AB1;TPI1;ANXA2;MT-CO1;LAPTM5;PTMS;EEF1A1;SOAT1;ALDH2;NPC2;FTH1;TMSB4X;TIMP2;HMOX1;CALR;P4HB;CTSD;GAPDH;SERF2;ITM2B
ZMAT4 SIRNA MCF7 HUMAN GSE79586 RNASEQ UP	24/483	1.15622e-12	6.13583e-12	7.34262	201.818	IFITM3;APP;ANXA2;AHNAK;YWHAB;COX6C;HIF1A;YWHAZ;ACTB;LAMP1;FTH1;TMSB4X;MYH9;MT-CO2;MT-CO3;CALR;P4HB;CTSD;SERF2;S100A11;ITM2B;LY6E;S100A10;PLEC
DOT1L DELETION MOUSE GSE25911 CREEDSID GENE 455 DOWN	19/277	1.17017e-12	6.19227e-12	10.0835	277.032	CD93;HEXA;COX7A2;EMP3;COX6C;HIF1A;THBS1;AES;EEF1B2;UBL5;LGALS1;GM2A;FABP5;FTH1;PSAP;ERP29;FXYD5;P4HB;LY6E
SRF KO MOUSE GSE1948 CREEDSID GENE 1185 DOWN	19/278	1.24741e-12	6.58237e-12	10.044	275.307	COX7B;TPI1;GSN;GPX4;ACTB;EEF1A1;SYNGR1;LGALS1;ARPC3;TMSB4X;PIM1;RACK1;APOE;TMSB10;CTSD;S100A11;ITM2B;TPT1;S100A10
HOXA11 SIRNA MDAMB231 HUMAN GSE79586 RNASEQ UP	22/398	1.34109e-12	7.05678e-12	8.13381	222.358	HSP90AB1;GPX1;TPI1;YWHAB;H2AFZ;TNFAIP2;YWHAZ;ACTB;GNAI2;LGALS1;ADGRE5;FTH1;TIMP2;TGFBI;CALR;VIM;CALM1;TMSB10;PTMA;GAPDH;S100A11;S100A10
ZNF217 OE HUMAN GSE35511 CREEDSID GENE 344 UP	18/245	1.49066e-12	7.82178e-12	10.799	294.076	COX8A;MT-CO1;YWHAB;HIF1A;ACTB;EEF1B2;LGALS3;MYL6;LGALS1;FABP5;NPC2;TMSB4X;UCP2;TOMM7;CALM1;GAPDH;TPT1;S100A10
ZNF217 OE HUMAN GSE35511 CREEDSID GENE 1079 DOWN	18/246	1.5973e-12	8.35786e-12	10.7511	292.029	COX8A;MT-CO1;YWHAB;HIF1A;ACTB;EEF1B2;LGALS3;MYL6;LGALS1;FABP5;NPC2;TMSB4X;UCP2;TOMM7;CALM1;GAPDH;TPT1;S100A10
NFIA DEFICIENCY MOUSE GSE4623 CREEDSID GENE 667 DOWN	20/320	1.61109e-12	8.40649e-12	9.17277	249.078	APP;HSP90AB1;TPI1;GSN;LRP1;PGAM1;COX7A2;PLA2G7;YWHAZ;AES;SYNGR1;LAMP1;FTH1;PSAP;APOE;P4HB;PLTP;CTSD;GAPDH;ITM2B
STAT3 KO MOUSE GSE38375 CREEDSID GENE 2479 DOWN	17/213	1.69534e-12	8.82145e-12	11.7493	318.442	CD52;HSP90AB1;GPX4;COX4I1;EEF1A1;CHCHD2;MYL6;NPC2;RACK1;TSPO;ACP5;FXYD5;FAU;PTMA;SMPDL3A;ITM2B;TPT1
JUND SIRNA PC3 HUMAN GSE53470 RNASEQ UP	21/361	1.70727e-12	8.85884e-12	8.54105	231.429	NRP1;GPX1;COX6C;THBS1;ACTB;EEF1A1;CHCHD2;LGALS1;LAMP1;TMSB4X;RACK1;MT-CO2;CALR;FAU;P4HB;TMSB10;PTMA;GAPDH;SERF2;TPT1;LY6E
HOXA11 SIRNA T47D HUMAN GSE79586 RNASEQ UP	25/542	1.92931e-12	9.98323e-12	6.81959	183.951	APP;GRN;HSP90AB1;AHNAK;MT-CO1;YWHAB;THBS1;ACTB;CHCHD2;LGALS1;LAMP1;FTH1;RACK1;CTSD;S100A11;H2AFZ;H3F3A;EEF1A1;ERP29;MYH9;MT-CO2;CALR;PTMA;GAPDH;TPT1
YY1 KO MOUSE GSE39009 CREEDSID GENE 76 UP	18/249	1.96147e-12	1.01216e-11	10.6098	286.013	CSTB;RNH1;HSP90AB1;GPX1;GSN;GPX4;FN1;AKR1A1;CRIP1;GABARAP;EEF1A1;LGALS3;LGALS1;S100A6;RACK1;S100A4;GAPDH;S100A10
THRB HCC MUTANT BN HUMAN GSE29159 CREEDSID GENE 1696 DOWN	20/324	2.02504e-12	1.04209e-11	9.05022	243.681	COX8A;PRELID1;GRN;GPX4;H2AFZ;MIF;YWHAZ;ACTB;PTMS;SEM1;UBL5;CHCHD2;MYL6;LGALS1;PSAP;CALR;P4HB;CTSD;PTMA;GAPDH
FOXM1 KD HUMAN GSE2222 CREEDSID GENE 1733 DOWN	19/286	2.06087e-12	1.05761e-11	9.73911	262.059	RNH1;HSP90AB1;TPI1;YWHAB;H2AFZ;MIF;ACTB;GABARAP;EEF1B2;CHCHD2;GNG5;ARPC3;ERP29;HMOX1;FXYD5;SEC61B;S100A11;TPT1;S100A10
NRL DEFICIENCY MOUSE GSE8972 CREEDSID GENE 656 UP	17/216	2.12608e-12	1.08809e-11	11.5704	310.974	APP;TPI1;PGAM1;COX7A2;ACTB;GABARAP;EEF1A1;UBL5;GNG5;TMSB4X;RACK1;TOMM7;CALM1;TMSB10;PTMA;GAPDH;TPT1
SRF KD MOUSE GSE1948 CREEDSID GENE 1156 DOWN	21/366	2.22077e-12	1.13035e-11	8.41511	225.804	APP;CSTB;ANXA2;H3F3A;AKR1A1;CLTA;COX7A2;YWHAZ;ACTB;LGALS1;GNG5;ARPC3;FTH1;TMSB4X;S100A6;CALM1;TMSB10;PTMA;S100A11;ITM2B;S100A10
PAX2 SIRNA REP HUMAN GSE59781 RNASEQ DOWN	21/366	2.22077e-12	1.13035e-11	8.41511	225.804	NRP1;HSP90AB1;TPI1;AHNAK;COX4I1;H3F3A;CYBA;IQGAP1;HIF1A;CHCHD2;S100A6;RACK1;TIMP2;MT-CO3;TGFBI;CTSD;GAPDH;ITM2B;TMEM14C;LY6E;PLEC
NFKB1 INACTIVATION HUMAN GSE20667 CREEDSID GENE 2574 DOWN	20/326	2.26757e-12	1.15104e-11	8.99015	241.047	GPX1;TPI1;GPX4;LAPTM5;MIF;CRIP1;EEF1B2;EEF1A1;FTH1;PSAP;ALOX5AP;ERP29;RACK1;ROMO1;CALR;FAU;GAPDH;SERF2;TPT1;TMEM14C
EZH2 KO HESC HUMAN GSE76626 RNASEQ UP	17/217	2.29091e-12	1.15348e-11	11.5119	308.544	IFITM3;COX7B;HSP90AB1;ANXA2;FN1;ACTB;TMSB4X;TOMM7;MT-CO2;MT-CO3;APOE;CALR;P4HB;TMSB10;PTMA;S100A11;S100A10
MYC OE U2OS HUMAN GSE59819 RNASEQ UP	17/217	2.29091e-12	1.15348e-11	11.5119	308.544	APP;GRN;ANXA2;AHNAK;MT-CO1;FN1;IQGAP1;THBS1;ACTB;LGALS1;TMSB4X;MYH9;TGFBI;CALR;VIM;P4HB;PLEC
MYC OE U2OS HUMAN GSE66789 RNASEQ UP	17/217	2.29091e-12	1.15348e-11	11.5119	308.544	APP;GRN;ANXA2;AHNAK;MT-CO1;FN1;IQGAP1;THBS1;ACTB;LGALS1;TMSB4X;MYH9;TGFBI;CALR;VIM;P4HB;PLEC
RARA KD HUMAN GSE26298 CREEDSID GENE 69 UP	19/290	2.63305e-12	1.31864e-11	9.5934	255.788	IFITM3;APP;CSTB;GRN;ANXA2;ACTB;GABARAP;DHRS3;LGALS3;CHCHD2;NPC2;TMSB4X;PSAP;UCP2;P4HB;TMSB10;S100A11;ITM2B;S100A10
ATF3 SIRNA HDF HUMAN GSE81405 RNASEQ UP	19/290	2.63305e-12	1.31864e-11	9.5934	255.788	TPI1;GSN;AHNAK;MT-CO1;IQGAP1;YWHAZ;THBS1;ACTB;RHOA;MYL6;LGALS1;TMSB4X;MYH9;MT-CO2;MT-CO3;CALR;CALM1;TMSB10;GAPDH
ADARB1 KD HUVEC HUMAN GSE60217 RNASEQ UP	21/374	3.35346e-12	1.67047e-11	8.22102	217.208	HSP90AB1;TPI1;CD93;AHNAK;YWHAB;FN1;IQGAP1;RHOA;GNAI2;LGALS1;MAN2A1;FTH1;COTL1;S100A6;HMOX1;MYH9;SH3BGRL3;CALR;S100A11;S100A10;PLEC
TCF7L2 SIRNA PANC1 HUMAN GSE63776 RNASEQ UP	21/374	3.35346e-12	1.67047e-11	8.22102	217.208	SH3GLB1;APP;PRELID1;ANXA2;IQGAP1;HIF1A;ACTB;EEF1B2;EEF1A1;LGALS1;NCEH1;TMSB4X;S100A6;MYH9;MT-CO2;APOE;TGFBI;LAMTOR1;P4HB;TMSB10;PLEC
U2AF1 KD A549 HUMAN GSE66553 RNASEQ DOWN	22/417	3.37844e-12	1.67844e-11	7.73501	204.309	NRP1;TPI1;ANXA2;MT-CO1;TNFAIP2;IQGAP1;HIF1A;ACTB;PTMS;MYL6;MYH9;MT-CO2;MT-CO3;TGFBI;CALR;VIM;P4HB;TMSB10;PTMA;GAPDH;S100A11;PLEC
NFE2L2 KNOCKOUT FEMALE MOUSE GSE867 CREEDSID GENE 1363 DOWN	13/107	3.72789e-12	1.84713e-11	18.3259	482.248	CSTB;AKR1A1;MPEG1;LGALS1;LAMP1;ALDH2;MAN2A1;CREG1;APOC1;ACP5;APOE;ITM2B;LY6E
NRL DEFICIENCY MOUSE GSE8972 CREEDSID GENE 658 UP	19/296	3.77525e-12	1.86565e-11	9.38272	246.79	APP;HSP90AB1;COX7A2;YWHAZ;ACTB;GABARAP;PTMS;GNAI2;EEF1A1;GNGT2;FTH1;TMSB4X;S100A6;APOE;SEC61B;CALM1;TMSB10;CTSD;ITM2B
TRPS1 MUTATION MOUSE GSE33766 CREEDSID GENE 621 UP	17/224	3.82262e-12	1.88408e-11	11.1187	292.311	CSTB;HSP90AB1;COX4I1;H3F3A;CRIP1;ACTB;EEF1A1;CHCHD2;MYL6;PRDX5;LGALS1;NPC2;TMSB4X;FAU;VIM;TMSB10;S100A11
NFE2L2 KO MOUSE GSE867 CREEDSID GENE 1362 UP	19/297	4.00564e-12	1.96909e-11	9.34849	245.335	IFITM3;NRP1;COX7B;TPI1;H3F3A;COX7A2;GABARAP;PTMS;SEM1;UBL5;FABP5;RACK1;ROMO1;SEC61B;PTMA;GAPDH;TPT1;TMEM14C;MSRB1
OVOL1 OE PC3 HUMAN GSE48230 RNASEQ UP	20/337	4.1654e-12	2.04225e-11	8.6733	227.277	APP;HSP90AB1;MT-CO1;H2AFZ;H3F3A;FN1;YWHAZ;ACTB;RHOA;CHCHD2;GM2A;NFIC;RACK1;TIMP2;MYH9;MT-CO3;PTMA;GAPDH;LY6E;PLEC
AIRE KO MOUSE GSE2585 CREEDSID GENE 272 UP	19/298	4.24911e-12	2.07784e-11	9.31451	243.894	APP;CSTB;RNH1;HSP90AB1;GSN;ANXA2;AHNAK;YWHAZ;PTMS;EEF1A1;LGALS3;LAMP1;PIM1;S100A6;RACK1;HMOX1;TPT1;LY6E;S100A10
ELK1 KD HUMAN GSE34589 CREEDSID GENE 2865 DOWN	20/339	4.64087e-12	2.26349e-11	8.61804	224.897	IFITM3;HSP90AB1;GPX1;PGAM1;FN1;AKR1A1;YWHAZ;CHCHD2;GNG5;TMSB4X;PSAP;TOMM7;TSPO;ROMO1;SEC61B;LAMTOR1;P4HB;PTMA;ITM2B;TMEM14C
SOX7 OE HUMAN GSE10809 CREEDSID GENE 1271 UP	16/194	4.78e-12	2.32527e-11	12.104	315.511	MT-CO1;FN1;HIF1A;ACTB;GABARAP;EEF1A1;UBL5;PRDX5;LGALS1;TMSB4X;S100A6;TOMM7;MT-CO2;TMSB10;GAPDH;TPT1
NEUROG3 OE MOUSE GSE3653 CREEDSID GENE 1660 DOWN	19/301	5.06506e-12	2.45754e-11	9.21401	239.644	IFITM3;HSP90AB1;GPX1;GPX4;H2AFZ;COX4I1;FN1;ACTB;EEF1A1;CHCHD2;MYL6;LGALS1;TMSB4X;S100A6;VIM;TMSB10;PTMA;GAPDH;S100A11
SOX2 SIRNA KYSE70 HUMAN GSE47058 RNASEQ DOWN	18/264	5.25836e-12	2.5359e-11	9.95528	258.551	HSP90AB1;TPI1;ANXA2;AHNAK;IQGAP1;THBS1;ACTB;MYL6;NFIC;RACK1;MYH9;CALR;TMSB10;PTMA;GAPDH;S100A11;S100A10;PLEC
MYC OE U2OS HUMAN GSE59819 RNASEQ DOWN	21/383	5.2673e-12	2.5359e-11	8.01293	208.092	PTPN18;PRELID1;HSP90AB1;TPI1;GPX4;H2AFZ;RHOA;EEF1B2;EEF1A1;CHCHD2;FTH1;COTL1;RACK1;TSPO;MT-CO2;MT-CO3;FAU;TMSB10;PTMA;GAPDH;S100A10
MYC OE U2OS HUMAN GSE66789 RNASEQ DOWN	21/383	5.2673e-12	2.5359e-11	8.01293	208.092	PTPN18;PRELID1;HSP90AB1;TPI1;GPX4;H2AFZ;RHOA;EEF1B2;EEF1A1;CHCHD2;FTH1;COTL1;RACK1;TSPO;MT-CO2;MT-CO3;FAU;TMSB10;PTMA;GAPDH;S100A10
ZNF142 SIRNA T47D HUMAN GSE79586 RNASEQ UP	24/519	5.29996e-12	2.54507e-11	6.79596	176.446	APP;HSP90AB1;ANXA2;AHNAK;YWHAB;YWHAZ;EEF1B2;EEF1A1;CHCHD2;LGALS1;LAMP1;FTH1;TMSB4X;UCP2;RACK1;MYH9;P4HB;CALM1;CTSD;GAPDH;SERF2;S100A11;TPT1;LY6E
PPARG V290M DOMNEG MOUSE GSE11870 CREEDSID GENE 1726 DOWN	16/196	5.59215e-12	2.6785e-11	11.9683	310.096	NRP1;GSN;ACTB;DHRS3;EEF1A1;LGALS1;FABP5;FTH1;TMSB4X;PSAP;S100A6;CALR;FAU;S100A11;ITM2B;S100A10
POU1F1 OE HUMAN GSE64101 CREEDSID GENE 2931 UP	20/343	5.74814e-12	2.74617e-11	8.50957	220.246	IFITM3;PRELID1;GRN;TPI1;ANXA2;GPX4;MIF;ACTB;GABARAP;GNG5;FTH1;SH3BGRL3;CALR;FAU;P4HB;TMSB10;CTSD;S100A11;LY6E;S100A10
NEUROG3 OE MOUSE GSE3653 CREEDSID GENE 2289 DOWN	19/305	6.38184e-12	3.04114e-11	9.08328	234.145	IFITM3;HSP90AB1;GPX1;GPX4;H2AFZ;COX4I1;FN1;ACTB;EEF1A1;CHCHD2;MYL6;LGALS1;TMSB4X;S100A6;VIM;TMSB10;PTMA;GAPDH;S100A11
NFE2L2 KO MOUSE GSE867 CREEDSID GENE 726 DOWN	16/198	6.53049e-12	3.10406e-11	11.8356	304.821	COX7B;ARG1;LST1;COX6C;HIF1A;GNAI2;UBL5;ALDH2;GNG5;FABP5;TMSB4X;APOC1;TOMM7;ITM2B;LY6E;S100A10
DDIT3 KO MOUSE GSE2082 CREEDSID GENE 1388 UP	19/306	6.7577e-12	3.19579e-11	9.05117	232.799	IFITM3;CSTB;AHNAK;HIF1A;YWHAZ;THBS1;GABARAP;PTMS;GNAI2;LAMP1;GNG5;TSPO;MYH9;CALM1;TMSB10;CTSD;S100A11;TMEM14C;S100A10
REST SHRNA C2 HUMAN GSE90068 PBPA RNASEQ UP	19/306	6.7577e-12	3.19579e-11	9.05117	232.799	IFITM3;APP;HSP90AB1;YWHAB;FN1;TNFAIP2;THBS1;MAFB;MAN2A1;FTH1;CREG1;HMOX1;S100A4;APOE;TGFBI;CALR;P4HB;PLTP;GAPDH
MSGN1 OE MOUSE GSE29848 CREEDSID GENE 1631 UP	17/233	7.19266e-12	3.37838e-11	10.6505	273.27	IFITM3;NRP1;COX4I1;FN1;ACTB;EEF1B2;LGALS1;NPC2;FTH1;TMSB4X;FAU;VIM;P4HB;TMSB10;SERF2;S100A11;S100A10
NFE2L2 KO MOUSE GSE8969 CREEDSID GENE 2190 DOWN	17/233	7.19266e-12	3.37838e-11	10.6505	273.27	GRN;GPX1;COX4I1;FN1;COX7A2;COX6C;ACTB;MPEG1;CHCHD2;TMSB4X;PSAP;APOC1;APOE;GAPDH;SERF2;TPT1;MSRB1
NFKB1 OE HEK293 HUMAN GSE57027 RNASEQ UP	11/68	7.19805e-12	3.37838e-11	25.2807	648.632	EEF1A1;AHNAK;MT-CO1;H3F3A;MYH9;MT-CO2;MT-CO3;TMSB10;ACTB;PTMS;PLEC
TFEB OE HUMAN GSE16267 CREEDSID GENE 2976 UP	20/348	7.48048e-12	3.50214e-11	8.37771	214.626	APP;CSTB;GRN;BRI3;HEXA;HIF1A;YWHAZ;LAMP1;FTH1;PSAP;PIM1;TIMP2;HMOX1;CALR;P4HB;TMSB10;CTSD;GAPDH;FNIP2;S100A11
NR4A2 OE HUMAN GSE58475 CREEDSID GENE 1431 DOWN	22/435	7.75361e-12	3.62094e-11	7.39104	189.084	IFITM3;COX8A;PRELID1;HSP90AB1;GPX1;GPX4;H2AFZ;EMP3;HIF1A;YWHAZ;THBS1;RHOA;SEM1;FABP5;ERP29;TSPO;FXYD5;P4HB;PTMA;S100A11;ITM2B;S100A10
ESR1 KD HUMAN GSE26298 CREEDSID GENE 479 UP	20/350	8.30148e-12	3.86712e-11	8.32608	212.436	CSTB;GRN;HSP90AB1;ANXA2;PGAM1;HIF1A;YWHAZ;ACTB;EEF1A1;CHCHD2;PRDX5;ARPC3;NPC2;FTH1;PSAP;UCP2;ERP29;TOMM7;TGFBI;MSRB1
EPAS1 KD HUVEC HUMAN GSE62974 RNASEQ DOWN	18/272	8.66975e-12	4.02863e-11	9.6378	245.486	NRP1;TPI1;CD93;MT-CO1;H2AFZ;AES;MYL6;FTH1;TMSB4X;TIMP2;MT-CO2;MT-CO3;CALR;VIM;TMSB10;PLTP;PTMA;GAPDH
PAX7 OE H9 HUMAN GSE98976 PROLIFMYOG RNASEQ UP	21/395	9.4365e-12	4.36556e-11	7.75105	196.772	APP;TPI1;ANXA2;AHNAK;YWHAB;IQGAP1;HIF1A;YWHAZ;THBS1;ACTB;RHOA;MYL6;SOAT1;TIMP2;MYH9;MT-CO2;CALR;VIM;P4HB;GAPDH;PLEC
FOXP1 KD HUMAN GSE51382 CREEDSID GENE 1435 UP	17/237	9.44157e-12	4.36556e-11	10.4547	265.403	CSTB;HSP90AB1;MT-CO1;YWHAB;H2AFZ;COX7A2;COX6C;HIF1A;EEF1B2;EEF1A1;UBL5;FABP5;TMSB4X;FAU;LAMTOR1;GAPDH;SERF2
PAX3 KD HUMAN GSE16249 CREEDSID GENE 2757 UP	17/238	1.00978e-11	4.65746e-11	10.4069	263.489	MT-CO1;YWHAB;PGAM1;COX7A2;GABARAP;EEF1B2;CHCHD2;MAFB;GPNMB;PSAP;TIMP2;TOMM7;FAM96A;CALR;TMSB10;SASH1;TMEM14C
FOXD4L6 SIRNA MDAMB231 HUMAN GSE79586 RNASEQ DOWN	18/275	1.04125e-11	4.79077e-11	9.52383	240.839	APP;GRN;AHNAK;MT-CO1;H2AFZ;H3F3A;FN1;HIF1A;THBS1;EEF1A1;LAMP1;NPC2;TMSB4X;S100A6;MT-CO2;MT-CO3;PTMA;SERF2
SP1 KD HUMAN GSE37935 CREEDSID GENE 2219 UP	18/276	1.10624e-11	5.07729e-11	9.48643	239.319	COX7B;GPX1;MT-CO1;COX7A2;YWHAZ;ACTB;GABARAP;CHCHD2;MYL6;PRDX5;LGALS1;FTH1;PSAP;TIMP2;MT-CO2;P4HB;TMSB10;S100A11
IRF4 KO MOUSE GSE51932 CREEDSID GENE 2774 UP	17/240	1.15392e-11	5.28313e-11	10.3125	259.723	IFITM3;CD52;PTPN18;HSP90AB1;H2AFZ;COX4I1;CYBA;COX7A2;COX6C;CRIP1;MPEG1;SEM1;TYROBP;ADGRE5;ALOX5AP;CALR;ITM2B
ZMAT4 SIRNA MCF7 HUMAN GSE79586 RNASEQ DOWN	13/117	1.18842e-11	5.41623e-11	16.5554	416.464	GRN;TPI1;MT-CO1;THBS1;PTMS;EEF1A1;MYL6;PRDX5;RACK1;TMSB10;PTMA;GAPDH;TPT1
RUNX1 KO MOUSE GSE46970 CREEDSID GENE 1446 DOWN	20/357	1.18879e-11	5.41623e-11	8.15021	205.023	NRP1;GPX1;TPI1;H2AFZ;H3F3A;HEXA;FN1;COX6C;YWHAZ;RHOA;GNAI2;FTH1;CREG1;ALOX5AP;FAM96A;SH3BGRL3;VIM;P4HB;CALM1;GAPDH
DDIT3 MUT MOUSE GSE2082 CREEDSID GENE 899 DOWN	15/174	1.2097e-11	5.4981e-11	12.6293	317.477	CD52;COX7B;PGAM1;CLTA;ACTB;EEF1A1;LGALS3;ARPC3;TMSB4X;S100A6;RACK1;S100A4;TMSB10;GAPDH;TPT1
NFE2L2 KO MOUSE GSE35124 CREEDSID GENE 2151 DOWN	17/241	1.23294e-11	5.59013e-11	10.2659	257.871	GPX4;AKR1A1;COX7A2;SEM1;MYL6;CREG1;APOC1;ERP29;RACK1;CTSH;MT-CO2;ROMO1;APOE;SEC61B;P4HB;S100A10;MSRB1
PLAGL2 DEFICIENCY MOUSE GSE9123 CREEDSID GENE 166 UP	17/242	1.31696e-11	5.95662e-11	10.2198	256.038	IFITM3;HSP90AB1;GPX1;TPI1;ANXA2;GPX4;PGAM1;CRIP1;LGALS3;LGALS1;S100A6;TGFBI;VIM;P4HB;GAPDH;S100A11;S100A10
E2F1 SHRNA NKI HUMAN GSE95304 RNASEQ DOWN	13/118	1.3263e-11	5.98438e-11	16.3969	410.677	HSP90AB1;ANXA2;AHNAK;MT-CO1;EEF1A1;LGALS1;FTH1;TMSB4X;S100A6;ERP29;MT-CO3;TMSB10;TPT1
KLF5 KO CFPAC1 HUMAN GSE64558 RNASEQ UP	19/320	1.4729e-11	6.62984e-11	8.624	215.093	APP;NRP1;HSP90AB1;AHNAK;MT-CO1;FN1;IQGAP1;HIF1A;EEF1A1;FTH1;TMSB4X;TIMP2;MYH9;MT-CO2;MT-CO3;TGFBI;VIM;P4HB;TPT1
NFKB1 INACTIVATION HUMAN GSE20667 CREEDSID GENE 2575 DOWN	18/281	1.49175e-11	6.69852e-11	9.30371	231.927	COX8A;GPX1;TPI1;GPX4;CYBA;COX7A2;COX6C;GABARAP;EEF1B2;EEF1A1;CHCHD2;GNG5;FABP5;ARPC3;PSAP;TOMM7;GAPDH;SERF2
FOXP3 OE SW780 HUMAN GSE81157 RNASEQ DOWN	17/244	1.50117e-11	6.72467e-11	10.1287	252.43	GRN;HSP90AB1;TPI1;ANXA2;COX4I1;FN1;THBS1;CHCHD2;LAMP1;FTH1;RACK1;CTSH;TGFBI;GAPDH;SERF2;S100A11;TPT1
NEUROG3 OE MOUSE GSE3653 CREEDSID GENE 2290 UP	19/321	1.55483e-11	6.9484e-11	8.59501	213.905	HSP90AB1;GPX1;TPI1;PGAM1;H3F3A;AKR1A1;COX7A2;YWHAZ;EEF1A1;CHCHD2;MYL6;FABP5;TMSB4X;RACK1;APOE;FAU;TMSB10;GAPDH;SERF2
SRF KO MOUSE GSE1948 CREEDSID GENE 1185 UP	18/282	1.58251e-11	7.05518e-11	9.26799	230.49	CSTB;GRN;YWHAB;H2AFZ;FN1;LAPTM5;CYBA;COX6C;PLA2G7;HIF1A;PTMS;GNG5;FTH1;PSAP;APOC1;S100A6;CALM1;PTMA
PPARA OE MOUSE GSE5777 CREEDSID GENE 271 UP	16/211	1.71714e-11	7.6372e-11	11.0393	273.639	GPX4;COX4I1;AKR1A1;MIF;EEF1A1;LGALS1;GNG5;FTH1;TMSB4X;PSAP;UCP2;FAU;GAPDH;ITM2B;TPT1;S100A10
ZBTB7B KO MOUSE GSE17812 CREEDSID GENE 1681 DOWN	21/408	1.73431e-11	7.69523e-11	7.48568	185.479	HSP90AB1;AHNAK;YWHAB;COX4I1;CYBA;COX6C;CRIP1;LGALS3;MYL6;LGALS1;MAN2A1;NPC2;S100A4;SH3BGRL3;FXYD5;VIM;LAMTOR1;P4HB;CTSD;SMPDL3A;ITM2B
INSM1 DEFICIENCY MOUSE GSE46139 CREEDSID GENE 299 UP	18/285	1.88655e-11	8.33117e-11	9.16245	226.255	COX8A;CSTB;HSP90AB1;GPX1;ANXA2;BRI3;AKR1A1;MIF;CENPB;GNAI2;LGALS3;MYL6;ALDH2;PSAP;TIMP2;MYH9;FAU;GAPDH
INSM1 KO MOUSE GSE46139 CREEDSID GENE 2298 DOWN	18/285	1.88655e-11	8.33117e-11	9.16245	226.255	COX8A;CSTB;HSP90AB1;GPX1;ANXA2;BRI3;AKR1A1;MIF;CENPB;GNAI2;LGALS3;MYL6;ALDH2;PSAP;TIMP2;MYH9;FAU;GAPDH
ELF4 KO MOUSE GSE15324 CREEDSID GENE 2839 DOWN	19/325	1.927e-11	8.48969e-11	8.48092	209.245	CD52;YWHAB;H2AFZ;AKR1A1;CLTA;COX7A2;CRIP1;ACTB;LGALS3;MYL6;LGALS1;ARPC3;FTH1;TMSB4X;RACK1;LAMTOR1;PTMA;S100A11;TPT1
EZH2 SHRNA HUVEC HUMAN GSE71164 SHEARSTRESS RNASEQ DOWN	17/248	1.94339e-11	8.54178e-11	9.95131	245.439	SH3GLB1;APP;CD93;AHNAK;FN1;THBS1;ACTB;GNAI2;LGALS1;S100A6;ACP5;MT-CO2;MT-CO3;VIM;TPT1;S100A10;PLEC
ZNF143 SIRNA MCF7 HUMAN GSE76453 RNASEQ UP	20/367	1.95792e-11	8.58543e-11	7.91127	195.065	ANXA2;AHNAK;MT-CO1;FN1;HIF1A;ACTB;EEF1B2;EEF1A1;MYL6;FTH1;TMSB4X;MYH9;MT-CO2;MT-CO3;CALR;P4HB;CALM1;CTSD;PTMA;TPT1
GATA2 SIRNA LNCAP HUMAN GSE38393 RNASEQ UP	21/411	1.98936e-11	8.70289e-11	7.42695	183.005	COX8A;APP;GPX1;GPX4;YWHAZ;ACTB;GABARAP;RHOA;AES;CHCHD2;MYL6;PRDX5;LAMP1;FTH1;CTSH;MYH9;CTSD;GAPDH;SERF2;ITM2B;PLEC
AIRE OE MOUSE GSE12073 CREEDSID GENE 1173 UP	19/326	2.03222e-11	8.84894e-11	8.45286	208.104	APP;CSTB;GRN;YWHAB;PGAM1;HEXA;AKR1A1;F13A1;CRIP1;GNAI2;EEF1A1;LAMP1;NPC2;S100A6;CALR;P4HB;CALM1;GAPDH;ITM2B
FOXM1 SIRNA HUMAN GSE2222 CREEDSID GENE 853 DOWN	19/326	2.03222e-11	8.84894e-11	8.45286	208.104	COX8A;RNH1;HSP90AB1;TPI1;YWHAB;CLTA;MIF;ACTB;GABARAP;EEF1B2;CHCHD2;GNG5;COTL1;ERP29;PTMA;GAPDH;TPT1;LY6E;S100A10
GLI1 SIRNA HCT116 HUMAN GSE56788 RNASEQ UP	17/249	2.07143e-11	8.99866e-11	9.90791	243.736	APP;MT-CO1;COX4I1;IQGAP1;THBS1;RHOA;EEF1B2;EEF1A1;MYL6;FTH1;TMSB4X;S100A6;MT-CO2;CALR;P4HB;CALM1;TPT1
EPAS1 KD HUVEC HUMAN GSE62974 RNASEQ UP	19/328	2.25895e-11	9.79054e-11	8.39729	205.847	ANXA2;AHNAK;H3F3A;FN1;IQGAP1;YWHAZ;THBS1;ACTB;RHOA;GNAI2;LGALS1;ARPC3;S100A6;MYH9;P4HB;CALM1;SERF2;SASH1;PLEC
FOXF2 OE HUVEC HUMAN GSE79306 RNASEQ DOWN	18/289	2.37686e-11	1.02777e-10	9.02537	220.784	APP;HSP90AB1;HIF1A;THBS1;ACTB;GABARAP;RHOA;MYL6;LGALS1;FTH1;TMSB4X;MYH9;MT-CO2;MT-CO3;TGFBI;CALR;TMSB10;PTMA
TSHZ3 SIRNA MDAMB231 HUMAN GSE79586 RNASEQ UP	21/416	2.49398e-11	1.07593e-10	7.33105	178.984	HSP90AB1;TPI1;MT-CO1;YWHAB;LAPTM5;HIF1A;YWHAZ;FTH1;TIMP2;MYH9;MT-CO2;SH3BGRL3;MT-CO3;TGFBI;CALR;P4HB;TMSB10;CTSD;GAPDH;S100A11;S100A10
LHX1 ABLATION MOUSE GSE4230 CREEDSID GENE 776 DOWN	20/373	2.62129e-11	1.12824e-10	7.77441	189.422	COX8A;GPX1;TPI1;GPX4;COX4I1;PGAM1;AKR1A1;CYBA;COX7A2;COX6C;SEM1;CHCHD2;PRDX5;LAMP1;FTH1;FAM96A;ROMO1;P4HB;GAPDH;SMPDL3A
GATA4 OE MOUSE GSE66016 CREEDSID GENE 2651 DOWN	18/291	2.66423e-11	1.13956e-10	8.95833	218.122	CSTB;GRN;GPX1;H2AFZ;COX4I1;H3F3A;CLTA;COX6C;GABARAP;EEF1A1;UBL5;LAMP1;GPNMB;PSAP;COTL1;ERP29;TMSB10;S100A11
IRF6 KO MOUSE GSE5800 CREEDSID GENE 153 UP	17/253	2.66589e-11	1.13956e-10	9.73799	237.1	CSTB;RNH1;HSP90AB1;GPX1;TPI1;ANXA2;PGAM1;MIF;HIF1A;EEF1B2;LGALS3;MAFB;FABP5;APOC1;TGFBI;FAU;S100A11
POU2AF1 MUT MOUSE GSE12356 CREEDSID GENE 598 DOWN	17/253	2.66589e-11	1.13956e-10	9.73799	237.1	HSP90AB1;CD93;COX4I1;AKR1A1;CLTA;COX7A2;EEF1B2;CHCHD2;MYL6;ALDH2;ARPC3;NPC2;TMSB4X;ACP5;CALR;FAU;CALM1
TSHZ3 SIRNA MDAMB231 HUMAN GSE79586 RNASEQ DOWN	15/184	2.7017e-11	1.15223e-10	11.876	288.997	IFITM3;APP;GRN;ANXA2;FN1;THBS1;ACTB;EEF1A1;MYL6;TMSB4X;NFIC;S100A6;RACK1;PTMA;PLEC
STAT3 SIRNA MDAMB231 HUMAN GSE85579 RNASEQ UP	13/125	2.78066e-11	1.18321e-10	15.3666	373.497	ANXA2;AHNAK;MT-CO1;YWHAB;ACTB;EEF1A1;TMSB4X;TIMP2;MYH9;MT-CO2;MT-CO3;VIM;PLEC
PPARA KO MOUSE GSE6864 CREEDSID GENE 981 UP	18/292	2.81973e-11	1.1971e-10	8.92518	216.809	ANXA2;H2AFZ;COX4I1;AKR1A1;CLTA;CRIP1;GABARAP;APRT;LGALS3;MYL6;PRDX5;LAMP1;FTH1;TMSB4X;S100A6;SMPDL3A;S100A11;S100A10
ZNF589 SIRNA MCF7 HUMAN GSE79586 RNASEQ UP	21/419	2.85189e-11	1.20801e-10	7.27467	176.632	IFITM3;COX8A;NRP1;ANXA2;COX6C;YWHAZ;THBS1;ACTB;LAMP1;ARPC3;FTH1;TMSB4X;CALR;P4HB;TMSB10;CTSD;SERF2;S100A11;ITM2B;LY6E;S100A10
MECP2 MUT HUMAN GSE6955 CREEDSID GENE 2473 UP	20/375	2.88552e-11	1.21949e-10	7.72982	187.593	COX8A;GRN;GPX1;TPI1;GPX4;COX4I1;COX7A2;MIF;RHOA;EEF1B2;ALDH2;PSAP;TOMM7;CTSH;APOE;FAU;TMSB10;CTSD;ITM2B;SASH1
OVOL2 OE MDA HUMAN GSE51975 RNASEQ DOWN	21/421	3.11663e-11	1.31419e-10	7.23755	175.089	COX8A;NRP1;HSP90AB1;GPX1;TPI1;GPX4;MT-CO1;H2AFZ;EMP3;LGALS1;NCEH1;ADGRE5;NFIC;UCP2;COTL1;RACK1;MT-CO3;VIM;CTSD;PTMA;GAPDH
FOXM1 KD HUMAN GSE55204 CREEDSID GENE 1369 UP	16/220	3.22545e-11	1.35701e-10	10.5474	254.798	IFITM3;CSTB;COX7B;GRN;COX6C;LIPA;HIF1A;EEF1A1;MYL6;GPNMB;ARPC3;FTH1;TMSB4X;SEC61B;TMSB10;TPT1
CHD1 KD 22RV1 HUMAN GSE84610 RNASEQ UP	17/257	3.41541e-11	1.43057e-10	9.57374	230.728	COX8A;HSP90AB1;TPI1;GPX4;AHNAK;MT-CO1;ACTB;PTMS;RACK1;MT-CO2;MT-CO3;P4HB;TMSB10;PTMA;GAPDH;SERF2;PLEC
MECP2 KD MOUSE GSE47150 CREEDSID GENE 951 DOWN	19/336	3.42325e-11	1.43057e-10	8.18202	197.169	APP;TPI1;GPX4;YWHAB;H2AFZ;COX4I1;PGAM1;COX7A2;MIF;ACTB;CHCHD2;FABP5;FTH1;TMSB4X;APOE;CALR;CALM1;PTMA;GAPDH
GATA3 OE MDAMB231 HUMAN GSE72141 RNASEQ DOWN	19/336	3.42325e-11	1.43057e-10	8.18202	197.169	NRP1;AHNAK;H2AFZ;HIF1A;YWHAZ;ACTB;EEF1B2;EEF1A1;LGALS1;NCEH1;SOAT1;RACK1;MYH9;VIM;TMSB10;CTSD;PTMA;GAPDH;PLEC
ZNF589 SIRNA T47D HUMAN GSE79586 RNASEQ DOWN	19/338	3.7913e-11	1.58084e-10	8.12989	195.083	APP;MT-CO1;YWHAB;H2AFZ;H3F3A;THBS1;NCEH1;TMSB4X;CREG1;S100A6;TIMP2;TSPO;MT-CO2;MT-CO3;CALR;CALM1;TMSB10;PTMA;ITM2B
ELF4 KO MOUSE GSE15324 CREEDSID GENE 2839 UP	15/189	3.96411e-11	1.64921e-10	11.5318	276.2	GRN;HSP90AB1;TPI1;GPX4;COX4I1;LAPTM5;HIF1A;EEF1A1;PIM1;ROMO1;SEC61B;VIM;P4HB;CALM1;GAPDH
NEUROG3 OE MOUSE GSE3653 CREEDSID GENE 1658 DOWN	17/260	4.10097e-11	1.70236e-10	9.45409	226.116	IFITM3;GPX1;TPI1;GPX4;COX4I1;PGAM1;H3F3A;COX7A2;MIF;COX6C;CHCHD2;MYL6;FABP5;FTH1;FAU;PTMA;GAPDH
IKZF1 MUT MOUSE GSE2501 CREEDSID GENE 1730 DOWN	16/224	4.22861e-11	1.75145e-10	10.3425	247.046	CSTB;ANXA2;AKR1A1;CYBA;YWHAZ;CRIP1;AES;EEF1A1;SEM1;LGALS1;NPC2;ACP5;SEC61B;GAPDH;TMEM14C;MSRB1
HNF4G OE LNCAP HUMAN GSE85557 RNASEQ DOWN	17/261	4.35647e-11	1.80042e-10	9.41487	224.608	APP;NRP1;PTPN18;AHNAK;MT-CO1;H3F3A;COX7A2;YWHAZ;GABARAP;RHOA;EEF1A1;MYL6;RACK1;TIMP2;MT-CO3;CALM1;TPT1
MYC OE MCF7 HUMAN GSE101738 RNASEQ DOWN	14/159	4.52542e-11	1.86611e-10	12.8473	306.005	ANXA2;MT-CO1;YWHAB;H2AFZ;COX6C;THBS1;ACTB;EEF1A1;FTH1;TMSB4X;MT-CO2;MT-CO3;CALM1;TMSB10
SRF KD MOUSE GSE1948 CREEDSID GENE 1156 UP	15/191	4.60633e-11	1.89529e-10	11.3996	271.322	COX7B;GRN;HSP90AB1;BRI3;FN1;LAPTM5;EEF1A1;SYNGR1;APOC1;RACK1;APOE;PLTP;CTSD;GAPDH;TPT1
ADARB1 KD HUVEC HUMAN GSE60217 RNASEQ DOWN	16/226	4.83175e-11	1.98367e-10	10.2429	243.302	APP;NRP1;ANXA2;MT-CO1;H3F3A;YWHAZ;THBS1;ACTB;EEF1A1;MYL6;TMSB4X;RACK1;MT-CO3;VIM;P4HB;TPT1
EP400 SHRNA MKL1 HUMAN GSE69876 RNASEQ DOWN	19/343	4.87905e-11	1.9987e-10	8.00237	190.004	APP;HSP90AB1;TPI1;MT-CO1;H2AFZ;H3F3A;IQGAP1;YWHAZ;ACTB;EEF1A1;MYL6;MT-CO3;CALR;P4HB;CALM1;TMSB10;PTMA;GAPDH;SERF2
PAX5 SIRNA T47D HUMAN GSE79586 RNASEQ DOWN	20/387	5.07112e-11	2.07283e-10	7.47246	177.134	AHNAK;MT-CO1;THBS1;ACTB;APRT;MYL6;MAN2A1;ARPC3;TMSB4X;NFIC;S100A6;TSPO;MT-CO2;MT-CO3;CALM1;PTMA;GAPDH;TPT1;TMEM14C;PLEC
ADNP DEFICIENCY MOUSE GSE4068 CREEDSID GENE 718 DOWN	12/105	5.38831e-11	2.19768e-10	16.9849	401.596	EEF1A1;CHCHD2;HSP90AB1;PGAM1;RACK1;MIF;APOE;VIM;PTMA;GAPDH;ACTB;TPT1
SPI1 KD MOUSE GSE5654 CREEDSID GENE 202 UP	16/228	5.51351e-11	2.23896e-10	10.1453	239.643	IFITM3;HSP90AB1;TPI1;MIF;EMP3;CRIP1;CHCHD2;PRDX5;FABP5;FTH1;SH3BGRL3;FXYD5;VIM;CTSD;S100A11;S100A10
ATF6 INDUCED MOUSE GSE8322 CREEDSID GENE 1473 DOWN	16/228	5.51351e-11	2.23896e-10	10.1453	239.643	HSP90AB1;TPI1;GPX4;COX4I1;ACTB;AES;PRDX5;LGALS1;FTH1;CREG1;PSAP;CALR;FAU;CTSD;GAPDH;PLEC
MYOD1 MUT MOUSE GSE6487 CREEDSID GENE 1178 UP	16/229	5.88674e-11	2.37504e-10	10.0971	237.845	IFITM3;COX8A;RNH1;TPI1;ANXA2;COX4I1;HEXA;APRT;LGALS3;GNG5;ALOX5AP;S100A6;RACK1;S100A4;FAU;LAMTOR1
HNF4A MUT MOUSE GSE3116 CREEDSID GENE 850 UP	16/229	5.88674e-11	2.37504e-10	10.0971	237.845	IFITM3;HSP90AB1;TPI1;ANXA2;MIF;EEF1A1;MYL6;LGALS1;PSAP;RACK1;MYH9;FAU;TMSB10;GAPDH;S100A11;TMEM14C
WT1 OE HUMAN GSE5117 CREEDSID GENE 2720 DOWN	16/229	5.88674e-11	2.37504e-10	10.0971	237.845	IFITM3;CSTB;RNH1;ANXA2;COX4I1;COX7A2;ACTB;EEF1B2;EEF1A1;LGALS1;GNG5;RACK1;FAU;VIM;TPT1;S100A10
NFE2L2 DEFICIENCY MOUSE GSE8969 CREEDSID GENE 183 UP	16/230	6.28318e-11	2.52408e-10	10.0494	236.066	GRN;GPX1;COX4I1;FN1;COX7A2;COX6C;ACTB;MPEG1;CHCHD2;TMSB4X;PSAP;APOC1;APOE;GAPDH;TPT1;MSRB1
SUZ12 KD HEK293 HUMAN GSE50177 RNASEQ UP	16/230	6.28318e-11	2.52408e-10	10.0494	236.066	APP;HSP90AB1;YWHAB;YWHAZ;ACTB;GABARAP;PTMS;MYH9;MT-CO2;MT-CO3;CALR;VIM;P4HB;CALM1;CTSD;PTMA
SMAD3 KO MOUSE GSE28598 CREEDSID GENE 1159 DOWN	18/307	6.43319e-11	2.5788e-10	8.45545	198.424	GPX1;H2AFZ;FN1;F13A1;EMP3;THBS1;DHRS3;LGALS3;MYL6;LGALS1;FABP5;COTL1;S100A6;ACP5;S100A4;VIM;S100A10;PF4
EHF KD CALU3 HUMAN GSE63397 RNASEQ UP	20/393	6.67128e-11	2.66851e-10	7.35	172.215	APP;ANXA2;IQGAP1;YWHAZ;THBS1;RHOA;SOAT1;FTH1;TMSB4X;S100A6;ERP29;RACK1;TIMP2;TSPO;MYH9;TGFBI;PTMA;S100A11;TPT1;S100A10
OVOL1 KO MOUSE GSE55072 CREEDSID GENE 2617 UP	17/270	7.41767e-11	2.96073e-10	9.07578	211.689	IFITM3;RNH1;ARG1;ACTB;EEF1A1;LGALS3;FABP5;FTH1;TMSB4X;UCP2;TIMP2;CALR;CTSD;GAPDH;SMPDL3A;S100A11;LY6E
OVOL2 OE MOUSE GSE55074 CREEDSID GENE 2603 UP	18/310	7.5445e-11	3.00493e-10	8.36729	195.022	IFITM3;COX8A;GRN;TPI1;GSN;CD93;GPX4;COX4I1;PGAM1;FN1;LAPTM5;DHRS3;PSAP;APOC1;MT-CO2;APOE;GAPDH;LY6E
EZH2 SHRNA HUVEC HUMAN GSE71164 RNASEQ DOWN	19/353	7.97856e-11	3.17105e-10	7.7588	180.405	HSP90AB1;AHNAK;MT-CO1;H3F3A;FN1;LAPTM5;IQGAP1;YWHAZ;ACTB;RHOA;EEF1A1;FTH1;RACK1;MT-CO2;MT-CO3;VIM;CALM1;GAPDH;TPT1
DDIT3 KNOCKOUT TREATED WITH 2 UGML TUNICAMYCIN FOR 4 HOURS MOUSE GSE2082 CREEDSID GENE 1387 UP	17/272	8.32576e-11	3.30202e-10	9.00368	208.967	IFITM3;CSTB;BRI3;AKR1A1;CYBA;YWHAZ;THBS1;GABARAP;PTMS;LAMP1;GNG5;TMSB4X;TSPO;CTSD;S100A11;TPT1;TMEM14C
IKZF1 MUT MOUSE GSE2501 CREEDSID GENE 1730 UP	18/313	8.83202e-11	3.48799e-10	8.28093	191.704	PTPN18;H2AFZ;H3F3A;LAPTM5;HIF1A;PTMS;GNAI2;GNG5;ARPC3;TMSB4X;TSPO;MYH9;APOE;TMSB10;CTSD;PTMA;ITM2B;TPT1
JUNB KD FORESKIN HUMAN GSE63079 RNASEQ UP	18/313	8.83202e-11	3.48799e-10	8.28093	191.704	PTPN18;GRN;HSP90AB1;GSN;MT-CO1;FN1;HIF1A;THBS1;GM2A;FTH1;MT-CO3;TGFBI;VIM;CTSD;PTMA;GAPDH;TPT1;PLEC
THRB MUT HUMAN GSE29159 CREEDSID GENE 1697 DOWN	17/275	9.88244e-11	3.8946e-10	8.89762	204.981	COX8A;GRN;GPX4;COX7A2;ACTB;PTMS;UBL5;CHCHD2;MYL6;PRDX5;LGALS1;GNG5;NPC2;PSAP;TGFBI;TMSB10;S100A10
ADAR OE HEK293 HUMAN GSE87198 RNASEQ UP	17/276	1.04585e-10	4.11294e-10	8.86281	203.677	COX8A;PRELID1;HSP90AB1;ACTB;PTMS;EEF1B2;CHCHD2;PRDX5;RACK1;MYH9;MT-CO2;CALR;FAU;VIM;PTMA;GAPDH;TPT1
FOXQ1 SIRNA MDAMB231 HUMAN GSE79586 RNASEQ UP	22/499	1.10094e-10	4.32048e-10	6.37829	146.252	COX8A;HSP90AB1;GPX1;TPI1;YWHAB;H2AFZ;IQGAP1;YWHAZ;ACTB;GNAI2;MYL6;LGALS1;NCEH1;ADGRE5;FTH1;SH3BGRL3;CALR;P4HB;CALM1;TMSB10;GAPDH;S100A11
FOXP2 OE SHSY5Y HUMAN GSE100291 RNASEQ DOWN	16/240	1.18494e-10	4.64038e-10	9.59589	219.325	NRP1;HSP90AB1;ANXA2;MT-CO1;FN1;THBS1;ACTB;EEF1B2;EEF1A1;TMSB4X;RACK1;MYH9;MT-CO2;MT-CO3;PTMA;TPT1
AIRE KO MOUSE GSE30129 CREEDSID GENE 1676 UP	17/279	1.23785e-10	4.83747e-10	8.75999	199.837	IFITM3;GRN;ANXA2;H2AFZ;FN1;F13A1;THBS1;MPEG1;LGALS3;TYROBP;ALDH2;ALOX5AP;S100A6;CTSH;S100A4;TGFBI;PLTP
AIRE KO MOUSE GSE2585 CREEDSID GENE 272 DOWN	16/241	1.26043e-10	4.91542e-10	9.55275	217.749	IFITM3;H2AFZ;COX6C;HIF1A;THBS1;GNAI2;GNG5;FABP5;ARPC3;FTH1;TMSB4X;TOMM7;ROMO1;APOE;PTMA;ITM2B
TFAP2C KD MOUSE GSE10175 CREEDSID GENE 1498 DOWN	18/321	1.3331e-10	5.18796e-10	8.05899	183.248	ECM1;GPX1;GPX4;H3F3A;EMP3;COX6C;ACTB;EEF1B2;LGALS3;PRDX5;LGALS1;FABP5;HMOX1;VIM;CALM1;TMSB10;SERF2;PF4
ZFX KO MOUSE GSE7069 CREEDSID GENE 178 UP	15/206	1.34565e-10	5.22592e-10	10.4963	238.57	CD52;GRN;LST1;EEF1B2;EEF1A1;TYROBP;TMSB4X;ALOX5AP;PIM1;SH3BGRL3;FXYD5;FAU;VIM;ITM2B;PF4
SON KD HUMAN GSE26888 CREEDSID GENE 62 UP	18/322	1.40231e-10	5.42344e-10	8.03207	182.229	COX8A;CSTB;COX7B;ANXA2;GPX4;AKR1A1;EMP3;LIPA;CRIP1;APRT;FTH1;S100A6;TOMM7;S100A4;VIM;P4HB;TMSB10;GAPDH
SON KD HUMAN GSE26888 CREEDSID GENE 890 DOWN	18/322	1.40231e-10	5.42344e-10	8.03207	182.229	COX8A;CSTB;COX7B;ANXA2;GPX4;AKR1A1;EMP3;LIPA;CRIP1;APRT;FTH1;S100A6;TOMM7;S100A4;VIM;P4HB;TMSB10;GAPDH
EBF1 OE MOUSE GSE2192 CREEDSID GENE 860 UP	17/282	1.46205e-10	5.6428e-10	8.65949	196.103	COX7B;TPI1;ANXA2;GPX4;YWHAB;PGAM1;COX7A2;COX6C;PTMS;EEF1A1;FABP5;NPC2;FTH1;TOMM7;TSPO;ROMO1;GAPDH
ERG KD HUMAN GSE14801 CREEDSID GENE 827 DOWN	19/368	1.61929e-10	6.23678e-10	7.41962	167.267	GRN;CD93;BRI3;H2AFZ;LAPTM5;ACTB;GABARAP;GNAI2;SEM1;PRDX5;FABP5;NPC2;PSAP;ERP29;TOMM7;TSPO;CALM1;PTMA;S100A10
IRF4 KD HUMAN GSE22036 CREEDSID GENE 2601 UP	19/369	1.69548e-10	6.51677e-10	7.39804	166.44	IFITM3;COX7B;GPX1;H2AFZ;COX6C;ACTB;LGALS3;ADGRE5;GNG5;FTH1;CTSH;TSPO;MT-CO2;S100A4;LAMTOR1;TMSB10;PTMA;S100A11;ITM2B
BPTF KO MOUSE GSE48123 CREEDSID GENE 2328 DOWN	17/285	1.72334e-10	6.61025e-10	8.56125	192.47	IFITM3;HSP90AB1;GPX1;GSN;H2AFZ;MIF;YWHAZ;THBS1;APRT;GNAI2;EEF1A1;LGALS1;TIMP2;SH3BGRL3;P4HB;TMSB10;ITM2B
NFXL1 KD HUMAN GSE23674 CREEDSID GENE 2439 DOWN	18/327	1.80127e-10	6.89503e-10	7.90008	177.257	COX8A;GPX1;TPI1;GPX4;YWHAB;MIF;YWHAZ;GABARAP;APRT;FABP5;FTH1;COTL1;S100A6;ERP29;S100A4;PTMA;SERF2;LY6E
NFE2L2 KO MOUSE GSE8969 CREEDSID GENE 2190 UP	16/248	1.92653e-10	7.32944e-10	9.26122	207.175	IFITM3;GPX4;ARG1;HEXA;AKR1A1;EEF1A1;LAMP1;ALDH2;FABP5;FTH1;CREG1;CALR;P4HB;CALM1;ITM2B;S100A10
BATF KO MOUSE GSE54215 CREEDSID GENE 1523 UP	16/248	1.92653e-10	7.32944e-10	9.26122	207.175	CD52;PTPN18;HSP90AB1;H2AFZ;COX4I1;CYBA;COX7A2;CRIP1;SEM1;LGALS3;CHCHD2;MYL6;LGALS1;PIM1;ROMO1;VIM
PGR KO MOUSE GSE39920 CREEDSID GENE 3078 UP	16/248	1.92653e-10	7.32944e-10	9.26122	207.175	IFITM3;APP;NRP1;COX7B;TPI1;AHNAK;H2AFZ;THBS1;GNAI2;GM2A;RACK1;TMSB10;PLTP;S100A11;TPT1;LY6E
EZH2 SIRNA MCF7 HUMAN GSE76271 RNASEQ DOWN	19/372	1.94451e-10	7.38281e-10	7.33404	163.995	APP;AHNAK;MT-CO1;H3F3A;IQGAP1;GABARAP;RHOA;EEF1A1;MYL6;PRDX5;RACK1;MT-CO2;MT-CO3;VIM;TMSB10;PTMA;GAPDH;SERF2;TPT1
NFE2L1 KO MOUSE GSE867 CREEDSID GENE 893 DOWN	14/178	2.05442e-10	7.78429e-10	11.3479	253.124	H3F3A;CLTA;COX7A2;CRIP1;LGALS1;NPC2;RACK1;TOMM7;HMOX1;TSPO;APOE;FXYD5;CTSD;LY6E
ZBTB48 KO U2OS HUMAN GSE96777 RNASEQ DOWN	17/289	2.13911e-10	8.08879e-10	8.43362	187.778	APP;NRP1;TPI1;ANXA2;AHNAK;YWHAZ;THBS1;LAMP1;GPNMB;FTH1;TMSB4X;NFIC;TIMP2;CALR;P4HB;GAPDH;PLEC
AIRE KO MOUSE GSE85 CREEDSID GENE 881 UP	16/250	2.16931e-10	8.16991e-10	9.18113	204.293	CD52;TPI1;CYBA;EEF1A1;LAMP1;NPC2;TMSB4X;PIM1;S100A6;RACK1;CTSH;TSPO;S100A4;SEC61B;SMPDL3A;TPT1
NFE2L2 DEFICIENCY MOUSE GSE8969 CREEDSID GENE 183 DOWN	16/250	2.16931e-10	8.16991e-10	9.18113	204.293	IFITM3;GPX4;ARG1;HEXA;AKR1A1;EEF1A1;LAMP1;ALDH2;FABP5;FTH1;CREG1;CALR;P4HB;CALM1;ITM2B;S100A10
SOX9 OE MOUSE GSE34060 CREEDSID GENE 2743 UP	18/331	2.19368e-10	8.22851e-10	7.79752	173.419	APP;HSP90AB1;ANXA2;AKR1A1;THBS1;DHRS3;EEF1A1;MYL6;APOC1;S100A6;TIMP2;APOE;VIM;TMSB10;PTMA;S100A11;ITM2B;S100A10
SNAI1 KO MOUSE GSE53107 CREEDSID GENE 1448 UP	18/331	2.19368e-10	8.22851e-10	7.79752	173.419	IFITM3;HSP90AB1;CYBA;CRIP1;ACTB;GABARAP;AES;GNAI2;MYL6;GNGT2;APOC1;PIM1;HMOX1;APOE;PLTP;GAPDH;S100A11;LY6E
KLF13 KO MOUSE GSE25502 CREEDSID GENE 1821 UP	17/290	2.25665e-10	8.43083e-10	8.4023	186.632	ARL11;NRP1;ECM1;GRN;CD93;ANXA2;F13A1;EMP3;MPEG1;DHRS3;LGALS1;TYROBP;ALOX5AP;TIMP2;APOE;VIM;PF4
PPARA KO MOUSE GSE6864 CREEDSID GENE 1371 DOWN	17/290	2.25665e-10	8.43083e-10	8.4023	186.632	ANXA2;COX4I1;AKR1A1;CLTA;CRIP1;GABARAP;APRT;LGALS3;MYL6;PRDX5;LAMP1;FTH1;TMSB4X;S100A6;SMPDL3A;S100A11;S100A10
IRF9 OE HUMAN GSE50002 CREEDSID GENE 1659 UP	14/180	2.38334e-10	8.86869e-10	11.21	248.385	APP;ECM1;GSN;ARG1;HEXA;GM2A;ALDH2;TMSB4X;CREG1;PIM1;TIMP2;S100A4;FXYD5;CTSD
ATF6 ACTIVATION HESC HUMAN GSE106847 RNASEQ UP	14/180	2.38334e-10	8.86869e-10	11.21	248.385	APP;GSN;ANXA2;MT-CO1;FN1;IQGAP1;TMSB4X;TIMP2;MYH9;VIM;P4HB;S100A11;S100A10;PLEC
GATA4 INACTIVATION MOUSE GSE5298 CREEDSID GENE 546 DOWN	15/215	2.45517e-10	9.11781e-10	10.0194	221.706	PGAM1;FN1;THBS1;ACTB;EEF1B2;EEF1A1;LGALS1;FABP5;FTH1;TMSB4X;RACK1;FAU;VIM;P4HB;PTMA
TP63 DEPLETION HUMAN GSE5993 CREEDSID GENE 90 DOWN	19/378	2.54778e-10	9.44294e-10	7.20924	159.257	COX7B;HSP90AB1;TPI1;GPX4;YWHAB;H2AFZ;COX4I1;MIF;COX6C;HIF1A;THBS1;EEF1B2;CHCHD2;PRDX5;FABP5;CTSH;FAM96A;FAU;LAMTOR1
MYB OE HUMAN GSE2816 CREEDSID GENE 2154 UP	12/120	2.62258e-10	9.70096e-10	14.6148	322.428	CSTB;LGALS1;ADGRE5;ANXA2;MT-CO1;ALOX5AP;LAPTM5;CTSH;MT-CO2;VIM;GAPDH;S100A10
KLF15 KO MOUSE GSE53231 CREEDSID GENE 446 UP	16/254	2.74159e-10	1.01211e-09	9.02498	198.706	CD52;CSTB;LST1;LAPTM5;YWHAZ;THBS1;EEF1B2;LGALS3;TYROBP;ALOX5AP;S100A6;S100A4;ROMO1;TGFBI;FXYD5;S100A10
STAT3 SIRNA MDAMB157 HUMAN GSE85579 RNASEQ UP	18/336	2.79561e-10	1.02799e-09	7.67296	168.788	PRELID1;ANXA2;IQGAP1;YWHAZ;ACTB;RHOA;EEF1A1;TMSB4X;COTL1;S100A6;RACK1;TIMP2;SH3BGRL3;FXYD5;VIM;GAPDH;S100A10;PLEC
YEATS2 SHRNA H1299 HUMAN GSE90781 RNASEQ DOWN	18/336	2.79561e-10	1.02799e-09	7.67296	168.788	TPI1;AHNAK;MT-CO1;H2AFZ;COX4I1;YWHAZ;ACTB;EEF1A1;CHCHD2;LGALS1;RACK1;MT-CO2;MT-CO3;CALR;VIM;CALM1;TMSB10;PTMA
RUNX1 KO MOUSE GSE40155 CREEDSID GENE 1492 DOWN	16/255	2.90492e-10	1.06609e-09	8.98676	197.344	HSP90AB1;TPI1;ANXA2;COX4I1;MIF;COX6C;CRIP1;MPEG1;APRT;MYL6;LGALS1;FABP5;NPC2;S100A4;ROMO1;PTMA
IRF4 KD HUMAN GSE22036 CREEDSID GENE 2601 DOWN	15/218	2.98101e-10	1.09187e-09	9.86981	216.48	COX8A;TPI1;GPX4;MT-CO1;COX4I1;PGAM1;MIF;CRIP1;EEF1B2;LGALS1;TMSB4X;S100A6;MT-CO3;TPT1;TMEM14C
RORA KO MOUSE GSE23736 CREEDSID GENE 1154 DOWN	19/382	3.04212e-10	1.11207e-09	7.12834	156.205	COX8A;COX7B;GPX4;BRI3;ARG1;COX4I1;PGAM1;AKR1A1;COX6C;SEM1;CHCHD2;ALDH2;MAN2A1;ROMO1;SEC61B;P4HB;SERF2;S100A10;MSRB1
PPARG OE MOUSE GSE2192 CREEDSID GENE 861 DOWN	17/296	3.0968e-10	1.12985e-09	8.21908	179.961	IFITM3;APP;CSTB;GRN;LRP1;FN1;CYBA;THBS1;GABARAP;EEF1A1;LAMP1;MAN2A1;NPC2;PSAP;CTSD;ITM2B;TPT1
SRF KO MOUSE GSE1948 CREEDSID GENE 1157 UP	17/297	3.26217e-10	1.18786e-09	8.18931	178.883	CSTB;GRN;AKR1A1;LAPTM5;CYBA;COX6C;PLA2G7;HIF1A;YWHAZ;PTMS;SEM1;GM2A;FTH1;APOC1;S100A6;CALM1;PTMA
NFE2L2 KO MOUSE GSE35124 CREEDSID GENE 2151 UP	16/258	3.45024e-10	1.2539e-09	8.874	193.341	IFITM3;COX8A;GRN;GPX1;BRI3;COX4I1;CLTA;MIF;PTMS;EEF1A1;CHCHD2;ALDH2;FTH1;TMSB4X;PSAP;ITM2B
NFKB1 INACTIVATION HUMAN GSE20667 CREEDSID GENE 2576 UP	15/221	3.60848e-10	1.29957e-09	9.72459	211.437	MT-CO1;COX4I1;COX7A2;GABARAP;EEF1B2;EEF1A1;MYL6;NPC2;ERP29;RACK1;TOMM7;MT-CO2;FAU;VIM;TPT1
TET2 KO MOUSE GSE27816 CREEDSID GENE 3127 UP	15/221	3.60848e-10	1.29957e-09	9.72459	211.437	ECM1;LST1;HEXA;AKR1A1;CLTA;PLA2G7;GABARAP;DHRS3;FABP5;S100A6;S100A4;FXYD5;VIM;S100A11;S100A10
SOX2 OE HUMAN GSE34920 CREEDSID GENE 1422 UP	17/299	3.61765e-10	1.29957e-09	8.1304	176.755	ANXA2;H2AFZ;LIPA;ACTB;SEM1;MYL6;LAMP1;ARPC3;PSAP;RACK1;MYH9;VIM;P4HB;CALM1;TMSB10;TPT1;S100A10
AHR MUT MOUSE GSE44715 CREEDSID GENE 1467 UP	17/299	3.61765e-10	1.29957e-09	8.1304	176.755	ARL11;NRP1;GPX1;ANXA2;LST1;F13A1;PLA2G7;LGALS1;LAMP1;ADGRE5;PSAP;APOE;TGFBI;CTSD;SMPDL3A;TMEM14C;PF4
MSGN1 OE MOUSE GSE29848 CREEDSID GENE 1631 DOWN	17/299	3.61765e-10	1.29957e-09	8.1304	176.755	CSTB;GRN;HSP90AB1;TPI1;GPX4;PGAM1;HEXA;IQGAP1;CRIP1;GNAI2;LAMP1;ARPC3;APOE;CALM1;PTMA;GAPDH;ITM2B
CLOCK MUT MOUSE GSE454 CREEDSID GENE 1530 DOWN	17/299	3.61765e-10	1.29957e-09	8.1304	176.755	FN1;YWHAZ;ACTB;RHOA;AES;LAMP1;GM2A;MAN2A1;ARPC3;TMSB4X;PSAP;APOC1;TOMM7;TSPO;TPT1;TMEM14C;LY6E
RELA KD HUMAN GSE1676 CREEDSID GENE 1787 UP	20/433	3.68784e-10	1.32224e-09	6.62449	143.889	COX8A;COX7B;RNH1;HSP90AB1;GPX1;TPI1;GPX4;COX4I1;PGAM1;CLTA;MIF;COX6C;HIF1A;YWHAZ;ACTB;RHOA;APRT;CHCHD2;P4HB;GAPDH
CHD1 KO 22RV1 HUMAN GSE84610 RNASEQ UP	19/387	3.78539e-10	1.35462e-09	7.02968	152.507	APP;HSP90AB1;TPI1;GPX4;AHNAK;MT-CO1;ACTB;RHOA;CHCHD2;FTH1;RACK1;MYH9;MT-CO2;MT-CO3;CALR;P4HB;CTSD;GAPDH;PLEC
ZNF217 SIRNA MCF7 HUMAN GSE58326 RNASEQ UP	15/222	3.84319e-10	1.37267e-09	9.67712	209.796	GSN;ANXA2;AHNAK;MT-CO1;IQGAP1;ACTB;GABARAP;EEF1A1;MYL6;FTH1;TMSB4X;MYH9;TMSB10;S100A11;S100A10
JUN SIRNA PC3 HUMAN GSE53470 RNASEQ UP	12/124	3.8527e-10	1.37344e-09	14.09	305.43	IFITM3;NRP1;MYL6;MT-CO1;S100A6;CALR;P4HB;HIF1A;YWHAZ;ACTB;TPT1;LY6E
STAT3 SIRNA HCC70 HUMAN GSE85579 RNASEQ UP	15/223	4.09183e-10	1.45591e-09	9.6301	208.173	ANXA2;AHNAK;ACTB;DHRS3;AES;TMSB4X;NFIC;COTL1;S100A6;FXYD5;CTSD;GAPDH;S100A11;S100A10;PLEC
ARID2 SIRNA HEPG2 HUMAN GSE69567 RNASEQ UP	17/302	4.21846e-10	1.49527e-09	8.04358	173.632	IFITM3;GPX1;GSN;AHNAK;MT-CO1;HEXA;FN1;ACTB;EEF1A1;LGALS1;S100A6;MT-CO2;SH3BGRL3;APOE;TMSB10;PTMA;PLEC
FOSL1 KO MOUSE GSE43695 CREEDSID GENE 2302 DOWN	17/302	4.21846e-10	1.49527e-09	8.04358	173.632	ARG1;MS4A7;FN1;F13A1;TREM2;THBS1;AIF1;LGALS3;LGALS1;MAFB;GPNMB;COTL1;HMOX1;S100A4;APOE;TGFBI;CTSD
PITX2 KO MOUSE GSE50399 CREEDSID GENE 3058 DOWN	12/125	4.23232e-10	1.49734e-09	13.9646	301.399	CHCHD2;TPI1;GSN;GPX4;FTH1;COX4I1;COX7A2;FAU;COX6C;GAPDH;ACTB;TPT1
ZNF589 SIRNA T47D HUMAN GSE79586 RNASEQ UP	16/262	4.32437e-10	1.52414e-09	8.72792	188.188	HSP90AB1;ANXA2;COX4I1;YWHAZ;ACTB;EEF1A1;LAMP1;FTH1;NFIC;RACK1;MYH9;FAU;GAPDH;TPT1;LY6E;PLEC
KLF2 KD HUMAN GSE55667 CREEDSID GENE 2879 DOWN	16/262	4.32437e-10	1.52414e-09	8.72792	188.188	COX8A;CSTB;PRELID1;GPX1;AKR1A1;UBL5;CHCHD2;LGALS1;MAN2A1;NPC2;FTH1;CREG1;ERP29;FAU;PTMA;ITM2B
RARA KD HUMAN GSE26298 CREEDSID GENE 69 DOWN	17/303	4.43837e-10	1.55844e-09	8.01505	172.609	COX8A;HSP90AB1;TPI1;MT-CO1;H2AFZ;MIF;COX6C;EEF1B2;EEF1A1;SEM1;MYL6;LGALS1;ARPC3;FTH1;ERP29;RACK1;TMEM14C
THRB DOMNEG MOUSE GSE3067 CREEDSID GENE 2435 DOWN	17/303	4.43837e-10	1.55844e-09	8.01505	172.609	HSP90AB1;BRI3;COX7A2;ACTB;AES;SEM1;PRDX5;FTH1;CREG1;PSAP;P4HB;CALM1;CTSD;GAPDH;TPT1;S100A10;MSRB1
GATA2 SIRNA LNCAP HUMAN GSE38393 RNASEQ DOWN	14/189	4.5464e-10	1.59039e-09	10.6286	228.638	NRP1;MT-CO1;H2AFZ;H3F3A;FN1;PTMS;EEF1A1;GNG5;RACK1;MT-CO2;MT-CO3;CALR;TMSB10;PTMA
IRX6 SIRNA MCF7 HUMAN GSE79586 RNASEQ DOWN	14/189	4.5464e-10	1.59039e-09	10.6286	228.638	TPI1;AHNAK;COX4I1;COX6C;EEF1B2;EEF1A1;MYL6;PRDX5;RACK1;MT-CO3;PTMA;GAPDH;TPT1;PLEC
FOSL1 KO MOUSE GSE43695 CREEDSID GENE 2301 UP	17/304	4.66884e-10	1.63017e-09	7.98671	171.594	ARG1;MS4A7;FN1;F13A1;TREM2;THBS1;AIF1;LGALS3;LGALS1;MAFB;GPNMB;COTL1;HMOX1;S100A4;APOE;TGFBI;CTSD
FLI1 EWSFUSION EXPRESSION HUMAN GSE1822 CREEDSID GENE 1187 UP	19/392	4.69459e-10	1.6361e-09	6.93367	148.931	RNH1;HSP90AB1;GPX1;TPI1;ACTB;RHOA;APRT;EEF1B2;SEM1;ALDH2;GNG5;PSAP;TSPO;FXYD5;FAU;P4HB;TMSB10;PTMA;GAPDH
TET1 OE HUMAN GSE43741 CREEDSID GENE 2855 UP	17/305	4.91033e-10	1.70786e-09	7.95857	170.588	COX7B;GSN;FN1;F13A1;CYBA;COX7A2;EMP3;COX6C;MYL6;LGALS1;TMSB4X;S100A6;HMOX1;S100A4;TGFBI;TMSB10;PLTP
MBD2 KD HMLER HUMAN GSE63234 RNASEQ DOWN	18/348	4.91878e-10	1.70786e-09	7.38939	158.375	HSP90AB1;AHNAK;IQGAP1;THBS1;ACTB;RHOA;EEF1A1;LAMP1;FTH1;NFIC;COTL1;RACK1;MYH9;VIM;TMSB10;PTMA;GAPDH;PLEC
NEUROD1 KO MOUSE GSE35396 CREEDSID GENE 3089 DOWN	15/226	4.92904e-10	1.70825e-09	9.49173	203.414	CD52;CSTB;GPX1;GPX4;F13A1;COX6C;TYROBP;TMSB4X;S100A6;FAM96A;FAU;TMSB10;S100A11;S100A10;PF4
EZH2 SHRNA NKI HUMAN GSE95304 RNASEQ UP	20/441	5.07525e-10	1.75566e-09	6.49594	139.023	GRN;HSP90AB1;GPX1;MT-CO1;H2AFZ;CLTA;ACTB;MYL6;NCEH1;MAN2A1;ARPC3;COTL1;TIMP2;SH3BGRL3;FAU;P4HB;TMSB10;GAPDH;S100A11;PLEC
HIVEP2 KO MOUSE GSE41307 CREEDSID GENE 3094 UP	17/307	5.42827e-10	1.87431e-09	7.90288	168.602	IFITM3;GPX1;GPX4;YWHAB;H2AFZ;PLA2G7;YWHAZ;ACTB;FTH1;TMSB4X;SH3BGRL3;VIM;CALM1;TMSB10;PLTP;CTSD;TPT1
MYCN SHRNA IMR575 HUMAN GSE80397 24HR RNASEQ UP	21/492	5.44449e-10	1.87644e-09	6.12409	130.634	APP;AHNAK;MT-CO1;H3F3A;IQGAP1;HIF1A;ACTB;PTMS;AES;EEF1B2;EEF1A1;MYL6;FTH1;RACK1;TIMP2;VIM;P4HB;TMSB10;PTMA;GAPDH;TPT1
FOXM1 SIRNA HUMAN GSE2222 CREEDSID GENE 853 UP	16/268	6.02316e-10	2.07206e-09	8.5175	180.829	APP;ANXA2;PGAM1;FN1;COX7A2;LIPA;HIF1A;RHOA;UBL5;LGALS1;FTH1;TMSB4X;RACK1;HMOX1;FAU;TMSB10
NFIA DEFICIENCY MOUSE GSE4623 CREEDSID GENE 667 UP	15/230	6.29008e-10	2.15594e-09	9.31324	197.319	AKR1A1;ACTB;PTMS;EEF1A1;UBL5;GNG5;FABP5;ARPC3;TMSB4X;S100A6;RACK1;SEC61B;TMSB10;PTMA;TPT1
ESR1 KO MOUSE GSE53812 CREEDSID GENE 2898 DOWN	15/230	6.29008e-10	2.15594e-09	9.31324	197.319	GRN;GSN;COX7A2;COX6C;PTMS;EEF1A1;RACK1;TOMM7;MYH9;MT-CO2;ROMO1;TGFBI;FAU;PTMA;TPT1
PPARG OE MOUSE GSE2192 CREEDSID GENE 865 UP	16/269	6.35982e-10	2.17585e-09	8.4834	179.643	COX7B;TPI1;ANXA2;GPX4;YWHAB;PGAM1;COX7A2;COX6C;EEF1A1;FABP5;NPC2;FTH1;APOC1;TOMM7;TSPO;GAPDH
MECOM KO MOUSE GSE11557 CREEDSID GENE 581 UP	12/130	6.68763e-10	2.28382e-09	13.3695	282.438	EEF1B2;EEF1A1;FTH1;TMSB4X;PGAM1;RACK1;P4HB;YWHAZ;PTMA;THBS1;ACTB;TPT1
ETV2 OE HESC HUMAN GSE57395 RNASEQ UP	21/499	7.02456e-10	2.3945e-09	6.03223	127.138	APP;NRP1;CD93;AHNAK;MT-CO1;H2AFZ;H3F3A;FN1;HIF1A;YWHAZ;RHOA;GNAI2;FTH1;MYH9;CALR;VIM;CALM1;TMSB10;ITM2B;TPT1;PLEC
STAT1 KO MOUSE GSE38375 CREEDSID GENE 2476 UP	15/232	7.09269e-10	2.41332e-09	9.22646	194.372	CD52;LAPTM5;ACTB;RHOA;GNAI2;EEF1B2;EEF1A1;ADGRE5;FTH1;TMSB4X;PSAP;COTL1;MYH9;FXYD5;ITM2B
PGR KO MOUSE GSE39920 CREEDSID GENE 3080 UP	17/313	7.30041e-10	2.47948e-09	7.74031	162.84	IFITM3;APP;NRP1;TPI1;GSN;AHNAK;LRP1;FN1;GABARAP;GNAI2;FTH1;APOE;TGFBI;PLTP;S100A11;ITM2B;LY6E
PBX3 OE SMMC7721 HUMAN GSE71261 RNASEQ UP	12/132	7.9864e-10	2.69837e-09	13.1453	275.37	EEF1A1;LGALS1;TPI1;AHNAK;GPNMB;NPC2;FTH1;FN1;RACK1;VIM;GAPDH;TPT1
PGR KO MOUSE GSE39920 CREEDSID GENE 3079 UP	15/234	7.98822e-10	2.69837e-09	9.14127	191.49	IFITM3;APP;HSP90AB1;H2AFZ;FN1;COX6C;THBS1;EEF1A1;RACK1;TGFBI;PLTP;SMPDL3A;S100A11;ITM2B;LY6E
KMT2A KO MOUSE GSE24964 CREEDSID GENE 3009 UP	15/234	7.98822e-10	2.69837e-09	9.14127	191.49	TPI1;ANXA2;H2AFZ;PGAM1;MIF;IQGAP1;EMP3;RHOA;GNAI2;SOAT1;RACK1;FXYD5;CALM1;GAPDH;TPT1
IRF8 KO MOUSE GSE39228 CREEDSID GENE 2195 DOWN	16/274	8.31828e-10	2.80479e-09	8.31687	173.884	LST1;TNFAIP2;LIPA;PLA2G7;ACTB;GNGT2;GM2A;ADGRE5;CREG1;PSAP;HMOX1;APOE;TGFBI;FXYD5;LY6E;MSRB1
PPARG OE MOUSE GSE2192 CREEDSID GENE 863 UP	18/360	8.46152e-10	2.84795e-09	7.12573	148.859	COX7B;TPI1;YWHAB;PGAM1;H3F3A;COX7A2;COX6C;YWHAZ;ACTB;PTMS;GNG5;FABP5;TOMM7;TSPO;ROMO1;GAPDH;S100A11;LY6E
PLAGL2 DEFICIENCY MOUSE GSE9123 CREEDSID GENE 166 DOWN	16/275	8.77111e-10	2.93571e-09	8.28434	172.765	CSTB;GRN;COX4I1;HEXA;COX7A2;GABARAP;APRT;CHCHD2;LAMP1;FTH1;TMSB4X;CTSH;FAM96A;LAMTOR1;CTSD;SMPDL3A
EGR1 KO MOUSE GSE16974 CREEDSID GENE 552 DOWN	16/275	8.77111e-10	2.93571e-09	8.28434	172.765	APP;HSP90AB1;TPI1;H2AFZ;PGAM1;H3F3A;PLA2G7;YWHAZ;ACTB;AES;GNAI2;CHCHD2;CALR;CALM1;TMSB10;PTMA
SPI1 KD MOUSE GSE5654 CREEDSID GENE 202 DOWN	16/275	8.77111e-10	2.93571e-09	8.28434	172.765	GPX1;PGAM1;LST1;HEXA;LAPTM5;CYBA;MPEG1;LGALS1;TYROBP;LAMP1;ALOX5AP;COTL1;ACP5;P4HB;SMPDL3A;PF4
SP3 KD HUMAN GSE7102 CREEDSID GENE 1548 DOWN	19/407	8.78511e-10	2.93571e-09	6.66048	138.89	COX8A;CSTB;TPI1;YWHAB;COX4I1;CLTA;CRIP1;GABARAP;SEM1;CHCHD2;NPC2;CREG1;UCP2;RACK1;FXYD5;VIM;CALM1;TMSB10;S100A10
MYC ACTIVATION MOUSE GSE4356 CREEDSID GENE 750 UP	19/408	9.15088e-10	3.05247e-09	6.64302	138.254	CD52;GSN;ANXA2;FN1;TNFAIP2;PLA2G7;THBS1;LGALS3;LGALS1;TYROBP;GNG5;TMSB4X;CREG1;S100A6;CTSH;ACP5;FXYD5;TMSB10;SMPDL3A
PITX2 KO MOUSE GSE50399 CREEDSID GENE 3059 DOWN	17/318	9.2981e-10	3.09605e-09	7.60978	158.253	NRP1;TPI1;ACTB;GABARAP;RHOA;AES;EEF1A1;LGALS1;RACK1;FAU;VIM;LAMTOR1;CALM1;TMSB10;CTSD;PTMA;SERF2
HEY2 KO MOUSE GSE6526 CREEDSID GENE 1509 UP	15/237	9.52713e-10	3.16105e-09	9.01636	187.285	GRN;FN1;YWHAZ;THBS1;GABARAP;PTMS;MYL6;LGALS1;FABP5;VIM;TMSB10;PLTP;PTMA;ITM2B;PLEC
NFE2L2 MUT MOUSE GSE35160 CREEDSID GENE 624 DOWN	15/237	9.52713e-10	3.16105e-09	9.01636	187.285	CSTB;H2AFZ;PGAM1;PLA2G7;LGALS3;FABP5;FTH1;CREG1;HMOX1;TSPO;VIM;CTSD;GAPDH;S100A11;TPT1
TSHZ3 SIRNA T47D HUMAN GSE79586 RNASEQ UP	20/458	9.78052e-10	3.23936e-09	6.23834	129.417	HSP90AB1;ANXA2;AHNAK;YWHAB;YWHAZ;ACTB;EEF1A1;CHCHD2;TMSB4X;RACK1;MYH9;MT-CO2;P4HB;CALM1;CTSD;GAPDH;SERF2;S100A11;TPT1;LY6E
NFYA SIRNA HCT116 HUMAN GSE56788 RNASEQ DOWN	14/201	1.02051e-09	3.37399e-09	9.94053	205.798	IFITM3;ANXA2;AHNAK;MT-CO1;COX4I1;ACTB;RHOA;EEF1A1;TMSB4X;S100A6;TIMP2;CALR;P4HB;PTMA
IRX6 SIRNA MCF7 HUMAN GSE79586 RNASEQ UP	19/411	1.03347e-09	3.41083e-09	6.59116	136.373	IFITM3;NRP1;HSP90AB1;YWHAB;FN1;YWHAZ;THBS1;ACTB;FTH1;TMSB4X;MT-CO2;CALR;P4HB;TMSB10;CTSD;S100A11;ITM2B;LY6E;S100A10
JUND SIRNA PC3 HUMAN GSE53470 RNASEQ DOWN	15/239	1.06992e-09	3.52489e-09	8.93495	184.557	IFITM3;APP;PRELID1;HSP90AB1;ANXA2;AHNAK;CENPB;RAP2A;GM2A;FTH1;COTL1;MYH9;SH3BGRL3;VIM;PLEC
FOXP1 OE HUMAN GSE51382 CREEDSID GENE 1471 UP	18/366	1.10098e-09	3.62084e-09	7.00072	144.404	COX8A;HSP90AB1;GPX1;GPX4;YWHAB;IQGAP1;COX6C;CRIP1;GABARAP;RHOA;EEF1B2;FABP5;ARPC3;COTL1;S100A4;MT-CO3;SEC61B;TMSB10
XPA KO HELA HUMAN GSE100855 RNASEQ DOWN	17/322	1.12472e-09	3.6924e-09	7.50845	154.717	IFITM3;TPI1;ANXA2;MT-CO1;TNFAIP2;CYBA;HIF1A;ACTB;RHOA;FTH1;MYH9;MT-CO2;MT-CO3;TMSB10;PTMA;GAPDH;S100A11
SP3 DEFICIENCY MOUSE GSE9124 CREEDSID GENE 637 UP	13/168	1.14073e-09	3.7384e-09	11.0794	228.143	HSP90AB1;TPI1;PGAM1;FN1;MIF;THBS1;EEF1B2;EEF1A1;FTH1;FAU;VIM;GAPDH;TPT1
NR2C2 KO MOUSE GSE3065 CREEDSID GENE 2722 UP	16/282	1.26333e-09	4.13293e-09	8.06345	165.216	IFITM3;H2AFZ;H3F3A;LAPTM5;ACTB;CHCHD2;ADGRE5;FABP5;ARPC3;FTH1;TMSB4X;PSAP;FAU;LAMTOR1;TMSB10;PTMA
LHX1 KO MOUSE GSE7257 CREEDSID GENE 325 UP	16/283	1.32978e-09	4.34271e-09	8.03284	164.177	GRN;HEXA;FN1;COX7A2;IQGAP1;COX6C;GNAI2;GNG5;NPC2;CREG1;CALR;FAU;TMSB10;PTMA;GAPDH;TMEM14C
POU1F1 MUT MOUSE GSE3129 CREEDSID GENE 1729 UP	16/285	1.47242e-09	4.80014e-09	7.9723	162.127	APP;CSTB;COX7B;BRI3;ARG1;PGAM1;AKR1A1;PTMS;LGALS1;MAN2A1;FTH1;CREG1;APOC1;APOE;GAPDH;TMEM14C
ATF6 ACTIVATION HESC HUMAN GSE106847 RNASEQ DOWN	19/420	1.47936e-09	4.81435e-09	6.44025	130.941	HSP90AB1;TPI1;H2AFZ;H3F3A;HIF1A;YWHAZ;THBS1;ACTB;EEF1B2;EEF1A1;MYL6;FTH1;RACK1;APOE;TGFBI;CALR;PTMA;GAPDH;TPT1
TSHZ3 SIRNA MCF7 HUMAN GSE79586 RNASEQ UP	20/470	1.52714e-09	4.96122e-09	6.06823	123.184	IFITM3;APP;GRN;HSP90AB1;TPI1;AHNAK;H2AFZ;IQGAP1;COX6C;YWHAZ;THBS1;ACTB;CENPB;EEF1A1;MYL6;RACK1;TMSB10;PTMA;GAPDH;PLEC
ONECUT2 KO MOUSE GSE57918 CREEDSID GENE 2797 UP	14/208	1.59496e-09	5.17253e-09	9.57843	194.025	IFITM3;TPI1;BRI3;COX4I1;AKR1A1;COX7A2;COX6C;HIF1A;EEF1A1;TMSB4X;APOE;FAU;PTMA;GAPDH
OVOL1 KO MOUSE GSE55071 CREEDSID GENE 2560 UP	15/248	1.77919e-09	5.76002e-09	8.58588	172.981	PRELID1;ECM1;HSP90AB1;ANXA2;AHNAK;PGAM1;LGALS3;ADGRE5;FABP5;FTH1;MT-CO2;PTMA;S100A11;TPT1;S100A10
E2F4 KO MOUSE GSE11039 CREEDSID GENE 1167 UP	14/210	1.80628e-09	5.8376e-09	9.47973	190.846	HSP90AB1;TPI1;H2AFZ;PGAM1;CLTA;MIF;EEF1B2;CHCHD2;FABP5;CALR;VIM;CALM1;GAPDH;S100A10
ZNF217 SIRNA MCF7 HUMAN GSE58326 RNASEQ DOWN	18/378	1.83611e-09	5.92376e-09	6.76319	136.046	HSP90AB1;TPI1;GPX4;H2AFZ;COX4I1;COX6C;HIF1A;YWHAZ;EEF1B2;ARPC3;MT-CO2;MT-CO3;CALR;CALM1;CTSD;PTMA;GAPDH;LY6E
HEY2 KO MOUSE GSE6526 CREEDSID GENE 1511 DOWN	17/333	1.87168e-09	6.02809e-09	7.24299	145.558	IFITM3;GPX4;LRP1;H3F3A;AKR1A1;CLTA;CYBA;COX7A2;COX6C;GNAI2;CHCHD2;LAMP1;FABP5;PSAP;CALR;PLTP;ITM2B
PPARA KO MOUSE GSE18564 CREEDSID GENE 543 UP	15/249	1.88014e-09	6.04492e-09	8.54875	171.761	IFITM3;APP;ECM1;GRN;TPI1;GPX4;FN1;AKR1A1;GM2A;MAN2A1;FTH1;MT-CO2;P4HB;LY6E;MSRB1
HNF1B OE HUMAN GSE3308 CREEDSID GENE 280 UP	17/334	1.95844e-09	6.28585e-09	7.21978	144.765	HSP90AB1;ANXA2;GPX4;H2AFZ;CYBA;COX6C;GABARAP;RHOA;EEF1B2;MYL6;TMSB4X;TOMM7;SEC61B;FAU;VIM;TMSB10;ITM2B
TCF3 KO MOUSE GSE26788 CREEDSID GENE 1544 DOWN	16/292	2.08976e-09	6.69584e-09	7.76732	155.239	COX7B;LAPTM5;AES;EEF1A1;SEM1;TYROBP;ALDH2;PSAP;ALOX5AP;FXYD5;TMSB10;S100A11;TPT1;TMEM14C;LY6E;S100A10
TP53 SIRNA MDAMB231 HUMAN GSE68248 RNASEQ UP	17/336	2.14319e-09	6.85526e-09	7.17378	143.196	APP;NRP1;GRN;GSN;AHNAK;FN1;HIF1A;EEF1A1;GM2A;FTH1;TMSB4X;S100A6;TIMP2;MYH9;CTSD;TPT1;PLEC
SETDB1 KO HELA HUMAN GSE86813 RNASEQ DOWN	19/430	2.18027e-09	6.96194e-09	6.28032	125.253	HSP90AB1;TPI1;H2AFZ;IQGAP1;HIF1A;ACTB;CHCHD2;MYL6;FTH1;TMSB4X;RACK1;CALR;P4HB;TMSB10;PTMA;GAPDH;TPT1;LY6E;PLEC
BNC2 SIRNA MDAMB231 HUMAN GSE79586 RNASEQ UP	20/480	2.19085e-09	6.9838e-09	5.93325	118.303	TPI1;AHNAK;TNFAIP2;HIF1A;YWHAZ;ACTB;GNAI2;MYL6;NCEH1;ADGRE5;MAN2A1;FTH1;MT-CO3;P4HB;CALM1;CTSD;GAPDH;S100A11;S100A10;PLEC
SOX2 OE HUMAN GSE34920 CREEDSID GENE 1422 DOWN	16/295	2.42084e-09	7.69069e-09	7.68262	152.417	IFITM3;COX8A;APP;HSP90AB1;PGAM1;H3F3A;CYBA;COX7A2;COX6C;LGALS1;NPC2;TOMM7;S100A4;APOE;FXYD5;LY6E
MEF2A KD MOUSE GSE47150 CREEDSID GENE 957 DOWN	16/295	2.42084e-09	7.69069e-09	7.68262	152.417	APP;HSP90AB1;GPX1;GPX4;YWHAB;H2AFZ;PGAM1;COX7A2;PLA2G7;ACTB;FTH1;PSAP;SH3BGRL3;APOE;VIM;PTMA
NFIA DEFICIENCY MOUSE GSE4623 CREEDSID GENE 666 UP	17/339	2.45059e-09	7.77198e-09	7.10585	140.887	APP;COX7B;ANXA2;H2AFZ;PGAM1;AKR1A1;ACTB;AES;EEF1A1;SYNGR1;LGALS1;ARPC3;FTH1;APOE;TMSB10;PTMA;GAPDH
EGR1 KO MOUSE GSE16974 CREEDSID GENE 553 DOWN	16/296	2.54148e-09	8.04658e-09	7.65479	151.492	HSP90AB1;TPI1;H2AFZ;H3F3A;COX6C;ACTB;GABARAP;EEF1B2;EEF1A1;FTH1;PSAP;FAU;CALM1;CTSD;PTMA;ITM2B
MEF2D KD MOUSE GSE47150 CREEDSID GENE 956 DOWN	17/340	2.56176e-09	8.09706e-09	7.08348	140.13	APP;HSP90AB1;GPX1;TPI1;GPX4;YWHAB;H2AFZ;PGAM1;MIF;ACTB;APRT;AES;GNAI2;MYL6;FTH1;PTMA;GAPDH
CTCF SIRNA HEK293 HUMAN GSE44267 RNASEQ UP	14/216	2.60262e-09	8.19849e-09	9.19534	181.762	HSP90AB1;TPI1;MT-CO1;YWHAZ;ACTB;EEF1B2;EEF1A1;CHCHD2;RACK1;MYH9;MT-CO2;MT-CO3;VIM;GAPDH
PGR KO MOUSE GSE39920 CREEDSID GENE 3080 DOWN	14/216	2.60262e-09	8.19849e-09	9.19534	181.762	ANXA2;HIF1A;ACTB;RHOA;EEF1A1;LGALS1;TMSB4X;RACK1;CALM1;CTSD;PTMA;TPT1;S100A10;MSRB1
ADNP DEFICIENCY NULL MUTATION MOUSE GSE4068 CREEDSID GENE 719 UP	13/180	2.65821e-09	8.34543e-09	10.277	202.926	CSTB;TPI1;PGAM1;HEXA;CYBA;ACTB;APRT;LAMP1;NPC2;CTSH;APOE;FAU;S100A11
YBX1 SIRNA MDAMB231 HUMAN GSE79586 RNASEQ DOWN	13/180	2.65821e-09	8.34543e-09	10.277	202.926	APP;NRP1;AHNAK;MT-CO1;FN1;THBS1;EEF1A1;CREG1;S100A6;MT-CO2;S100A4;PTMA;TPT1
E2F1 OE HUMAN GSE1562 CREEDSID GENE 998 UP	16/297	2.66761e-09	8.36091e-09	7.62716	150.576	COX8A;CSTB;PGAM1;COX7A2;ACTB;RHOA;AES;GNAI2;EEF1A1;LGALS1;LAMP1;MAN2A1;FAU;CALM1;PTMA;S100A10
ESR1 MUT HUMAN GSE1045 CREEDSID GENE 1193 DOWN	17/341	2.67756e-09	8.37802e-09	7.06126	139.378	IFITM3;COX7B;GRN;GPX1;ANXA2;CLTA;CYBA;LIPA;UBL5;CHCHD2;NPC2;S100A6;TOMM7;FXYD5;FAU;ITM2B;S100A10
STAT1 KO MOUSE GSE38375 CREEDSID GENE 2476 DOWN	15/256	2.74719e-09	8.58154e-09	8.29748	163.566	HSP90AB1;H3F3A;CYBA;COX7A2;CRIP1;GABARAP;CHCHD2;MYL6;NPC2;PIM1;CALR;FAU;PTMA;TPT1;LY6E
TRPS1 MUTATION MOUSE GSE33766 CREEDSID GENE 621 DOWN	16/298	2.79948e-09	8.73026e-09	7.59973	149.668	GPX1;TPI1;ANXA2;GPX4;AKR1A1;COX7A2;MIF;EEF1B2;GNG5;FABP5;RACK1;FAM96A;CALR;LAMTOR1;P4HB;GAPDH
PRRX1 SIRNA MCF7 HUMAN GSE79586 RNASEQ DOWN	13/181	2.84405e-09	8.85449e-09	10.2153	201.018	AHNAK;MT-CO1;IQGAP1;HIF1A;YWHAZ;THBS1;EEF1A1;TMSB4X;RACK1;PTMA;GAPDH;S100A11;TPT1
MSGN1 OE MOUSE GSE29848 CREEDSID GENE 1630 UP	15/257	2.89728e-09	9.00518e-09	8.26278	162.442	HSP90AB1;TPI1;COX4I1;PGAM1;H3F3A;FN1;SEM1;MYL6;FABP5;TMSB4X;COTL1;FAU;CALM1;TMSB10;S100A10
SOX2 KD HUMAN GSE34904 CREEDSID GENE 1351 UP	16/299	2.9373e-09	9.11441e-09	7.57249	148.767	CSTB;H2AFZ;COX4I1;PGAM1;COX7A2;EEF1B2;UBL5;CHCHD2;MYL6;NPC2;PIM1;TOMM7;S100A4;SEC61B;TMSB10;SERF2
HIF1A MUT MOUSE GSE1321 CREEDSID GENE 791 UP	19/438	2.95045e-09	9.14004e-09	6.15787	120.949	APP;CSTB;COX7B;GPX4;AHNAK;COX7A2;COX6C;HIF1A;THBS1;UBL5;LGALS1;LAMP1;NPC2;S100A6;TOMM7;MYH9;ROMO1;SEC61B;ITM2B
MEIS2 KD KASUMI1 HUMAN GSE81328 RNASEQ UP	20/489	3.00818e-09	9.30345e-09	5.81669	114.135	APP;HSP90AB1;ANXA2;YWHAB;H2AFZ;IQGAP1;COX6C;YWHAZ;ACTB;RHOA;EEF1B2;EEF1A1;ARPC3;TMSB4X;ERP29;MT-CO2;MT-CO3;CALM1;PTMA;TPT1
TWIST1 OE MOUSE GSE50002 CREEDSID GENE 1071 UP	16/301	3.23181e-09	9.97855e-09	7.51858	146.99	IFITM3;APP;ECM1;LRP1;ARG1;HEXA;GM2A;ALDH2;GPNMB;CREG1;PIM1;TIMP2;CTSD;ITM2B;LY6E;PLEC
TP53 KD HUMAN GSE1676 CREEDSID GENE 1784 UP	18/393	3.38834e-09	1.04446e-08	6.48767	126.528	COX7B;RNH1;HSP90AB1;TPI1;GPX4;H2AFZ;COX4I1;CLTA;MIF;HIF1A;ACTB;RHOA;APRT;SEM1;SEC61B;TMSB10;GAPDH;ITM2B
OVOL1 KD BEWO HUMAN GSE66962 RNASEQ DOWN	16/304	3.72467e-09	1.14624e-08	7.43912	144.381	MT-CO1;YWHAB;TNFAIP2;ACTB;EEF1B2;MYL6;COTL1;RACK1;HMOX1;MT-CO2;MT-CO3;CALR;P4HB;PLTP;GAPDH;PLEC
NFKB1 INACTIVATION HUMAN GSE20667 CREEDSID GENE 2574 UP	15/262	3.76656e-09	1.15723e-08	8.09345	156.989	COX7B;MT-CO1;H2AFZ;CLTA;COX7A2;COX6C;HIF1A;SEM1;MYL6;GNG5;NPC2;TMSB4X;MT-CO2;TMSB10;ITM2B
ZEB1 OE CFPAC1 HUMAN GSE64558 RNASEQ UP	17/349	3.79295e-09	1.16342e-08	6.88828	133.565	PRELID1;GRN;HSP90AB1;AHNAK;EEF1A1;MYL6;LAMP1;ARPC3;FTH1;ERP29;HMOX1;MYH9;MT-CO3;VIM;P4HB;CTSD;PLEC
FOXP1 KD HUMAN GSE51382 CREEDSID GENE 1435 DOWN	17/350	3.95906e-09	1.2104e-08	6.86725	132.862	CD52;GPX1;PGAM1;LAPTM5;ACTB;CHCHD2;ARPC3;FTH1;UCP2;COTL1;ERP29;CTSH;FAM96A;MT-CO3;SEC61B;TMSB10;TMEM14C
SP3 DEFICIENCY MOUSE GSE9124 CREEDSID GENE 637 DOWN	17/350	3.95906e-09	1.2104e-08	6.86725	132.862	CSTB;RNH1;GPX4;H3F3A;CYBA;COX7A2;CRIP1;APRT;LAMP1;ARPC3;CREG1;TSPO;ACP5;APOE;CTSD;PTMA;TMEM14C
AIRE KO MOUSE GSE2585 CREEDSID GENE 273 UP	15/263	3.96672e-09	1.21076e-08	8.0604	155.931	APP;HSP90AB1;LAPTM5;HIF1A;YWHAZ;EEF1A1;LAMP1;NPC2;PSAP;PIM1;S100A6;RACK1;CTSH;TSPO;SMPDL3A
DNMT1 KO MOUSE GSE31626 CREEDSID GENE 1237 UP	14/224	4.16093e-09	1.26796e-08	8.84144	170.618	GSN;FN1;F13A1;YWHAZ;MPEG1;DHRS3;EEF1B2;EEF1A1;CHCHD2;FTH1;S100A6;RACK1;ITM2B;TPT1
EHF OE A549 HUMAN GSE63397 RNASEQ UP	16/307	4.28566e-09	1.30385e-08	7.3613	141.837	APP;HSP90AB1;TPI1;ANXA2;MT-CO1;FN1;TNFAIP2;PTMS;ALDH2;COTL1;MYH9;MT-CO3;FXYD5;P4HB;GAPDH;S100A11
NFXL1 KD HUMAN GSE23674 CREEDSID GENE 2439 UP	15/265	4.39651e-09	1.33539e-08	7.9951	153.845	IFITM3;ANXA2;COX4I1;COX6C;HIF1A;ACTB;EEF1A1;LGALS3;LGALS1;TMSB4X;FXYD5;TMSB10;S100A11;TPT1;S100A10
FOXM1 KD HUMAN GSE2222 CREEDSID GENE 1733 UP	16/308	4.48923e-09	1.35914e-08	7.33571	141.004	APP;CSTB;ANXA2;COX4I1;FN1;HIF1A;YWHAZ;THBS1;RHOA;LAMP1;TMSB4X;CREG1;MYH9;TGFBI;FAU;TMSB10
PGR KO MOUSE GSE39920 CREEDSID GENE 3079 DOWN	16/308	4.48923e-09	1.35914e-08	7.33571	141.004	GSN;ANXA2;AHNAK;BRI3;YWHAB;HIF1A;YWHAZ;CRIP1;ACTB;FTH1;TMSB4X;S100A6;APOE;CALM1;CTSD;MSRB1
TCF21 SIRNA HCASMC HUMAN GSE44461 RNASEQ UP	10/94	4.63456e-09	1.40087e-08	15.4715	296.894	LGALS1;AHNAK;FN1;VIM;TGFBI;CALR;P4HB;GAPDH;THBS1;HIF1A
NEUROG3 OE MOUSE GSE3653 CREEDSID GENE 2585 DOWN	16/309	4.70163e-09	1.41656e-08	7.3103	140.178	IFITM3;CSTB;PRELID1;TPI1;GPX4;YWHAB;PGAM1;AKR1A1;MIF;CHCHD2;ARPC3;APOE;LAMTOR1;TMSB10;PTMA;GAPDH
ELK1 KD HUMAN GSE34589 CREEDSID GENE 2863 DOWN	16/309	4.70163e-09	1.41656e-08	7.3103	140.178	IFITM3;HSP90AB1;H2AFZ;COX6C;YWHAZ;UBL5;MAFB;GNG5;TMSB4X;PSAP;TIMP2;TOMM7;ROMO1;LAMTOR1;SERF2;ITM2B
HNF4A KO MOUSE GSE3124 CREEDSID GENE 200 UP	13/189	4.81122e-09	1.44491e-08	9.74703	186.678	GPX1;H2AFZ;COX4I1;GABARAP;LGALS3;PRDX5;TMSB4X;RACK1;APOE;TMSB10;PTMA;GAPDH;S100A11
KLF9 OE GBM1A HUMAN GSE62212 RNASEQ DOWN	13/189	4.81122e-09	1.44491e-08	9.74703	186.678	APP;MT-CO1;YWHAZ;ACTB;PTMS;GNAI2;TMSB4X;TIMP2;VIM;TMSB10;PTMA;GAPDH;PLEC
RELA OE HEK293 HUMAN GSE57027 RNASEQ UP	16/310	4.92322e-09	1.47618e-08	7.28506	139.358	PRELID1;HSP90AB1;GPX1;H2AFZ;CLTA;ACTB;PTMS;EEF1B2;EEF1A1;CHCHD2;CALR;P4HB;TMSB10;PTMA;GAPDH;TPT1
PCGF2 KD HUMAN GSE7578 CREEDSID GENE 130 DOWN	16/312	5.39538e-09	1.61516e-08	7.2351	137.74	IFITM3;COX8A;COX7B;HSP90AB1;ANXA2;GPX4;COX6C;GABARAP;EEF1B2;CHCHD2;PRDX5;ARPC3;TMSB4X;TOMM7;FAU;LY6E
AIRE MUT MOUSE GSE12073 CREEDSID GENE 1172 DOWN	14/229	5.52496e-09	1.6513e-08	8.63363	164.16	IFITM3;HSP90AB1;GPX1;H2AFZ;AKR1A1;ACTB;MPEG1;EEF1A1;FTH1;RACK1;TGFBI;CALR;P4HB;PTMA
NR2F2 KD HUMAN GSE47438 CREEDSID GENE 2217 DOWN	15/270	5.66364e-09	1.69004e-08	7.83633	148.806	APP;COX7B;HSP90AB1;TPI1;H2AFZ;COX4I1;PGAM1;COX7A2;MIF;APRT;CHCHD2;RACK1;SEC61B;VIM;PTMA
FOXP2 OE SHSY5Y HUMAN GSE100291 RNASEQ UP	17/360	6.03005e-09	1.79651e-08	6.66362	126.119	APP;GRN;AHNAK;IQGAP1;GNAI2;LAMP1;MAN2A1;ERP29;TIMP2;CALR;VIM;P4HB;PLTP;CTSD;ITM2B;S100A10;PLEC
TET2 KO MOUSE GSE27816 CREEDSID GENE 458 UP	14/232	6.5272e-09	1.94153e-08	8.51351	160.457	IFITM3;CD93;F13A1;YWHAZ;DHRS3;EEF1A1;TYROBP;FABP5;TGFBI;FXYD5;CALR;VIM;PTMA;S100A10
PGR SIRNA HESC HUMAN GSE94036 RNASEQ UP	13/194	6.59786e-09	1.95943e-08	9.47536	178.483	IFITM3;HIF1A;LAMP1;FTH1;MT-CO3;FXYD5;P4HB;CTSD;GAPDH;SERF2;S100A11;ITM2B;LY6E
HIF1A OE 786O HUMAN GSE67237 RNASEQ UP	17/363	6.82276e-09	2.0198e-08	6.60482	124.191	HSP90AB1;AHNAK;MT-CO1;IQGAP1;GNAI2;EEF1A1;MYL6;NCEH1;MAN2A1;HMOX1;MYH9;TGFBI;CALR;VIM;P4HB;CALM1;PLEC
NFKB1 INACTIVATION HUMAN GSE20667 CREEDSID GENE 2577 DOWN	17/363	6.82276e-09	2.0198e-08	6.60482	124.191	COX8A;COX7A2;COX6C;ACTB;GABARAP;RHOA;CHCHD2;GNG5;UCP2;ALOX5AP;TOMM7;FAM96A;ROMO1;TMSB10;SERF2;ITM2B;TMEM14C
SRF KO MOUSE GSE1948 CREEDSID GENE 1158 UP	15/274	6.9085e-09	2.0355e-08	7.71373	144.945	CSTB;GRN;YWHAB;H2AFZ;H3F3A;FN1;CYBA;COX6C;PLA2G7;HIF1A;PTMS;APRT;GNG5;FTH1;PTMA
PGR KO MOUSE GSE39920 CREEDSID GENE 3077 UP	15/274	6.9085e-09	2.0355e-08	7.71373	144.945	IFITM3;APP;HSP90AB1;LRP1;FN1;COX6C;GABARAP;PTMS;LGALS1;NPC2;RACK1;TMSB10;PLTP;S100A11;LY6E
ZNF658 KD HUMAN GSE59385 CREEDSID GENE 2924 DOWN	15/274	6.9085e-09	2.0355e-08	7.71373	144.945	COX8A;COX7B;HSP90AB1;BRI3;COX7A2;MIF;COX6C;CRIP1;LGALS1;GNG5;FABP5;PIM1;TOMM7;PTMA;PLEC
MSGN1 OE MOUSE GSE29848 CREEDSID GENE 1629 UP	13/195	7.02014e-09	2.06514e-08	9.42282	176.909	TPI1;H2AFZ;H3F3A;COX7A2;COX6C;EEF1B2;SEM1;MYL6;FTH1;TMSB4X;COTL1;ROMO1;CALR
NR2F2 KD HUMAN GSE33182 CREEDSID GENE 822 DOWN	16/318	7.07223e-09	2.07719e-08	7.08918	133.043	IFITM3;COX8A;H2AFZ;PGAM1;COX7A2;HIF1A;CHCHD2;ARPC3;TMSB4X;S100A6;TOMM7;SH3BGRL3;P4HB;PTMA;GAPDH;SERF2
ZFX KD HUMAN GSE43021 CREEDSID GENE 157 UP	15/275	7.25647e-09	2.1213e-08	7.68367	144.003	CD52;GRN;GSN;LST1;F13A1;MPEG1;MYL6;TYROBP;UCP2;ALOX5AP;COTL1;S100A4;GAPDH;S100A11;S100A10
XBP1 OE MOUSE GSE46178 CREEDSID GENE 300 UP	15/275	7.25647e-09	2.1213e-08	7.68367	144.003	RNH1;GABARAP;EEF1B2;EEF1A1;PRDX5;MAN2A1;ARPC3;ERP29;RACK1;HMOX1;CALR;SEC61B;FAU;P4HB;GAPDH
HNF4A KD HUMAN GSE25417 CREEDSID GENE 1357 DOWN	15/275	7.25647e-09	2.1213e-08	7.68367	144.003	HSP90AB1;TPI1;PGAM1;COX7A2;MIF;EEF1B2;LGALS3;ALDH2;CREG1;APOC1;ERP29;TOMM7;APOE;GAPDH;S100A10
ADAR KD HUVEC HUMAN GSE60217 RNASEQ UP	19/463	7.28416e-09	2.12281e-08	5.80366	108.746	IFITM3;TPI1;AHNAK;MT-CO1;EEF1B2;EEF1A1;ARPC3;COTL1;S100A6;RACK1;MYH9;MT-CO2;MT-CO3;VIM;P4HB;GAPDH;SASH1;TPT1;PLEC
PPARG OE MOUSE GSE2192 CREEDSID GENE 862 UP	14/234	7.28438e-09	2.12281e-08	8.43526	158.056	HSP90AB1;ANXA2;H3F3A;ACTB;EEF1A1;LGALS1;FABP5;PSAP;RACK1;TSPO;P4HB;TMSB10;S100A11;S100A10
MSGN1 OE MOUSE GSE29848 CREEDSID GENE 1630 DOWN	15/276	7.62037e-09	2.21727e-08	7.65384	143.069	IFITM3;CSTB;GRN;GPX4;AKR1A1;COX7A2;APRT;LGALS3;CHCHD2;LGALS1;LAMP1;ARPC3;APOE;PTMA;FNIP2
HEY2 KO MOUSE GSE6526 CREEDSID GENE 1508 DOWN	14/235	7.69215e-09	2.23467e-08	8.39666	156.875	GRN;FN1;YWHAZ;THBS1;GABARAP;PTMS;LGALS1;FABP5;VIM;TMSB10;PLTP;PTMA;ITM2B;PLEC
XBP1 OE MOUSE GSE46178 CREEDSID GENE 1437 UP	15/277	8.00086e-09	2.32075e-08	7.62424	142.144	RNH1;GABARAP;EEF1B2;EEF1A1;PRDX5;MAN2A1;ARPC3;ERP29;RACK1;HMOX1;CALR;SEC61B;FAU;P4HB;GAPDH
RBM10 KD HEK293 HUMAN GSE44976 RNASEQ UP	16/321	8.07872e-09	2.3397e-08	7.01837	130.781	APP;NRP1;TPI1;ANXA2;GPX4;H3F3A;CYBA;EEF1A1;MYL6;MAN2A1;CALR;VIM;P4HB;PTMA;GAPDH;TPT1
CEBPA KO MOUSE GSE61468 CREEDSID GENE 1476 DOWN	15/278	8.39862e-09	2.42858e-08	7.59486	141.228	APP;ARL11;NRP1;ANXA2;PGAM1;HEXA;F13A1;AIF1;MPEG1;LGALS1;SOAT1;S100A6;CTSH;TGFBI;MSRB1
MECP2 KD MOUSE GSE47150 CREEDSID GENE 951 UP	13/198	8.43783e-09	2.43615e-08	9.2686	172.308	H3F3A;GABARAP;EEF1B2;EEF1A1;NPC2;PSAP;RACK1;TIMP2;FAU;VIM;P4HB;TMSB10;TPT1
HNF1B OE HUMAN GSE3308 CREEDSID GENE 1750 UP	16/323	8.82089e-09	2.54281e-08	6.97193	129.302	COX8A;CSTB;COX7B;ANXA2;GPX4;COX6C;HIF1A;GABARAP;EEF1B2;UBL5;CHCHD2;MYL6;ARPC3;TMSB10;ITM2B;TPT1
TSHZ3 SIRNA MCF7 HUMAN GSE79586 RNASEQ DOWN	11/130	8.87209e-09	2.55363e-08	12.0713	223.806	EEF1B2;ANXA2;MT-CO1;FTH1;TMSB4X;MT-CO2;MT-CO3;CTSD;S100A11;TPT1;S100A10
AHR MUT MOUSE GSE44715 CREEDSID GENE 1467 DOWN	14/238	9.04314e-09	2.59886e-08	8.28294	153.41	TPI1;CD93;MIF;HIF1A;SEM1;PRDX5;TYROBP;NCEH1;GNGT2;S100A6;MYH9;FXYD5;FAU;LY6E
SRF KO MOUSE GSE7412 CREEDSID GENE 1238 UP	15/281	9.70266e-09	2.78411e-08	7.50806	138.53	CD52;PRELID1;COX4I1;H3F3A;AKR1A1;CYBA;EEF1A1;SEM1;LGALS3;CTSH;SH3BGRL3;ROMO1;FAU;TMSB10;TPT1
PLAGL2 OE MOUSE GSE21143 CREEDSID GENE 2546 UP	17/372	9.8117e-09	2.81108e-08	6.43441	118.648	COX8A;GSN;H2AFZ;PGAM1;H3F3A;AKR1A1;COX7A2;YWHAZ;GNAI2;SEM1;PRDX5;FABP5;FTH1;APOE;CALR;CALM1;PTMA
PAX7 OE H9 HUMAN GSE98976 MESOD RNASEQ UP	15/282	1.01768e-08	2.90676e-08	7.47955	137.647	IFITM3;APP;AHNAK;YWHAB;HIF1A;YWHAZ;MYL6;RAP2A;FTH1;MYH9;MT-CO2;MT-CO3;APOE;CALR;GAPDH
ONECUT1 KO MOUSE GSE57917 CREEDSID GENE 1440 DOWN	15/282	1.01768e-08	2.90676e-08	7.47955	137.647	PRELID1;GPX4;H2AFZ;PGAM1;COX6C;EEF1A1;SEM1;CHCHD2;LAMP1;FABP5;TMSB4X;FAM96A;ROMO1;TMSB10;S100A10
SALL4 KD HUMAN GSE35965 CREEDSID GENE 1408 UP	15/283	1.0672e-08	3.04355e-08	7.45126	136.773	APP;CSTB;PRELID1;EMP3;COX6C;YWHAZ;GABARAP;SEM1;MYL6;PRDX5;NPC2;HMOX1;CALR;FAU;TMSB10
RUNX1 SHRNA MCF7 HUMAN GSE75070 RNASEQ UP	13/202	1.07301e-08	3.05547e-08	9.07059	166.447	GSN;AHNAK;H3F3A;HIF1A;YWHAZ;EEF1A1;MYL6;FTH1;TMSB4X;TMSB10;PTMA;GAPDH;TPT1
KLF2 KD HUMAN GSE55667 CREEDSID GENE 2879 UP	16/328	1.09577e-08	3.11553e-08	6.85845	125.71	APP;COX7B;HSP90AB1;TPI1;ANXA2;MT-CO1;COX4I1;COX7A2;COX6C;GNG5;ARPC3;S100A4;MT-CO3;GAPDH;SERF2;TMEM14C
STAT3 SIRNA MDAMB231 HUMAN GSE85579 RNASEQ DOWN	19/475	1.10074e-08	3.12491e-08	5.64744	103.488	APP;NRP1;HSP90AB1;TPI1;H2AFZ;FN1;TNFAIP2;HIF1A;YWHAZ;THBS1;FTH1;NFIC;TGFBI;CALR;P4HB;CTSD;PTMA;GAPDH;LY6E
FOXM1 KD HUMAN GSE55204 CREEDSID GENE 1369 DOWN	17/375	1.1049e-08	3.13195e-08	6.3795	116.878	COX8A;HSP90AB1;TPI1;ANXA2;YWHAB;H2AFZ;MIF;RHOA;EEF1B2;CHCHD2;CREG1;RACK1;TOMM7;FAU;PTMA;GAPDH;S100A10
HOXC13 OE MOUSE GSE2374 CREEDSID GENE 201 UP	13/203	1.13848e-08	3.22225e-08	9.02239	165.028	APP;ANXA2;AHNAK;HIF1A;YWHAZ;GNAI2;EEF1A1;LGALS1;S100A6;RACK1;CALM1;TPT1;LY6E
KLF1 OE MOUSE GSE46600 CREEDSID GENE 252 DOWN	12/167	1.17603e-08	3.32348e-08	10.159	185.488	EEF1B2;CD52;CHCHD2;NPC2;TMSB4X;LAPTM5;MYH9;CYBA;FAU;CALM1;TMEM14C;LY6E
ZNF142 SIRNA MCF7 HUMAN GSE79586 RNASEQ DOWN	14/243	1.17809e-08	3.32429e-08	8.10002	147.88	TPI1;AHNAK;MT-CO1;IQGAP1;THBS1;AES;EEF1A1;RACK1;MYH9;MT-CO2;MT-CO3;PTMA;GAPDH;PLEC
SOX11 DEPLETION HUMAN GSE34763 CREEDSID GENE 353 DOWN	13/204	1.20754e-08	3.40225e-08	8.9747	163.628	COX8A;PRELID1;TPI1;H2AFZ;MIF;EEF1B2;FABP5;TMSB4X;RACK1;MT-CO2;FAU;LAMTOR1;TMSB10
ERG KD HUMAN GSE14801 CREEDSID GENE 2614 UP	16/331	1.24574e-08	3.50459e-08	6.79209	123.622	HSP90AB1;GPX1;CD93;GPX4;COX6C;ACTB;SEM1;UBL5;PRDX5;FABP5;ARPC3;PSAP;TOMM7;TSPO;PTMA;S100A10
ELF3 KO CFPAC1 HUMAN GSE64558 RNASEQ UP	18/428	1.27637e-08	3.58535e-08	5.92317	107.663	APP;NRP1;HSP90AB1;AHNAK;TNFAIP2;IQGAP1;HIF1A;YWHAZ;THBS1;EEF1A1;FTH1;CREG1;MYH9;TGFBI;P4HB;CTSD;PTMA;LY6E
SETDB1 KO MOUSE GSE40296 CREEDSID GENE 31 DOWN	15/287	1.28804e-08	3.61269e-08	7.34019	133.353	HSP90AB1;H3F3A;AKR1A1;COX7A2;ACTB;GABARAP;EEF1A1;CHCHD2;TMSB4X;VIM;LAMTOR1;CALM1;TMSB10;PTMA;TPT1
FOXQ1 SIRNA BT549 HUMAN GSE79586 RNASEQ UP	17/379	1.29219e-08	3.6135e-08	6.30772	114.575	APP;GRN;ANXA2;YWHAB;IQGAP1;YWHAZ;THBS1;GABARAP;RHOA;EEF1A1;LAMP1;FTH1;MT-CO3;CALR;P4HB;TPT1;S100A10
SETDB1 KD THP1 HUMAN GSE103409 SGRNA6DAY4 RNASEQ UP	17/379	1.29219e-08	3.6135e-08	6.30772	114.575	HSP90AB1;GPX1;GPX4;MT-CO1;COX4I1;LAPTM5;CYBA;ACTB;EEF1A1;RACK1;MYH9;MT-CO2;MT-CO3;CALR;FAU;GAPDH;SERF2
HEY2 KO MOUSE GSE6526 CREEDSID GENE 1512 UP	16/333	1.35592e-08	3.78604e-08	6.74854	122.258	IFITM3;GPX4;LRP1;H3F3A;AKR1A1;CLTA;CYBA;COX7A2;COX6C;GNAI2;LAMP1;FABP5;PSAP;CALR;PLTP;ITM2B
ADNP DEFICIENCY MOUSE GSE4068 CREEDSID GENE 718 UP	18/430	1.37136e-08	3.82343e-08	5.89381	106.707	COX8A;PRELID1;TPI1;COX4I1;H3F3A;FN1;CLTA;GABARAP;RHOA;SEM1;LAMP1;GNG5;NPC2;ROMO1;CALR;SEC61B;FAU;TMSB10
MYC OE MOUSE GSE10954 CREEDSID GENE 184 UP	15/289	1.41341e-08	3.93481e-08	7.28586	131.69	APP;HSP90AB1;GPX4;H2AFZ;H3F3A;IQGAP1;RHOA;EEF1A1;NPC2;PSAP;RACK1;CTSH;VIM;P4HB;PTMA
ESRRA KO MOUSE GSE8106 CREEDSID GENE 2613 UP	14/247	1.44911e-08	4.02221e-08	7.95934	143.664	IFITM3;NRP1;HSP90AB1;BRI3;COX7A2;AES;PRDX5;LGALS1;GNG5;PSAP;ROMO1;ITM2B;TPT1;LY6E
FOXD3 OE MOUSE GSE58960 CREEDSID GENE 1415 UP	14/247	1.44911e-08	4.02221e-08	7.95934	143.664	H2AFZ;H3F3A;AKR1A1;ACTB;GNAI2;CHCHD2;LGALS1;GNG5;FABP5;FTH1;ROMO1;VIM;LAMTOR1;SERF2
PRRX1 SIRNA MDAMB231 HUMAN GSE79586 RNASEQ DOWN	14/248	1.52517e-08	4.22703e-08	7.92492	142.637	SH3GLB1;TPI1;AHNAK;FN1;IQGAP1;HIF1A;YWHAZ;THBS1;TGFBI;CALR;VIM;P4HB;GAPDH;S100A11
ELF4 KO MOUSE GSE15324 CREEDSID GENE 2838 UP	17/384	1.56721e-08	4.3371e-08	6.22018	111.785	PRELID1;GRN;GPX4;H2AFZ;COX4I1;H3F3A;AKR1A1;EMP3;GABARAP;APRT;LAMP1;FTH1;P4HB;CTSD;SERF2;ITM2B;S100A10
NEUROG3 OE MOUSE GSE3653 CREEDSID GENE 2289 UP	13/209	1.61306e-08	4.45738e-08	8.74353	156.881	CSTB;PRELID1;TPI1;YWHAB;PGAM1;AKR1A1;GNAI2;EEF1B2;SEM1;FABP5;RACK1;APOE;CALR
CEBPA KD MOUSE GSE55760 CREEDSID GENE 2883 DOWN	15/292	1.62243e-08	4.47666e-08	7.20585	129.25	IFITM3;CD52;HSP90AB1;H2AFZ;H3F3A;LAPTM5;MIF;EMP3;EEF1B2;UBL5;FTH1;SH3BGRL3;TMSB10;LY6E;PF4
MYB KO MOUSE GSE19528 CREEDSID GENE 2197 UP	13/210	1.70758e-08	4.70467e-08	8.6987	155.582	CD52;HSP90AB1;PGAM1;AES;EEF1B2;FABP5;NPC2;SH3BGRL3;FXYD5;TMSB10;S100A11;ITM2B;S100A10
HNF4G OE LNCAP HUMAN GSE85557 RNASEQ UP	16/339	1.74216e-08	4.79287e-08	6.62115	118.29	PRELID1;HSP90AB1;TPI1;H2AFZ;ACTB;FTH1;NFIC;CTSH;MYH9;MT-CO2;CALR;VIM;P4HB;PTMA;GAPDH;PLEC
STAT3 KD HUMAN GSE47763 CREEDSID GENE 1790 UP	15/296	1.94494e-08	5.33503e-08	7.10182	126.096	CSTB;COX7B;TPI1;COX7A2;COX6C;EEF1B2;EEF1A1;SEM1;ARPC3;S100A6;FAU;TMSB10;PTMA;S100A11;ITM2B
STAT3 KD HUMAN GSE47763 CREEDSID GENE 1790 DOWN	15/296	1.94494e-08	5.33503e-08	7.10182	126.096	IFITM3;BRI3;YWHAB;H2AFZ;COX4I1;ACTB;RHOA;CHCHD2;MYL6;PRDX5;LAMP1;PSAP;TOMM7;TSPO;SEC61B
NEUROG3 OE MOUSE GSE3653 CREEDSID GENE 1660 UP	13/213	2.02194e-08	5.53e-08	8.56691	151.777	CSTB;AKR1A1;GNAI2;EEF1B2;SEM1;FABP5;FTH1;RACK1;MYH9;APOE;CALR;P4HB;TPT1
PAX5 SIRNA T47D HUMAN GSE79586 RNASEQ UP	13/213	2.02194e-08	5.53e-08	8.56691	151.777	APP;GRN;GSN;YWHAZ;CHCHD2;FTH1;RACK1;TIMP2;MYH9;P4HB;CTSD;S100A11;LY6E
TP63 DEPLETION HUMAN GSE5993 CREEDSID GENE 90 UP	13/214	2.1378e-08	5.83831e-08	8.52386	150.539	IFITM3;CSTB;ANXA2;MT-CO1;LGALS3;FTH1;TMSB4X;COTL1;S100A6;MT-CO2;TMSB10;S100A11;TPT1
GATA4 KO MOUSE GSE66016 CREEDSID GENE 2656 UP	14/255	2.16746e-08	5.91069e-08	7.69199	135.742	TPI1;GPX4;COX4I1;COX6C;GABARAP;LAMP1;ALDH2;FTH1;PSAP;ERP29;MT-CO2;P4HB;TMSB10;S100A11
NEUROD1 KO MOUSE GSE35396 CREEDSID GENE 3092 UP	15/299	2.22403e-08	6.05611e-08	7.02573	123.803	IFITM3;HSP90AB1;H3F3A;YWHAZ;ACTB;GNAI2;TYROBP;TMSB4X;S100A6;APOE;VIM;CTSD;S100A11;LY6E;S100A10
FOXQ1 OE HUVEC HUMAN GSE79306 RNASEQ UP	11/142	2.23882e-08	6.0875e-08	10.9588	193.037	MYL6;LGALS1;GSN;CD93;ANXA2;S100A6;FN1;VIM;TMSB10;GAPDH;PLEC
KLF10 SIRNA PANC1 HUMAN GSE90566 RNASEQ UP	16/346	2.31851e-08	6.29502e-08	6.47837	113.888	APP;HSP90AB1;YWHAZ;THBS1;GABARAP;EEF1B2;EEF1A1;MYL6;NCEH1;MAN2A1;S100A6;RACK1;CALR;ITM2B;TPT1;PLEC
EZH2 SIRNA HUVEC HUMAN GSE87534 RNASEQ DOWN	13/217	2.52219e-08	6.8381e-08	8.39722	146.914	IFITM3;APP;GRN;HSP90AB1;TPI1;MT-CO1;GNAI2;EEF1A1;TMSB4X;RACK1;MT-CO2;VIM;GAPDH
CREB1 DEPLETION HUMAN GSE12056 CREEDSID GENE 68 UP	15/302	2.53914e-08	6.87408e-08	6.95122	121.569	TPI1;ANXA2;MT-CO1;YWHAB;FN1;MIF;ACTB;SEM1;LGALS1;TOMM7;CTSH;VIM;P4HB;TMSB10;S100A11
NR4A2 OE MOUSE GSE3571 CREEDSID GENE 3121 UP	14/259	2.63624e-08	7.12662e-08	7.56486	132.017	HSP90AB1;TPI1;GSN;HEXA;COX7A2;EEF1A1;SEM1;FTH1;TMSB4X;RACK1;MYH9;GAPDH;LY6E;PLEC
RUNX1 SHRNA MCF7 HUMAN GSE75070 RNASEQ DOWN	17/398	2.64797e-08	7.14798e-08	5.98731	104.46	APP;GRN;HSP90AB1;ANXA2;MT-CO1;COX4I1;COX6C;THBS1;ACTB;EEF1B2;LAMP1;MT-CO2;MT-CO3;CALR;P4HB;CTSD;PLEC
NFYA SIRNA HCT116 HUMAN GSE56788 RNASEQ UP	17/399	2.74669e-08	7.40379e-08	5.97133	103.963	APP;GRN;HSP90AB1;TPI1;H3F3A;IQGAP1;CHCHD2;MYL6;LAMP1;COTL1;MYH9;MT-CO2;FAU;TMSB10;CTSD;SERF2;LY6E
NR4A2 OE MOUSE GSE3571 CREEDSID GENE 1290 DOWN	14/260	2.76696e-08	7.44766e-08	7.53373	131.109	HSP90AB1;TPI1;GSN;HEXA;COX7A2;EEF1A1;SEM1;FTH1;TMSB4X;RACK1;MYH9;GAPDH;LY6E;PLEC
SUZ12 SHRNA PROE HUMAN GSE59089 RNASEQ UP	14/261	2.90352e-08	7.804e-08	7.50284	130.21	GRN;MT-CO1;HEXA;TNFAIP2;LAPTM5;GABARAP;NPC2;TMSB4X;TIMP2;MT-CO2;P4HB;CALM1;CTSD;S100A11
FOXD4L6 SIRNA T47D HUMAN GSE79586 RNASEQ UP	17/401	2.95434e-08	7.92917e-08	5.93962	102.978	APP;HSP90AB1;ANXA2;AHNAK;YWHAB;IQGAP1;YWHAZ;ACTB;EEF1A1;ARPC3;FTH1;TMSB4X;RACK1;MYH9;S100A11;TPT1;S100A10
NFKB1 INACTIVATION HUMAN GSE20667 CREEDSID GENE 2577 UP	13/220	2.96789e-08	7.95411e-08	8.27426	143.416	HSP90AB1;MT-CO1;MIF;YWHAZ;EEF1B2;EEF1A1;NPC2;ERP29;RACK1;MT-CO2;VIM;CALM1;TPT1
DNMT1 KO MOUSE GSE27434 CREEDSID GENE 1052 UP	16/353	3.06445e-08	8.20115e-08	6.34153	109.714	IFITM3;TNFAIP2;PLA2G7;CRIP1;LGALS3;LGALS1;TYROBP;FABP5;ALOX5AP;S100A6;HMOX1;CTSH;S100A4;TGFBI;PLTP;S100A11
PAX3 KD HUMAN GSE16249 CREEDSID GENE 2757 DOWN	16/354	3.1873e-08	8.51429e-08	6.32244	109.135	ANXA2;GPX4;H2AFZ;IQGAP1;ACTB;EEF1A1;LGALS1;SOAT1;GNG5;FABP5;ARPC3;LAMTOR1;PTMA;GAPDH;TPT1;S100A10
MYC KO MOUSE GSE58079 CREEDSID GENE 2553 UP	14/263	3.19514e-08	8.51429e-08	7.44182	128.439	NRP1;ECM1;ANXA2;GABARAP;PTMS;ADGRE5;PSAP;COTL1;S100A6;TIMP2;ACP5;MYH9;S100A4;ITM2B
OVOL1 OE PC3 HUMAN GSE48230 RNASEQ DOWN	14/263	3.19514e-08	8.51429e-08	7.44182	128.439	PRELID1;GRN;ANXA2;COX7A2;COX6C;EEF1A1;UBL5;MYL6;LGALS1;FTH1;TMSB4X;CALR;TMSB10;SERF2
ELF4 KO MOUSE GSE15324 CREEDSID GENE 2838 DOWN	10/115	3.30381e-08	8.79135e-08	12.364	212.978	LGALS1;GPX1;SEC61B;VIM;FAU;PTMA;CRIP1;S100A11;TPT1;LY6E
KLF10 SIRNA KLF10 HUMAN GSE90566 RNASEQ DOWN	15/309	3.43843e-08	9.13653e-08	6.78328	116.575	PTPN18;ANXA2;MT-CO1;FN1;GABARAP;EEF1B2;EEF1A1;MYL6;ALDH2;TMSB4X;FAU;VIM;TMSB10;PTMA;TPT1
SRF KO MOUSE GSE1948 CREEDSID GENE 1157 DOWN	14/265	3.51305e-08	9.32156e-08	7.38177	126.702	COX7B;HSP90AB1;GPX4;FN1;ACTB;EEF1A1;LGALS1;TMSB4X;PIM1;RACK1;APOE;TMSB10;ITM2B;TPT1
E2F8 KO MOUSE GSE52157 CREEDSID GENE 2828 DOWN	17/406	3.53795e-08	9.37432e-08	5.86177	100.571	CD52;LAPTM5;CYBA;LIPA;PLA2G7;CRIP1;SOAT1;GM2A;ADGRE5;MAN2A1;TMSB4X;CTSH;SH3BGRL3;TGFBI;FXYD5;S100A11;S100A10
TET1 KD MOUSE GSE26900 CREEDSID GENE 2146 UP	14/267	3.85935e-08	1.02114e-07	7.32267	124.999	HSP90AB1;GPX4;COX4I1;LAPTM5;COX6C;EEF1A1;LGALS3;LAMP1;GM2A;ALDH2;PSAP;ERP29;GAPDH;TMEM14C
DOT1L INHIBITION HUMAN GSE29828 CREEDSID GENE 1239 DOWN	16/359	3.8718e-08	1.02299e-07	6.22868	106.305	HSP90AB1;H2AFZ;PGAM1;COX7A2;MIF;YWHAZ;RHOA;EEF1B2;UBL5;CHCHD2;FABP5;ARPC3;RACK1;FAM96A;PTMA;GAPDH
HNF4A KO MOUSE GSE3126 CREEDSID GENE 195 UP	12/186	3.91696e-08	1.032e-07	9.04092	154.196	EEF1B2;EEF1A1;HSP90AB1;GPX1;H2AFZ;TMSB4X;PSAP;AKR1A1;FAU;PTMA;ACTB;TPT1
ETS1 SHRNA DU145 HUMAN GSE59020 RNASEQ DOWN	12/186	3.91696e-08	1.032e-07	9.04092	154.196	LGALS1;H2AFZ;S100A6;RACK1;MT-CO2;MT-CO3;IQGAP1;VIM;P4HB;PTMA;GAPDH;S100A11
AFF4 SHRNA HELA HUMAN GSE69021 RNASEQ DOWN	14/268	4.04385e-08	1.06393e-07	7.29347	124.16	APP;HSP90AB1;GPX4;AHNAK;IQGAP1;YWHAZ;ACTB;FTH1;TMSB4X;S100A6;TMSB10;PTMA;GAPDH;PLEC
GATA6 KO MOUSE GSE11165 CREEDSID GENE 1165 UP	13/226	4.07835e-08	1.0715e-07	8.03872	136.779	CSTB;TPI1;ANXA2;EEF1A1;NPC2;S100A6;CTSH;ROMO1;APOE;GAPDH;S100A11;ITM2B;TPT1
FOXA2 KD DEC HUMAN GSE44875 RNASEQ UP	12/187	4.15656e-08	1.09051e-07	8.9888	152.774	EEF1A1;APP;TMSB4X;COTL1;RACK1;MYH9;MT-CO2;MT-CO3;VIM;PTMA;GAPDH;ACTB
IKZF1 MUT HUMAN GSE2501 CREEDSID GENE 2259 UP	14/269	4.23629e-08	1.10987e-07	7.26449	123.329	HSP90AB1;TPI1;AHNAK;H2AFZ;AKR1A1;HIF1A;GNG5;RACK1;APOE;TMSB10;PTMA;GAPDH;ITM2B;TPT1
GATA1 MUT MOUSE GSE2433 CREEDSID GENE 979 UP	12/188	4.4092e-08	1.15356e-07	8.93727	151.37	EEF1B2;EEF1A1;HSP90AB1;TPI1;TMSB4X;PGAM1;ALOX5AP;RACK1;F13A1;MIF;FAU;GAPDH
ZXDC DEPLETION HUMAN GSE45417 CREEDSID GENE 3044 DOWN	15/316	4.61879e-08	1.2067e-07	6.62316	111.869	SH3GLB1;CD52;LGALS3;TYROBP;MAFB;GPNMB;FTH1;PSAP;APOC1;PIM1;CTSH;ACP5;SH3BGRL3;VIM;FNIP2
TBX3 SHRNA HFF HUMAN GSE76572 RNASEQ UP	16/364	4.68807e-08	1.22309e-07	6.13762	103.576	GRN;HSP90AB1;MT-CO1;HIF1A;YWHAZ;ACTB;RHOA;SOAT1;FTH1;NFIC;HMOX1;MYH9;VIM;GAPDH;LY6E;PLEC
ZEB2 SHRNA H1 HUMAN GSE69618 DAY2 RNASEQ UP	20/580	5.19223e-08	1.35273e-07	4.84859	81.3279	APP;PTPN18;HSP90AB1;TPI1;MT-CO1;H3F3A;FN1;HIF1A;YWHAZ;RHOA;EEF1B2;EEF1A1;TMSB4X;RACK1;TOMM7;MT-CO2;CALR;PTMA;GAPDH;TPT1
SRF MUT MOUSE GSE1948 CREEDSID GENE 1399 DOWN	12/191	5.25177e-08	1.36634e-07	8.78615	147.274	EEF1B2;EEF1A1;SYNGR1;COX7B;HSP90AB1;RACK1;LAPTM5;APOE;TMSB10;ITM2B;TPT1;S100A10
ZEB2 SHRNA H1 HUMAN GSE69618 DAY6 RNASEQ UP	15/320	5.44821e-08	1.41422e-07	6.53496	109.3	ANXA2;AHNAK;MT-CO1;IQGAP1;NPC2;TMSB4X;RACK1;MT-CO2;APOE;CALR;TMSB10;PTMA;S100A11;LY6E;S100A10
STAT1 KD HUMAN GSE44652 CREEDSID GENE 186 DOWN	16/368	5.45095e-08	1.41422e-07	6.06663	101.464	HSP90AB1;GPX1;ANXA2;PGAM1;LAPTM5;MIF;YWHAZ;UBL5;CHCHD2;ARPC3;TMSB4X;UCP2;COTL1;MT-CO2;CALR;ITM2B
DLX4 OE HUMAN GSE21657 CREEDSID GENE 2160 UP	14/275	5.57573e-08	1.44459e-07	7.09532	118.508	COX7A2;ACTB;RHOA;EEF1A1;LGALS1;ARPC3;NPC2;FTH1;RACK1;TOMM7;P4HB;CTSD;GAPDH;TPT1
MYC KNOCKIN MOUSE GSE39443 CREEDSID GENE 1847 UP	15/323	6.1567e-08	1.5929e-07	6.47032	107.428	CSTB;HSP90AB1;GPX1;TPI1;H2AFZ;CYBA;MIF;APRT;EEF1B2;SEM1;UBL5;LAMP1;TOMM7;MT-CO2;P4HB
XPA KO HELA HUMAN GSE100855 RNASEQ UP	14/278	6.37986e-08	1.64835e-07	7.01362	116.198	APP;PRELID1;GRN;HSP90AB1;EEF1A1;MYL6;PRDX5;TMSB4X;S100A6;RACK1;TGFBI;CALR;VIM;TPT1
NFKB1 OE HEK293 HUMAN GSE57027 RNASEQ DOWN	19/532	6.65104e-08	1.71604e-07	5.00518	82.7151	APP;HSP90AB1;TPI1;ANXA2;YWHAB;H2AFZ;IQGAP1;YWHAZ;THBS1;RHOA;EEF1B2;LAMP1;FTH1;RACK1;CALR;P4HB;PTMA;GAPDH;TPT1
INSM1 KO MOUSE GSE46139 CREEDSID GENE 2229 UP	14/279	6.67035e-08	1.71628e-07	6.98679	115.443	CSTB;GRN;GPX1;ANXA2;BRI3;AKR1A1;LAPTM5;MIF;APRT;TIMP2;MYH9;FAU;GAPDH;SERF2
NCOA2 KO MOUSE GSE55002 CREEDSID GENE 199 DOWN	14/279	6.67035e-08	1.71628e-07	6.98679	115.443	CD52;LST1;CYBA;PLA2G7;CRIP1;AIF1;MPEG1;LGALS3;TYROBP;MAFB;FABP5;TMSB4X;PLTP;FNIP2
MYCN SHRNA SKNBE2 HUMAN GSE84389 RNASEQ DOWN	16/376	7.32615e-08	1.88243e-07	5.92938	97.4151	TPI1;ANXA2;MT-CO1;H2AFZ;H3F3A;ACTB;CHCHD2;LGALS1;FTH1;MYH9;MT-CO2;CALR;P4HB;CALM1;PTMA;GAPDH
HOXA9 OE HUMAN GSE43741 CREEDSID GENE 2856 UP	15/328	7.52554e-08	1.931e-07	6.36533	104.406	COX7B;GSN;FN1;F13A1;CYBA;COX7A2;EMP3;COX6C;MYL6;LGALS1;TMSB4X;S100A6;S100A4;TGFBI;PLTP
PPARD KO HCT116 HUMAN GSE89729 RNASEQ UP	18/482	7.7674e-08	1.99033e-07	5.21929	85.4437	HSP90AB1;TPI1;GSN;YWHAB;H2AFZ;YWHAZ;ACTB;PTMS;EEF1B2;CHCHD2;MYL6;LAMP1;FTH1;S100A6;MYH9;PTMA;GAPDH;PLEC
ARID3A KD MOUSE GSE56853 CREEDSID GENE 1337 UP	15/329	7.8304e-08	2.00372e-07	6.34473	103.817	CSTB;GSN;ANXA2;HEXA;CYBA;CRIP1;GM2A;CREG1;PSAP;APOC1;S100A6;CTSH;ACP5;FXYD5;S100A11
MITF KD 501MEL HUMAN GSE61966 RNASEQ UP	16/378	7.87877e-08	2.01059e-07	5.89601	96.4382	ANXA2;AHNAK;MT-CO1;YWHAB;FN1;YWHAZ;ACTB;EEF1A1;MYL6;LAMP1;FTH1;RACK1;MYH9;CALR;GAPDH;SASH1
ZMAT4 SIRNA T47D HUMAN GSE79586 RNASEQ UP	16/378	7.87877e-08	2.01059e-07	5.89601	96.4382	APP;AHNAK;YWHAB;YWHAZ;EEF1A1;LAMP1;MAN2A1;FTH1;ERP29;APOE;P4HB;CTSD;GAPDH;S100A11;TPT1;PLEC
RBM10 OE HEK293 HUMAN GSE44976 RNASEQ DOWN	15/333	9.16525e-08	2.3357e-07	6.26364	101.504	HSP90AB1;TPI1;GPX4;H2AFZ;EEF1B2;EEF1A1;MYL6;UCP2;RACK1;MT-CO2;CALR;PTMA;GAPDH;SERF2;TPT1
FLI1 EWSFUSION EXPRESSION HUMAN GSE1822 CREEDSID GENE 1187 DOWN	12/201	9.2011e-08	2.34164e-07	8.31704	134.747	EEF1A1;COX8A;CHCHD2;COX7B;MAFB;ANXA2;ARPC3;H2AFZ;COX7A2;SEC61B;COX6C;S100A10
ZNF253 SIRNA T47D HUMAN GSE79586 RNASEQ DOWN	9/97	9.3342e-08	2.37228e-07	13.2019	213.699	MT-CO1;TMSB4X;H3F3A;MT-CO3;CALR;CALM1;PTMA;THBS1;ACTB
RELA KD HUMAN GSE1676 CREEDSID GENE 1787 DOWN	11/164	9.89623e-08	2.51171e-07	9.37259	151.166	EEF1A1;MAFB;ANXA2;NPC2;RACK1;TOMM7;COX7A2;VIM;TMSB10;GABARAP;TPT1
OTX2 SILENCING HUMAN GSE22875 CREEDSID GENE 163 DOWN	13/244	1.00053e-07	2.53595e-07	7.40553	119.359	HSP90AB1;MT-CO1;H2AFZ;COX4I1;MIF;ACTB;APRT;EEF1A1;CHCHD2;COTL1;TSPO;MT-CO2;MT-CO3
E2F1 KD MOUSE GSE24594 CREEDSID GENE 473 UP	12/203	1.02533e-07	2.59176e-07	8.22911	132.432	EEF1A1;HSP90AB1;ARG1;COX4I1;TMSB4X;UCP2;ROMO1;APOE;THBS1;ACTB;TPT1;PF4
TP53 KD HUMAN GSE1676 CREEDSID GENE 1784 DOWN	12/203	1.02533e-07	2.59176e-07	8.22911	132.432	EEF1B2;EEF1A1;COX8A;LAMP1;ANXA2;RACK1;TOMM7;COX7A2;FAU;VIM;COX6C;TPT1
XBP1 OE MOUSE GSE46178 CREEDSID GENE 300 DOWN	14/289	1.03065e-07	2.60168e-07	6.72929	108.26	HSP90AB1;TPI1;YWHAB;COX4I1;FN1;COX7A2;COX6C;FABP5;TMSB4X;UCP2;VIM;LAMTOR1;PTMA;ITM2B
KCNIP3 KO MOUSE GSE16874 CREEDSID GENE 1031 UP	13/245	1.04927e-07	2.64512e-07	7.37324	118.488	IFITM3;APP;ARG1;LST1;PLA2G7;MPEG1;LGALS1;TYROBP;HMOX1;TSPO;CTSD;S100A11;PF4
EZH2 KO MDAMB231 HUMAN GSE72524 RNASEQ UP	14/290	1.07542e-07	2.70738e-07	6.70456	107.577	ANXA2;FN1;THBS1;ACTB;EEF1B2;FTH1;MT-CO3;CALR;VIM;P4HB;CALM1;PTMA;GAPDH;TPT1
E2F1 MUT MOUSE GSE24594 CREEDSID GENE 1245 DOWN	12/204	1.08186e-07	2.71995e-07	8.18583	131.296	EEF1A1;HSP90AB1;ARG1;COX4I1;TMSB4X;UCP2;ROMO1;APOE;THBS1;ACTB;TPT1;PF4
STAT3 DEFICIENCY MOUSE GSE6846 CREEDSID GENE 85 DOWN	13/246	1.10013e-07	2.76216e-07	7.34122	117.626	HSP90AB1;GPX1;GSN;GPX4;COX7A2;CRIP1;GABARAP;LAMP1;FABP5;NPC2;ROMO1;PLTP;S100A11
TFE3 SIRNA 8988T HUMAN GSE62077 CONSTRUCT1 RNASEQ DOWN	16/388	1.12558e-07	2.82225e-07	5.73457	91.752	GPX4;AHNAK;MT-CO1;H2AFZ;CLTA;YWHAZ;EEF1B2;EEF1A1;LAMP1;NPC2;FTH1;UCP2;MT-CO2;MT-CO3;CTSD;TMEM14C
PPARA KO MOUSE GSE18564 CREEDSID GENE 543 DOWN	13/247	1.1532e-07	2.88764e-07	7.30947	116.773	GPX1;LRP1;ARG1;DHRS3;EEF1A1;CHCHD2;PSAP;APOC1;TOMM7;APOE;GAPDH;TMEM14C;S100A10
IRF1 OE MOUSE GSE6505 CREEDSID GENE 2076 UP	14/292	1.17027e-07	2.92254e-07	6.65565	106.23	HSP90AB1;TPI1;H2AFZ;PGAM1;COX7A2;YWHAZ;PTMS;EEF1A1;NFIC;RACK1;TSPO;PTMA;GAPDH;LY6E
EBF1 OE MOUSE GSE2192 CREEDSID GENE 859 UP	14/292	1.17027e-07	2.92254e-07	6.65565	106.23	COX7B;TPI1;YWHAB;H2AFZ;PGAM1;COX7A2;COX6C;ACTB;PTMS;GNG5;FABP5;RACK1;HMOX1;GAPDH
E2F2 KD MOUSE GSE24594 CREEDSID GENE 474 UP	13/248	1.20856e-07	3.01414e-07	7.278	115.929	IFITM3;CD52;HSP90AB1;GPX4;H2AFZ;MIF;COX6C;ACTB;TMSB4X;CTSH;APOE;PTMA;ITM2B
ETV2 OE HESC HUMAN GSE57395 RNASEQ DOWN	9/101	1.32686e-07	3.30475e-07	12.6253	199.926	EEF1A1;HSP90AB1;TPI1;MT-CO2;MT-CO3;APOE;PTMA;GAPDH;ACTB
EZH2 SHRNA PROE HUMAN GSE59089 RNASEQ DOWN	13/251	1.38925e-07	3.45555e-07	7.18516	113.449	HSP90AB1;TPI1;H2AFZ;EEF1B2;EEF1A1;CHCHD2;GPNMB;MT-CO3;FAU;TMSB10;PTMA;GAPDH;SERF2
SMAD4 KO MOUSE GSE49826 CREEDSID GENE 2401 UP	14/297	1.44132e-07	3.58029e-07	6.53639	102.965	GRN;TPI1;GSN;TNFAIP2;EEF1A1;CHCHD2;LGALS1;NFIC;S100A6;TIMP2;MYH9;FAU;SERF2;TPT1
SOX7 OE HUMAN GSE10809 CREEDSID GENE 1271 DOWN	16/396	1.48537e-07	3.68482e-07	5.61154	88.227	IFITM3;HSP90AB1;GPX1;GPX4;H2AFZ;MIF;COX6C;EEF1B2;CHCHD2;FABP5;FAM96A;FXYD5;LAMTOR1;PTMA;ITM2B;S100A10
HNF4A KO MOUSE GSE3124 CREEDSID GENE 200 DOWN	14/298	1.50188e-07	3.72084e-07	6.51304	102.329	CLTA;CRIP1;ACTB;EEF1B2;EEF1A1;SEM1;ARPC3;FTH1;CALR;FAU;P4HB;CALM1;TPT1;S100A10
HNF1A OE HUMAN GSE3308 CREEDSID GENE 279 UP	13/253	1.52283e-07	3.76773e-07	7.12455	111.838	COX8A;APP;ANXA2;H2AFZ;CYBA;COX7A2;MIF;COX6C;EEF1B2;SEM1;LGALS3;PSAP;TMSB10
CTCF SIRNA LNCAP HUMAN GSE63487 RNASEQ DOWN	15/347	1.56253e-07	3.86084e-07	5.99521	93.9556	HSP90AB1;TPI1;MT-CO1;H3F3A;ACTB;EEF1B2;EEF1A1;FTH1;RACK1;CTSH;MT-CO2;MT-CO3;PTMA;GAPDH;TPT1
PAX3 KNOCKIN MOUSE GSE11400 CREEDSID GENE 625 DOWN	14/300	1.62995e-07	4.02212e-07	6.46683	101.074	HSP90AB1;TPI1;GSN;HEXA;FN1;COX7A2;GNAI2;NPC2;RACK1;CALR;VIM;P4HB;PTMA;ITM2B
GATA4 KO MOUSE GSE11194 CREEDSID GENE 510 UP	13/255	1.66782e-07	4.11014e-07	7.06495	110.26	APP;HSP90AB1;CYBA;YWHAZ;SEM1;LGALS3;MYL6;ARPC3;TMSB4X;S100A6;CALM1;TMSB10;S100A10
MYC ACTIVATION MOUSE GSE4356 CREEDSID GENE 753 UP	15/349	1.68267e-07	4.1304e-07	5.95869	92.942	IFITM3;CD52;COX7B;ARG1;H2AFZ;COX7A2;CENPB;SEM1;LGALS3;LGALS1;FTH1;S100A6;SEC61B;TMSB10;MSRB1
SOX7 OE MOUSE GSE10809 CREEDSID GENE 1004 DOWN	15/349	1.68267e-07	4.1304e-07	5.95869	92.942	IFITM3;COX7B;HSP90AB1;GPX1;GPX4;H2AFZ;MIF;EEF1B2;CHCHD2;FABP5;TOMM7;FAM96A;FXYD5;PTMA;ITM2B
MSGN1 OE MOUSE GSE29848 CREEDSID GENE 1629 DOWN	15/349	1.68267e-07	4.1304e-07	5.95869	92.942	IFITM3;HSP90AB1;GPX1;GPX4;COX4I1;ACTB;APRT;EEF1A1;LGALS3;SH3BGRL3;APOE;FAU;PTMA;TPT1;S100A10
HES1 KO MOUSE GSE52106 CREEDSID GENE 2518 UP	13/257	1.82509e-07	4.46824e-07	7.00633	108.713	COX8A;COX7B;COX4I1;MIF;COX6C;CHCHD2;FTH1;APOC1;HMOX1;CTSH;MT-CO2;FAU;TPT1
NR2F2 KO MOUSE GSE46496 CREEDSID GENE 2412 DOWN	13/257	1.82509e-07	4.46824e-07	7.00633	108.713	HSP90AB1;GSN;PLA2G7;CRIP1;EEF1A1;MYL6;APOC1;S100A6;FAU;VIM;P4HB;ITM2B;S100A10
SOX5 OE FETALCORTEX HUMAN GSE89057 RNASEQ UP	18/511	1.85234e-07	4.52901e-07	4.90492	76.0343	APP;PTPN18;HSP90AB1;LST1;YWHAZ;ACTB;AES;EEF1A1;FTH1;TMSB4X;TIMP2;MYH9;MT-CO2;MT-CO3;TMSB10;PTMA;GAPDH;TPT1
FOXO1 KD MOUSE GSE6623 CREEDSID GENE 504 UP	15/352	1.87863e-07	4.58731e-07	5.90474	91.45	AHNAK;COX4I1;PGAM1;H3F3A;YWHAZ;THBS1;LGALS1;FABP5;ARPC3;TMSB4X;FAM96A;TMSB10;PTMA;S100A11;PF4
MYCN OE MOUSE GSE6077 CREEDSID GENE 40 UP	12/217	2.11651e-07	5.16141e-07	7.66166	117.747	EEF1B2;HSP90AB1;TPI1;H2AFZ;PGAM1;H3F3A;RACK1;COX7A2;MIF;FAU;PTMA;GAPDH
IRF6 KO MOUSE GSE5800 CREEDSID GENE 153 DOWN	13/261	2.18013e-07	5.30963e-07	6.89191	105.713	ECM1;H2AFZ;COX7A2;EEF1A1;MYL6;LGALS1;GM2A;FTH1;TMSB4X;VIM;TMSB10;PTMA;TPT1
MITF KD H3A HUMAN GSE61966 RNASEQ DOWN	8/78	2.25796e-07	5.49202e-07	14.6701	224.506	IFITM3;ECM1;MYL6;CALR;P4HB;CTSD;TMSB10;SERF2
KLF4 OE HUMAN GSE3113 CREEDSID GENE 2071 UP	16/409	2.29794e-07	5.58199e-07	5.42229	82.8855	GPX1;TPI1;GPX4;AKR1A1;MIF;HIF1A;YWHAZ;GABARAP;RHOA;ALDH2;GNG5;UCP2;TSPO;CALR;P4HB;ITM2B
KLF9 OE GBM1A HUMAN GSE62212 RNASEQ UP	16/411	2.45377e-07	5.95278e-07	5.39428	82.1034	IFITM3;COX7B;HSP90AB1;ANXA2;AHNAK;FN1;TNFAIP2;CLTA;THBS1;EEF1A1;ADGRE5;RACK1;MYH9;MT-CO3;P4HB;S100A10
NEUROG3 OE MOUSE GSE3653 CREEDSID GENE 1658 UP	13/264	2.4858e-07	6.01487e-07	6.8085	103.54	HSP90AB1;THBS1;ACTB;EEF1B2;SEM1;LGALS1;TMSB4X;S100A6;CALR;VIM;S100A11;TPT1;S100A10
STAT3 SIRNA MDAMB157 HUMAN GSE85579 RNASEQ DOWN	13/264	2.4858e-07	6.01487e-07	6.8085	103.54	IFITM3;APP;GRN;AHNAK;MT-CO1;FN1;MT-CO2;MT-CO3;TGFBI;CALR;P4HB;CTSD;LY6E
FOXQ1 SIRNA BT549 HUMAN GSE79586 RNASEQ DOWN	12/221	2.57759e-07	6.22889e-07	7.51349	113.989	LGALS1;TPI1;MT-CO1;TMSB4X;FN1;TIMP2;HMOX1;TMSB10;PTMA;GAPDH;ACTB;PTMS
ZNF589 SIRNA MCF7 HUMAN GSE79586 RNASEQ DOWN	11/181	2.68954e-07	6.49103e-07	8.42805	127.506	EEF1A1;MYL6;AHNAK;MT-CO1;YWHAB;RACK1;MT-CO2;MT-CO3;CALM1;PTMA;GAPDH
NEUROD1 DEFICIENCY MOUSE GSE6030 CREEDSID GENE 639 UP	10/144	2.78294e-07	6.70779e-07	9.674	146.025	EEF1B2;EEF1A1;LGALS1;AHNAK;TMSB4X;MYH9;VIM;THBS1;TPT1;PF4
FOXO1 KO MOUSE GSE18308 CREEDSID GENE 1168 DOWN	14/314	2.83948e-07	6.81914e-07	6.16063	92.8683	HSP90AB1;GPX1;H2AFZ;ACTB;AES;EEF1A1;LGALS1;FTH1;TMSB4X;RACK1;CALR;VIM;CALM1;PTMA
FOXP1 OE HUMAN GSE51382 CREEDSID GENE 1471 DOWN	12/223	2.84009e-07	6.81914e-07	7.44152	112.175	EEF1A1;MYL6;MT-CO1;MAN2A1;FTH1;TMSB4X;ERP29;MT-CO2;HIF1A;PTMA;ITM2B;TPT1
MYC KNOCKIN MOUSE GSE39443 CREEDSID GENE 1847 DOWN	12/223	2.84009e-07	6.81914e-07	7.44152	112.175	CD52;ALDH2;ANXA2;FTH1;TMSB4X;COTL1;ERP29;LAPTM5;APOE;TMSB10;LY6E;GNAI2
PAX3 KNOCKIN MOUSE GSE11400 CREEDSID GENE 625 UP	12/224	2.98007e-07	7.14604e-07	7.40604	111.284	EEF1B2;EEF1A1;FABP5;TMSB4X;AKR1A1;F13A1;MYH9;TMSB10;CRIP1;ACTB;TPT1;TMEM14C
MEIS2 KD KASUMI1 HUMAN GSE81328 RNASEQ DOWN	9/111	2.99675e-07	7.17682e-07	11.3818	170.961	GRN;GSN;MT-CO1;RACK1;FAU;P4HB;TMSB10;GAPDH;GNAI2
U2AF1 KD A549 HUMAN GSE66553 RNASEQ UP	11/183	3.00364e-07	7.18413e-07	8.3292	125.09	EEF1A1;HSP90AB1;AHNAK;FTH1;TMSB4X;UCP2;FN1;HMOX1;CTSD;THBS1;TPT1
MYCN SHRNA IMR575 HUMAN GSE80397 12HR RNASEQ DOWN	17/472	3.03915e-07	7.25977e-07	4.99448	74.9498	COX8A;GRN;ACTB;PTMS;FTH1;RACK1;MYH9;MT-CO2;MT-CO3;CALR;FAU;VIM;P4HB;TMSB10;PTMA;GAPDH;PLEC
HNF1B OE HUMAN GSE3308 CREEDSID GENE 1750 DOWN	13/269	3.08143e-07	7.34197e-07	6.67382	100.059	APP;AKR1A1;MIF;RHOA;EEF1A1;SEM1;RACK1;TOMM7;FAU;VIM;P4HB;PTMA;SERF2
PAX5 SIRNA MCF7 HUMAN GSE79586 RNASEQ DOWN	13/269	3.08143e-07	7.34197e-07	6.67382	100.059	TPI1;AHNAK;MT-CO1;COX6C;EEF1A1;MYL6;MAN2A1;MT-CO2;CALM1;GAPDH;TPT1;TMEM14C;PLEC
NR1I3 KO MOUSE GSE40120 CREEDSID GENE 3066 DOWN	13/270	3.21485e-07	7.65012e-07	6.64751	99.3823	CD52;H2AFZ;TNFAIP2;MPEG1;LGALS1;TYROBP;GM2A;SH3BGRL3;SEC61B;VIM;LAMTOR1;S100A11;S100A10
ESRRG DEFICIENCY MOUSE GSE8199 CREEDSID GENE 665 DOWN	12/226	3.27858e-07	7.78195e-07	7.33607	109.533	COX8A;CHCHD2;HSP90AB1;GPX4;RACK1;TOMM7;MIF;SEC61B;CTSD;GAPDH;SERF2;APRT
MYC OE MOUSE GSE38304 CREEDSID GENE 1846 DOWN	12/226	3.27858e-07	7.78195e-07	7.33607	109.533	GSN;ANXA2;ARPC3;TMSB4X;LST1;CTSH;SH3BGRL3;VIM;TMSB10;YWHAZ;CRIP1;ACTB
PAX7 OE H9 HUMAN GSE98976 MESOD RNASEQ DOWN	14/318	3.30937e-07	7.84506e-07	6.07833	90.6967	HSP90AB1;FN1;THBS1;ACTB;EEF1B2;EEF1A1;MAN2A1;TMSB4X;RACK1;TGFBI;PTMA;S100A11;TPT1;PLEC
WT1 OE HUMAN GSE5117 CREEDSID GENE 2720 UP	15/368	3.31798e-07	7.85309e-07	5.63248	84.0295	COX7B;TPI1;H2AFZ;COX6C;HIF1A;FABP5;NPC2;CREG1;PSAP;S100A6;TOMM7;TGFBI;CALR;PTMA;ITM2B
LIN28 SIRNA MCF7 HUMAN GSE71012 RNASEQ DOWN	17/475	3.32117e-07	7.85309e-07	4.961	74.0071	APP;HSP90AB1;AHNAK;MT-CO1;YWHAB;FN1;IQGAP1;YWHAZ;THBS1;EEF1A1;MAN2A1;TIMP2;MYH9;MT-CO3;CALM1;TPT1;PLEC
PRDM14 KO MOUSE GSE45507 CREEDSID GENE 3106 DOWN	14/319	3.43728e-07	8.11736e-07	6.05809	90.165	ARL11;CSTB;GPX4;AHNAK;HEXA;SYNGR1;LGALS1;GM2A;ALDH2;GPNMB;S100A6;TSPO;TGFBI;LY6E
MYOD1 MUT MOUSE GSE6487 CREEDSID GENE 1180 DOWN	13/272	3.49734e-07	8.24877e-07	6.5955	98.0493	SH3GLB1;HSP90AB1;TPI1;GPX4;BRI3;PGAM1;COX7A2;MIF;COX6C;LAMP1;SOAT1;HMOX1;GAPDH
NR2C2 KO MOUSE GSE21903 CREEDSID GENE 2200 UP	13/273	3.64674e-07	8.59031e-07	6.5698	97.3924	IFITM3;H3F3A;FN1;COX7A2;MIF;EEF1B2;CHCHD2;MYL6;RACK1;CTSH;SEC61B;FAU;TPT1
RUNX1 KO MOUSE GSE2592 CREEDSID GENE 277 UP	13/274	3.80184e-07	8.94439e-07	6.54429	96.7417	H2AFZ;H3F3A;EEF1B2;EEF1A1;CHCHD2;FTH1;CTSH;ROMO1;APOE;FAU;PTMA;GAPDH;TPT1
EMX2 DEFICIENCY MOUSE GSE10216 CREEDSID GENE 634 DOWN	12/230	3.95665e-07	9.29687e-07	7.2	106.147	EEF1B2;RNH1;TPI1;GPX4;H2AFZ;PGAM1;AKR1A1;CTSH;COX7A2;ROMO1;LAMTOR1;COX6C
PRRX1 SIRNA BT549 HUMAN GSE79586 RNASEQ DOWN	13/276	4.12987e-07	9.6917e-07	6.49386	95.4588	SH3GLB1;HSP90AB1;AHNAK;MT-CO1;FN1;IQGAP1;HIF1A;THBS1;MYH9;TGFBI;CALR;GAPDH;S100A11
PITX2 KO 786O HUMAN GSE67844 RNASEQ UP	17/483	4.19351e-07	9.82871e-07	4.87382	71.5699	TPI1;AHNAK;H3F3A;FN1;HIF1A;YWHAZ;THBS1;EEF1A1;MYL6;TMSB4X;MYH9;MT-CO2;MT-CO3;TGFBI;PTMA;GAPDH;TPT1
PPARD KO HCT116 HUMAN GSE89729 RNASEQ DOWN	9/117	4.69966e-07	1.10012e-06	10.7462	156.578	EEF1A1;AHNAK;MT-CO1;RACK1;MT-CO2;MT-CO3;VIM;P4HB;TPT1
CEBPG KO MOUSE GSE47777 CREEDSID GENE 3104 UP	14/330	5.16827e-07	1.20679e-06	5.84391	84.5939	CD52;AIF1;MPEG1;LGALS3;TYROBP;NCEH1;GPNMB;FTH1;CREG1;ALOX5AP;HMOX1;CTSH;APOE;PF4
POU5F1 OE HUMAN GSE34920 CREEDSID GENE 1423 UP	14/330	5.16827e-07	1.20679e-06	5.84391	84.5939	COX8A;YWHAB;H2AFZ;H3F3A;YWHAZ;ACTB;EEF1A1;CHCHD2;MYL6;TMSB4X;RACK1;ROMO1;FAU;VIM
TOX4 SIRNA HCT116 HUMAN GSE56788 RNASEQ DOWN	10/154	5.19091e-07	1.21056e-06	8.99762	130.206	EEF1A1;PRELID1;YWHAB;COX4I1;RACK1;MT-CO3;IQGAP1;PTMA;GAPDH;PLEC
NFE2L2 KO MOUSE GSE48879 CREEDSID GENE 2834 DOWN	13/282	5.27134e-07	1.22626e-06	6.34707	91.7521	ANXA2;TNFAIP2;PLA2G7;LGALS3;ALOX5AP;APOC1;S100A6;HMOX1;TSPO;SH3BGRL3;S100A11;S100A10;PF4
XBP1 OE MOUSE GSE46178 CREEDSID GENE 1437 DOWN	13/282	5.27134e-07	1.22626e-06	6.34707	91.7521	HSP90AB1;TPI1;YWHAB;COX4I1;FN1;COX7A2;COX6C;FABP5;TMSB4X;VIM;LAMTOR1;PTMA;ITM2B
PPARA DEFICIENCY MOUSE GSE6864 CREEDSID GENE 659 DOWN	11/195	5.66565e-07	1.31635e-06	7.78124	111.923	EEF1B2;EEF1A1;CD52;CHCHD2;UCP2;MYH9;TGFBI;CALM1;GAPDH;ACTB;AES
ZNF581 SIRNA BT549 HUMAN GSE79586 RNASEQ DOWN	14/334	5.97016e-07	1.38537e-06	5.76968	82.6871	IFITM3;HSP90AB1;TPI1;AHNAK;MT-CO1;H2AFZ;FN1;TMSB4X;MYH9;MT-CO2;TGFBI;PTMA;GAPDH;PLEC
RUNX1 KO MOUSE GSE40155 CREEDSID GENE 1492 UP	13/286	6.1814e-07	1.43261e-06	6.2528	89.3934	IFITM3;CD52;CD93;F13A1;TMSB4X;CREG1;UCP2;COTL1;PIM1;RACK1;APOE;VIM;TPT1
KLF9 DEFICIENCY MOUSE GSE6443 CREEDSID GENE 674 DOWN	11/198	6.59283e-07	1.52607e-06	7.65524	108.95	H2AFZ;FTH1;TMSB4X;H3F3A;CALM1;PTMA;GAPDH;ACTB;ITM2B;TPT1;S100A10
FOXD4L6 SIRNA T47D HUMAN GSE79586 RNASEQ DOWN	11/199	6.93033e-07	1.60221e-06	7.61413	107.985	COX8A;CHCHD2;GRN;H2AFZ;CALR;P4HB;CALM1;PTMA;GAPDH;THBS1;SERF2
ZNF253 SIRNA T47D HUMAN GSE79586 RNASEQ UP	17/503	7.3581e-07	1.699e-06	4.66843	65.9289	APP;HSP90AB1;AHNAK;YWHAB;H2AFZ;YWHAZ;EEF1A1;CHCHD2;LGALS1;LAMP1;FTH1;RACK1;MYH9;P4HB;CTSD;S100A11;TPT1
XBP1 OE MOUSE GSE6980 CREEDSID GENE 1507 DOWN	10/160	7.38192e-07	1.7003e-06	8.63509	121.919	EEF1A1;CD52;H3F3A;RACK1;CTSH;SH3BGRL3;FAU;PTMA;ACTB;TPT1
TAL1 KD JURKAT HUMAN GSE72299 RNASEQ DOWN	10/160	7.38192e-07	1.7003e-06	8.63509	121.919	EEF1A1;TPI1;MT-CO1;H2AFZ;MT-CO2;MT-CO3;VIM;PTMA;GAPDH;ACTB
DDIT3 KNOCKOUT TREATED WITH 2 UGML TUNICAMYCIN FOR 4 HOURS MOUSE GSE2082 CREEDSID GENE 1387 DOWN	13/292	7.8106e-07	1.79377e-06	6.11645	86.0133	TPI1;CLTA;COX6C;LGALS3;MAN2A1;FTH1;PSAP;RACK1;S100A4;SEC61B;TMSB10;PTMA;ITM2B
MYBL1 KO MOUSE GSE28025 CREEDSID GENE 377 UP	10/161	7.81653e-07	1.79377e-06	8.57747	120.615	CHCHD2;YWHAB;TMSB4X;AKR1A1;VIM;FAU;P4HB;LAMTOR1;PTMA;ACTB
LHX1 ABLATION MOUSE GSE4230 CREEDSID GENE 776 UP	10/161	7.81653e-07	1.79377e-06	8.57747	120.615	LGALS1;HSP90AB1;H2AFZ;TMSB4X;FN1;TGFBI;TMSB10;PTMA;ACTB;S100A11
INSM1 KO MOUSE GSE46139 CREEDSID GENE 2229 DOWN	13/294	8.4332e-07	1.93054e-06	6.0723	84.9267	PRELID1;YWHAB;COX6C;YWHAZ;SEM1;UBL5;MYL6;MAN2A1;FTH1;TMSB4X;ERP29;PTMA;S100A10
GATA4 KO MOUSE GSE66016 CREEDSID GENE 2656 DOWN	13/294	8.4332e-07	1.93054e-06	6.0723	84.9267	IFITM3;CSTB;YWHAB;H2AFZ;EMP3;APRT;EEF1A1;LGALS3;TMSB4X;TSPO;SH3BGRL3;VIM;S100A10
SOX4 KD HUMAN GSE4225 CREEDSID GENE 64 UP	12/248	8.81106e-07	2.01457e-06	6.64475	92.6416	EEF1A1;LGALS3;LGALS1;ANXA2;FTH1;S100A6;S100A4;TMSB10;HIF1A;GAPDH;TPT1;S100A10
SOX2 KD HUMAN GSE34904 CREEDSID GENE 1351 DOWN	13/296	9.09972e-07	2.07803e-06	6.02877	83.8593	IFITM3;COX8A;HSP90AB1;TPI1;GPX4;MIF;ACTB;EEF1A1;PRDX5;LGALS1;RACK1;VIM;S100A10
NFE2L2 KNOCKOUT FEMALE MOUSE GSE867 CREEDSID GENE 1363 UP	15/399	9.20361e-07	2.09919e-06	5.16954	71.8488	IFITM3;HSP90AB1;TPI1;H3F3A;COX7A2;GABARAP;PTMS;SEM1;UBL5;FABP5;RACK1;TOMM7;CTSH;PTMA;TPT1
IRF9 OE HUMAN GSE50002 CREEDSID GENE 1661 UP	11/205	9.29448e-07	2.11218e-06	7.37639	102.448	APP;ECM1;GPX1;GM2A;ARG1;PIM1;TIMP2;S100A4;FXYD5;CTSD;LY6E
HEY2 KO MOUSE GSE6526 CREEDSID GENE 1511 UP	11/205	9.29448e-07	2.11218e-06	7.37639	102.448	EEF1A1;LGALS3;CSTB;LGALS1;HSP90AB1;PIM1;HMOX1;S100A4;CRIP1;ACTB;TPT1
HEY2 KO MOUSE GSE6526 CREEDSID GENE 1512 DOWN	11/205	9.29448e-07	2.11218e-06	7.37639	102.448	EEF1A1;LGALS3;CSTB;LGALS1;HSP90AB1;PIM1;HMOX1;S100A4;CRIP1;ACTB;TPT1
MYB KO MOUSE GSE19528 CREEDSID GENE 2197 DOWN	13/297	9.45028e-07	2.14497e-06	6.00723	83.3326	GSN;ANXA2;H2AFZ;H3F3A;F13A1;ACTB;DHRS3;EEF1A1;UBL5;TMSB4X;PSAP;ACP5;PTMA
RUNX1 KO MOUSE GSE2592 CREEDSID GENE 277 DOWN	12/250	9.58972e-07	2.17398e-06	6.58824	91.2958	LGALS3;LGALS1;HSP90AB1;TPI1;GSN;LAMP1;ANXA2;COX4I1;PSAP;S100A6;CTSD;APRT
ARID2 SIRNA HEPG2 HUMAN GSE69567 RNASEQ DOWN	13/298	9.81284e-07	2.22187e-06	5.98585	82.8106	HSP90AB1;TPI1;H2AFZ;EEF1B2;CHCHD2;FTH1;RACK1;MYH9;TGFBI;CALR;P4HB;CTSD;GAPDH
TET1 KD MOUSE GSE26900 CREEDSID GENE 2146 DOWN	13/299	1.01878e-06	2.30396e-06	5.96461	82.2932	IFITM3;GPX1;H2AFZ;H3F3A;ACTB;APRT;MYL6;LGALS1;FTH1;TIMP2;VIM;TMSB10;S100A11
ZFX KO MOUSE GSE7069 CREEDSID GENE 177 DOWN	11/208	1.07234e-06	2.42216e-06	7.26295	99.8341	IFITM3;SEM1;COX8A;ADGRE5;GPX4;H2AFZ;COX4I1;COX7A2;APOE;FAU;COX6C
SETDB1 KD THP1 HUMAN GSE103409 SGRNA9DAY4 RNASEQ UP	16/460	1.09235e-06	2.46438e-06	4.78687	65.7102	HSP90AB1;GPX1;MT-CO1;COX4I1;LAPTM5;CYBA;COX7A2;IQGAP1;EEF1B2;EEF1A1;RACK1;MT-CO2;MT-CO3;FAU;GAPDH;TPT1
TSHZ3 SIRNA BT549 HUMAN GSE79586 RNASEQ DOWN	14/352	1.11415e-06	2.51054e-06	5.45738	74.8066	APP;MT-CO1;H2AFZ;H3F3A;FN1;IQGAP1;ACTB;NFIC;S100A6;RACK1;MT-CO2;MT-CO3;PTMA;PLEC
STAT3 SIRNA HCC1143 HUMAN GSE85579 RNASEQ UP	13/302	1.13904e-06	2.56352e-06	5.90179	80.7679	ANXA2;AHNAK;FN1;IQGAP1;YWHAZ;THBS1;RHOA;EEF1A1;NCEH1;FTH1;MYH9;VIM;PLEC
NFIA DEFICIENCY MOUSE GSE4623 CREEDSID GENE 666 DOWN	11/210	1.17802e-06	2.64807e-06	7.18922	98.1449	SEM1;UBL5;FABP5;TMSB4X;H3F3A;PIM1;RACK1;YWHAZ;GABARAP;TPT1;PTMS
MYB KD A549 HUMAN GSE85187 RNASEQ DOWN	15/408	1.21521e-06	2.72838e-06	5.04881	68.7678	HSP90AB1;IQGAP1;ACTB;AES;FTH1;NFIC;RACK1;MYH9;MT-CO2;MT-CO3;APOE;CALR;P4HB;PTMA;GAPDH
NME2 INDUCTION HUMAN GSE40194 CREEDSID GENE 2959 DOWN	13/305	1.27179e-06	2.84857e-06	5.84026	79.282	HSP90AB1;ANXA2;H2AFZ;PGAM1;H3F3A;ACTB;RHOA;EEF1A1;TMSB4X;HMOX1;TGFBI;VIM;TPT1
YBX1 SIRNA BT549 HUMAN GSE79586 RNASEQ DOWN	13/305	1.27179e-06	2.84857e-06	5.84026	79.282	NRP1;TPI1;AHNAK;MT-CO1;H2AFZ;THBS1;AES;EEF1A1;HMOX1;MT-CO2;TMSB10;PTMA;PLEC
NCOA2 KO MOUSE GSE41558 CREEDSID GENE 46 UP	11/212	1.29277e-06	2.89208e-06	7.11696	96.497	CHCHD2;LGALS1;TPI1;GPX4;FTH1;COX4I1;PSAP;COX7A2;COX6C;GAPDH;THBS1
SRF KO MOUSE GSE23556 CREEDSID GENE 175 DOWN	12/258	1.33501e-06	2.983e-06	6.37138	86.183	IFITM3;EEF1A1;RNH1;HSP90AB1;TPI1;PSAP;PIM1;S100A6;CALR;FAU;LY6E;AES
PITX2 KO MOUSE GSE50399 CREEDSID GENE 3059 UP	11/213	1.35374e-06	3.02126e-06	7.08137	95.688	APP;PRDX5;LAMP1;COX4I1;CREG1;H3F3A;APOE;CALR;GAPDH;ITM2B;TPT1
EBF1 OE MOUSE GSE2192 CREEDSID GENE 858 UP	12/259	1.39017e-06	3.09885e-06	6.34526	85.5728	EEF1A1;APP;TPI1;GNG5;FABP5;NPC2;FTH1;PGAM1;COX7A2;HIF1A;GAPDH;S100A11
ZBTB48 KO U2OS HUMAN GSE96777 RNASEQ UP	13/311	1.57935e-06	3.51635e-06	5.72091	76.4228	HSP90AB1;MT-CO1;FN1;ACTB;EEF1B2;EEF1A1;LGALS1;RACK1;MYH9;MT-CO2;MT-CO3;PTMA;S100A11
ZFX KO MOUSE GSE36921 CREEDSID GENE 1491 DOWN	11/217	1.6237e-06	3.6065e-06	6.94245	92.5485	SEM1;CSTB;GPX1;GPX4;CYBA;MT-CO2;SH3BGRL3;EMP3;THBS1;S100A11;AES
MECP2 MUT HUMAN GSE6955 CREEDSID GENE 2473 DOWN	11/217	1.6237e-06	3.6065e-06	6.94245	92.5485	IFITM3;EEF1A1;MYL6;TYROBP;TMSB4X;ALOX5AP;LAPTM5;CYBA;CALM1;ACTB;S100A11
ATF6 INDUCED MOUSE GSE8322 CREEDSID GENE 1473 UP	13/313	1.69567e-06	3.75683e-06	5.68219	75.5017	GRN;GSN;H2AFZ;H3F3A;COX6C;RHOA;EEF1A1;SEM1;CHCHD2;MYL6;ARPC3;TMSB4X;PTMA
NFE2L2 MUT MOUSE GSE35160 CREEDSID GENE 624 UP	12/264	1.69741e-06	3.75683e-06	6.21778	82.6119	MYL6;LGALS1;ARG1;COX4I1;TMSB4X;H3F3A;S100A6;APOE;FAU;TMSB10;PTMA;ACTB
HSF1 KO MOUSE GSE41005 CREEDSID GENE 2143 DOWN	12/264	1.69741e-06	3.75683e-06	6.21778	82.6119	LGALS3;CHCHD2;HSP90AB1;GPX1;FABP5;PGAM1;COX7A2;ROMO1;P4HB;COX6C;HIF1A;GAPDH
TCF3 KO MOUSE GSE27402 CREEDSID GENE 2169 DOWN	12/265	1.76561e-06	3.90315e-06	6.19289	82.0372	IFITM3;CD52;GPX1;CD93;GNG5;ARPC3;TMSB4X;ALOX5AP;RACK1;CRIP1;ITM2B;TPT1
SRF KO MOUSE GSE34545 CREEDSID GENE 2884 UP	14/367	1.81987e-06	4.01834e-06	5.22146	69.0107	NRP1;CD52;LST1;PLA2G7;AIF1;MPEG1;TYROBP;ALOX5AP;ACP5;APOE;TGFBI;FXYD5;LY6E;PF4
FOXO1 KD MOUSE GSE6623 CREEDSID GENE 505 UP	13/317	1.95143e-06	4.30375e-06	5.60628	73.7054	IFITM3;PGAM1;F13A1;SEM1;MYL6;LGALS1;TMSB4X;SH3BGRL3;FXYD5;P4HB;CALM1;GAPDH;S100A11
ZMAT4 SIRNA T47D HUMAN GSE79586 RNASEQ DOWN	11/222	2.0269e-06	4.46491e-06	6.77622	88.8294	COX8A;MT-CO1;TSPO;MT-CO2;MT-CO3;CALR;CALM1;TMSB10;PTMA;THBS1;ACTB
SON KD HUMAN GSE26888 CREEDSID GENE 890 UP	12/271	2.2281e-06	4.89657e-06	6.04757	78.7052	IFITM3;EEF1B2;LGALS3;GPX1;AHNAK;COX7A2;TGFBI;SEC61B;FAU;HIF1A;GABARAP;S100A11
SON KD HUMAN GSE26888 CREEDSID GENE 62 DOWN	12/271	2.2281e-06	4.89657e-06	6.04757	78.7052	IFITM3;EEF1B2;LGALS3;GPX1;AHNAK;COX7A2;TGFBI;SEC61B;FAU;HIF1A;GABARAP;S100A11
THRB DOMNEG MOUSE GSE3067 CREEDSID GENE 2435 UP	11/225	2.30888e-06	5.06815e-06	6.6802	86.7006	IFITM3;EEF1A1;CHCHD2;GPX1;GSN;COX4I1;S100A6;AKR1A1;FAU;VIM;PTMA
ELK1 KD HUMAN GSE34589 CREEDSID GENE 2863 UP	12/273	2.40445e-06	5.27173e-06	6.00061	77.6371	EEF1B2;SEM1;CHCHD2;PRELID1;GPX4;MT-CO1;FAM96A;MT-CO3;FAU;PTMA;GAPDH;S100A11
STAT3 SIRNA HCC70 HUMAN GSE85579 RNASEQ DOWN	14/377	2.48997e-06	5.45284e-06	5.07501	65.4841	IFITM3;APP;MT-CO1;H2AFZ;FN1;TNFAIP2;IQGAP1;HIF1A;EEF1A1;FTH1;MYH9;MT-CO2;MT-CO3;PTMA
NR2F2 KO MOUSE GSE46496 CREEDSID GENE 2412 UP	12/274	2.49717e-06	5.4558e-06	5.9774	77.1106	LGALS3;NRP1;CHCHD2;PRDX5;LGALS1;TPI1;GPX4;FTH1;COX4I1;COX6C;GAPDH;MSRB1
KMT2A KO MOUSE GSE24964 CREEDSID GENE 3008 DOWN	12/274	2.49717e-06	5.4558e-06	5.9774	77.1106	IFITM3;NRP1;GRN;CD93;MAN2A1;NPC2;S100A4;TGFBI;COX6C;LIPA;ITM2B;LY6E
FOXP3 ABLATION MOUSE GSE6681 CREEDSID GENE 91 DOWN	12/275	2.59303e-06	5.65861e-06	5.95437	76.5892	EEF1B2;SEM1;NRP1;TPI1;GPX4;H2AFZ;COX4I1;PIM1;LAPTM5;VIM;CALM1;S100A10
GATA1 KD MOUSE GSE2527 CREEDSID GENE 108 UP	10/185	2.75894e-06	6.01366e-06	7.39211	94.6238	EEF1B2;EEF1A1;CD52;PGAM1;RACK1;MIF;APOE;FAU;PTMA;GAPDH
TET2 KO MOUSE GSE27816 CREEDSID GENE 458 DOWN	12/277	2.79454e-06	6.08416e-06	5.90883	75.5612	MYL6;PRDX5;LGALS1;GPX1;TMSB4X;CTSH;CYBA;COX7A2;ROMO1;SERF2;MSRB1;PF4
NCOA2 KO MOUSE GSE41558 CREEDSID GENE 3047 UP	11/231	2.97783e-06	6.47566e-06	6.49603	82.6575	CHCHD2;LGALS1;TPI1;GPX4;FTH1;COX4I1;PSAP;COX7A2;COX6C;GAPDH;THBS1
RUNX1 KO MOUSE GSE2592 CREEDSID GENE 278 UP	12/279	3.00976e-06	6.53747e-06	5.86397	74.5525	EEF1A1;SEM1;MYL6;ANXA2;H2AFZ;TMSB4X;H3F3A;COX7A2;PTMA;GABARAP;TPT1;APRT
ZEB2 SHRNA H1 HUMAN GSE69618 DAY6 RNASEQ DOWN	12/280	3.12275e-06	6.77502e-06	5.84179	74.0552	SH3GLB1;EEF1A1;MYL6;COX7B;RAP2A;CREG1;MT-CO3;VIM;HIF1A;GAPDH;FNIP2;ACTB
MYC OE MCF7 HUMAN GSE101738 RNASEQ UP	15/441	3.16328e-06	6.85501e-06	4.6498	58.8846	NRP1;HSP90AB1;TPI1;COX4I1;FN1;IQGAP1;HIF1A;YWHAZ;APRT;MYL6;ARPC3;TSPO;FAU;CTSD;SERF2
FOXA1 KD HUMAN GSE25315 CREEDSID GENE 2164 UP	12/282	3.36002e-06	7.2729e-06	5.79793	73.0745	GRN;GPNMB;BRI3;FTH1;PSAP;UCP2;HMOX1;CTSH;S100A4;CTSD;S100A11;DHRS3
SOX11 DEPLETION HUMAN GSE34763 CREEDSID GENE 353 UP	14/390	3.68639e-06	7.97012e-06	4.89628	61.2566	HSP90AB1;MT-CO1;PGAM1;COX7A2;YWHAZ;RHOA;EEF1A1;LGALS1;CREG1;PSAP;FAM96A;SEC61B;VIM;ITM2B
SOX2 SIRNA KYSE70 HUMAN GSE47058 RNASEQ UP	13/336	3.69652e-06	7.98277e-06	5.27137	65.9349	APP;MT-CO1;COX4I1;GNAI2;EEF1A1;PRDX5;LGALS1;LAMP1;FTH1;S100A6;MT-CO2;MT-CO3;ITM2B
KLF3 KO MOUSE GSE35592 CREEDSID GENE 2672 UP	13/337	3.81818e-06	8.23598e-06	5.25483	65.5578	RNH1;ANXA2;AHNAK;IQGAP1;CRIP1;LGALS3;ALOX5AP;TSPO;ACP5;VIM;TMSB10;S100A10;PLEC
CREB1 DEPLETION HUMAN GSE12056 CREEDSID GENE 68 DOWN	12/288	4.16998e-06	8.98445e-06	5.67014	70.2395	COX8A;ALDH2;GPX4;TMSB4X;PSAP;PIM1;ERP29;APOE;COX6C;YWHAZ;PTMA;TMEM14C
PGR KO MOUSE GSE39920 CREEDSID GENE 3078 DOWN	12/290	4.47579e-06	9.63224e-06	5.62878	69.3287	LGALS1;GSN;ARPC3;H3F3A;S100A6;TGFBI;HIF1A;CTSD;PTMA;SMPDL3A;GABARAP;ITM2B
HES1 KO MOUSE GSE52106 CREEDSID GENE 2518 DOWN	11/242	4.65433e-06	9.99583e-06	6.18322	75.9158	EEF1A1;GRN;HSP90AB1;GPX4;MAN2A1;ARG1;PGAM1;ERP29;AKR1A1;P4HB;SERF2
PBRM1 OE CAKI2 HUMAN GSE76199 RNASEQ DOWN	14/398	4.65545e-06	9.99583e-06	4.7923	58.8373	NRP1;HSP90AB1;AHNAK;MT-CO1;H3F3A;IQGAP1;YWHAZ;ACTB;MYH9;MT-CO2;CALM1;CTSD;PTMA;PLEC
JUN DOMNEG MOUSE GSE6850 CREEDSID GENE 1505 UP	9/154	4.66654e-06	1.00082e-05	7.98905	98.0663	CSTB;LAMP1;MAN2A1;ARG1;APOC1;AKR1A1;APOE;P4HB;MSRB1
SRF MUT MOUSE GSE1948 CREEDSID GENE 1398 UP	12/292	4.80119e-06	1.02851e-05	5.588	68.4343	TPI1;H2AFZ;FTH1;H3F3A;FN1;APOE;COX6C;PTMA;GAPDH;ACTB;SERF2;APRT
MYRF KO MOUSE GSE15303 CREEDSID GENE 2306 UP	12/293	4.97156e-06	1.06136e-05	5.56783	67.9931	IFITM3;HSP90AB1;TPI1;S100A4;CALR;VIM;HIF1A;GAPDH;S100A11;SASH1;PTMS;GNAI2
THRA MUT HUMAN GSE29159 CREEDSID GENE 1694 DOWN	12/293	4.97156e-06	1.06136e-05	5.56783	67.9931	SEM1;COX8A;UBL5;MYL6;GSN;ARPC3;H2AFZ;COX7A2;MIF;COX6C;TMSB10;S100A10
KMT2A KO MOUSE GSE24964 CREEDSID GENE 3009 DOWN	12/293	4.97156e-06	1.06136e-05	5.56783	67.9931	IFITM3;GRN;CD93;MAN2A1;NPC2;PSAP;S100A4;TGFBI;LIPA;PLTP;ITM2B;LY6E
GLI1 SIRNA HCT116 HUMAN GSE57871 8HR RNASEQ DOWN	10/198	5.05622e-06	1.0782e-05	6.8764	83.857	EEF1A1;CHCHD2;PRELID1;HSP90AB1;MT-CO1;H2AFZ;YWHAZ;PTMA;ACTB;AES
REST SHRNA C2 HUMAN GSE90068 PBMPA RNASEQ DOWN	8/118	5.35818e-06	1.14129e-05	9.31665	113.075	NRP1;AHNAK;GPNMB;FTH1;TGFBI;VIM;HIF1A;PLEC
OTX2 SILENCING HUMAN GSE22875 CREEDSID GENE 163 UP	13/348	5.41032e-06	1.15108e-05	5.07942	61.5991	COX7A2;COX6C;HIF1A;MYL6;RAP2A;ALDH2;ARPC3;NPC2;TOMM7;FAU;TMSB10;PTMA;ITM2B
SOX7 OE HUMAN GSE10809 CREEDSID GENE 150 DOWN	13/349	5.58069e-06	1.18598e-05	5.06404	61.2556	IFITM3;GPX1;GPX4;COX7A2;MIF;EEF1B2;FABP5;TOMM7;FAM96A;FXYD5;FAU;LAMTOR1;ITM2B
GATA6 OE HESC HUMAN GSE69322 MTESR1MEDIA RNASEQ DOWN	10/202	6.03532e-06	1.28113e-05	6.73177	80.9016	EEF1B2;EEF1A1;HSP90AB1;MT-CO1;H2AFZ;H3F3A;RACK1;MT-CO3;PTMA;GAPDH
HIF1A KD HUMAN GSE54360 CREEDSID GENE 2881 DOWN	12/299	6.1101e-06	1.29554e-05	5.44976	65.4274	EEF1B2;EEF1A1;MYL6;FTH1;FN1;RACK1;COX7A2;MIF;P4HB;TMSB10;HIF1A;GAPDH
TFAP2C KD HUMAN GSE15481 CREEDSID GENE 2968 UP	12/300	6.32062e-06	1.33865e-05	5.43056	65.0129	LGALS1;PSAP;UCP2;COTL1;PIM1;S100A6;FN1;TIMP2;HMOX1;MYH9;SH3BGRL3;S100A10
YY1 KD HUMAN GSE14964 CREEDSID GENE 515 DOWN	15/468	6.48205e-06	1.37129e-05	4.36658	52.1652	GRN;HSP90AB1;H2AFZ;MIF;HIF1A;YWHAZ;CHCHD2;PRDX5;LAMP1;CREG1;PSAP;ERP29;MT-CO3;LAMTOR1;ITM2B
KMT2A KO MOUSE GSE24964 CREEDSID GENE 3008 UP	11/252	6.84253e-06	1.44591e-05	5.92363	70.446	APP;SYNGR1;GM2A;ANXA2;RACK1;IQGAP1;FXYD5;FAU;RHOA;TPT1;GNAI2
KLF15 DEFICIENCY MOUSE GSE7137 CREEDSID GENE 676 DOWN	14/414	7.29726e-06	1.54026e-05	4.59682	54.3713	IFITM3;COX7A2;EEF1B2;EEF1A1;CHCHD2;LAMP1;ALDH2;TMSB4X;CREG1;RACK1;CALR;P4HB;SMPDL3A;MSRB1
REST SIRNA MDAMB231 HUMAN GSE63609 RNASEQ UP	13/358	7.34086e-06	1.54771e-05	4.92966	58.2787	APP;HSP90AB1;TPI1;MT-CO1;YWHAB;ACTB;RHOA;RACK1;MT-CO2;TGFBI;CALR;GAPDH;TPT1
GATA1 TRUNCATED EXPRESSION GATA1DELTANEODELTAHS MUTANT MOUSE GSE2433 CREEDSID GENE 2658 UP	10/207	7.48681e-06	1.57493e-05	6.55924	77.4146	EEF1B2;EEF1A1;HSP90AB1;TMSB4X;PGAM1;RACK1;CYBA;GAPDH;TPT1;APRT
OVOL2 OE PC3 HUMAN GSE48230 RNASEQ UP	10/207	7.48681e-06	1.57493e-05	6.55924	77.4146	EEF1A1;LGALS1;AHNAK;MT-CO1;FTH1;FN1;MYH9;MT-CO2;THBS1;PLEC
AIRE MUT MOUSE GSE12073 CREEDSID GENE 1172 UP	11/255	7.65365e-06	1.60641e-05	5.84991	68.9138	CD52;CSTB;LAMP1;NPC2;TMSB4X;S100A6;CTSH;CYBA;SH3BGRL3;FAU;SMPDL3A
ESRRG DEFICIENCY MOUSE GSE8199 CREEDSID GENE 664 DOWN	11/255	7.65365e-06	1.60641e-05	5.84991	68.9138	COX8A;CHCHD2;HSP90AB1;GPX1;LAMP1;GPX4;RACK1;CYBA;ROMO1;MIF;SERF2
BCL6 KO MOUSE GSE40493 CREEDSID GENE 2772 UP	14/416	7.70699e-06	1.61579e-05	4.57348	53.8454	NRP1;H2AFZ;CYBA;EMP3;CRIP1;LGALS3;LGALS1;GM2A;S100A6;CTSH;S100A4;VIM;S100A11;S100A10
NFKB1 INACTIVATION HUMAN GSE20667 CREEDSID GENE 2575 UP	12/309	8.52137e-06	1.78252e-05	5.26357	61.4413	SEM1;MYL6;MT-CO1;H2AFZ;MT-CO2;FAU;VIM;CALM1;TMSB10;HIF1A;ACTB;GNAI2
ZFX KO MOUSE GSE7069 CREEDSID GENE 178 DOWN	12/309	8.52137e-06	1.78252e-05	5.26357	61.4413	SEM1;CSTB;GPX4;FTH1;CREG1;TNFAIP2;FAM96A;ROMO1;P4HB;COX6C;SERF2;TMEM14C
HSF1 KD HUMAN GSE3697 CREEDSID GENE 778 DOWN	11/259	8.86482e-06	1.85229e-05	5.75438	66.9431	GSN;MAN2A1;NFIC;COTL1;HMOX1;SH3BGRL3;CTSD;SMPDL3A;CRIP1;PLEC;GNAI2
FOXP3 INDUCTION MOUSE GSE35543 CREEDSID GENE 3036 UP	9/167	9.01814e-06	1.88222e-05	7.32688	85.111	IFITM3;TYROBP;LST1;PSAP;HMOX1;APOE;CTSD;AIF1;MPEG1
NR5A2 KD HUMAN GSE47803 CREEDSID GENE 1819 UP	12/311	9.09307e-06	1.89574e-05	5.22783	60.6846	NRP1;NCEH1;LAMP1;GPNMB;PSAP;S100A6;CTSH;APOE;TGFBI;P4HB;SASH1;DHRS3
GATA4 OE A549 HUMAN GSE85001 RNASEQ UP	7/91	9.18986e-06	1.91379e-05	10.6204	123.169	GSN;ALDH2;AHNAK;FN1;MYH9;CALM1;S100A10
SRF MUT MOUSE GSE1948 CREEDSID GENE 1396 UP	10/212	9.23093e-06	1.9202e-05	6.39526	74.1399	EEF1A1;HSP90AB1;YWHAB;H2AFZ;FN1;RACK1;HIF1A;PTMA;GAPDH;TPT1
ERG OE CD34 HUMAN GSE53665 RNASEQ DOWN	11/262	9.87965e-06	2.05286e-05	5.68473	65.5167	EEF1B2;HSP90AB1;TPI1;ARPC3;YWHAB;H2AFZ;RACK1;IQGAP1;CALR;P4HB;YWHAZ
ESRRA DEFICIENCY MOUSE GSE7196 CREEDSID GENE 673 DOWN	11/263	1.02397e-05	2.1253e-05	5.66188	65.0507	IFITM3;NRP1;CHCHD2;PRDX5;LGALS1;GPX4;COX4I1;CREG1;ROMO1;MIF;LAMTOR1
GATA4 INACTIVATION MOUSE GSE5298 CREEDSID GENE 546 UP	12/315	1.03382e-05	2.14337e-05	5.15776	59.2093	SEM1;MYL6;TPI1;COX4I1;COX7A2;ROMO1;MIF;COX6C;YWHAZ;GAPDH;CRIP1;S100A11
SETDB1 KO HELA HUMAN GSE86813 RNASEQ UP	9/170	1.04102e-05	2.15591e-05	7.18926	82.4804	IFITM3;EEF1A1;ANXA2;AHNAK;MT-CO1;YWHAB;MT-CO2;MT-CO3;VIM
FOXQ1 OE SKMEL147 HUMAN GSE103071 RNASEQ DOWN	6/62	1.08764e-05	2.24995e-05	13.5865	155.279	EEF1A1;AHNAK;MT-CO1;RACK1;MT-CO2;MT-CO3
KLF15 DEFICIENCY MOUSE GSE7137 CREEDSID GENE 676 UP	8/130	1.09602e-05	2.26479e-05	8.39515	95.883	LGALS1;TPI1;FTH1;FAU;GAPDH;ACTB;TPT1;AES
SATB2 OE BEAS2B HUMAN GSE75652 RNASEQ DOWN	12/319	1.17303e-05	2.42124e-05	5.08951	57.7829	IFITM3;GRN;NCEH1;ANXA2;MT-CO1;MT-CO3;TGFBI;VIM;P4HB;HIF1A;RHOA;TPT1
NFATC3 OE MOUSE GSE58960 CREEDSID GENE 1416 DOWN	11/267	1.17966e-05	2.43223e-05	5.57228	63.2326	IFITM3;LGALS3;CHCHD2;GRN;HSP90AB1;ADGRE5;GPX4;H3F3A;COX7A2;FAU;VIM
SETDB1 KD THP1 HUMAN GSE103409 SGRNA6DAY7 RNASEQ UP	15/493	1.20275e-05	2.47711e-05	4.13287	46.8184	APP;HSP90AB1;LAPTM5;CYBA;IQGAP1;YWHAZ;GPNMB;CREG1;HMOX1;MYH9;TGFBI;CALR;CTSD;LY6E;PLEC
SRF MUT MOUSE GSE1948 CREEDSID GENE 1397 UP	13/378	1.31029e-05	2.69562e-05	4.65476	52.3319	FN1;AKR1A1;LAPTM5;COX6C;HIF1A;YWHAZ;SEM1;SYNGR1;FTH1;APOC1;CALM1;PLTP;PTMA
MYC OE MOUSE GSE55272 CREEDSID GENE 1824 DOWN	12/323	1.32839e-05	2.72986e-05	5.02302	56.4033	TYROBP;MAFB;GM2A;GPNMB;YWHAB;MS4A7;APOC1;LAPTM5;TSPO;ACP5;APOE;MPEG1
ADAR OE HEK293 HUMAN GSE87198 RNASEQ DOWN	12/324	1.36994e-05	2.81214e-05	5.00667	56.0655	EEF1A1;APP;TPI1;MT-CO1;H2AFZ;FTH1;COX4I1;TMSB4X;H3F3A;FN1;MT-CO3;P4HB
SETDB1 KO MOUSE GSE40296 CREEDSID GENE 31 UP	10/222	1.37941e-05	2.82538e-05	6.09049	68.1603	SEM1;APP;TPI1;LAMP1;H2AFZ;PGAM1;SEC61B;FAU;P4HB;ITM2B
MITF KD 501MEL HUMAN GSE61966 RNASEQ DOWN	10/222	1.37941e-05	2.82538e-05	6.09049	68.1603	ECM1;HSP90AB1;GPNMB;H2AFZ;MT-CO2;MT-CO3;APOE;CALM1;PTMA;TPT1
NFE2L2 DEFICIENCY MOUSE GSE7810 CREEDSID GENE 1048 DOWN	12/325	1.41261e-05	2.89021e-05	4.99042	55.7304	EEF1B2;MYL6;HSP90AB1;GPX1;CREG1;S100A6;TIMP2;AKR1A1;HMOX1;S100A4;LIPA;S100A10
ZNF503 SHRNA H1 HUMAN GSE69618 DAY2 RNASEQ UP	14/441	1.48471e-05	3.0344e-05	4.30018	47.8081	PTPN18;HSP90AB1;TPI1;H2AFZ;ACTB;EEF1B2;EEF1A1;MYL6;TMSB4X;RACK1;MT-CO2;MT-CO3;PTMA;GAPDH
FOXD3 OE MOUSE GSE58960 CREEDSID GENE 1415 DOWN	11/274	1.50199e-05	3.06636e-05	5.42203	60.2178	IFITM3;EEF1B2;LGALS3;HSP90AB1;GPX1;ADGRE5;COX4I1;PGAM1;S100A6;APOE;FAU
PRRX1 SIRNA T47D HUMAN GSE79586 RNASEQ DOWN	6/66	1.5652e-05	3.19191e-05	12.6782	140.283	TMSB4X;IQGAP1;YWHAZ;PTMA;THBS1;HIF1A
RUNX1 KO MOUSE GSE2592 CREEDSID GENE 973 UP	11/278	1.71852e-05	3.49694e-05	5.33971	58.5844	EEF1A1;SEM1;MYL6;H2AFZ;H3F3A;CTSH;COX7A2;PTMA;GAPDH;GABARAP;TPT1
GATA4 OE MOUSE GSE66016 CREEDSID GENE 2657 DOWN	11/278	1.71852e-05	3.49694e-05	5.33971	58.5844	IFITM3;LGALS3;GRN;GPX4;GPNMB;COX4I1;TSPO;SERF2;CENPB;LY6E;S100A10
NFIX KD MOUSE GSE45492 CREEDSID GENE 2846 UP	11/281	1.89821e-05	3.85419e-05	5.27957	57.3995	LGALS3;NRP1;CD52;LGALS1;TYROBP;GSN;AHNAK;F13A1;CTSH;PLTP;MPEG1
NFKB1 INACTIVATION HUMAN GSE20667 CREEDSID GENE 2573 UP	11/281	1.89821e-05	3.85419e-05	5.27957	57.3995	EEF1B2;EEF1A1;CHCHD2;HSP90AB1;MT-CO1;H2AFZ;ERP29;MT-CO2;HIF1A;RHOA;TPT1
NEUROD1 DEFICIENCY MOUSE GSE6030 CREEDSID GENE 639 DOWN	13/393	1.97363e-05	4.00297e-05	4.46757	48.3975	HSP90AB1;TPI1;YWHAB;H2AFZ;H3F3A;AKR1A1;HIF1A;YWHAZ;FTH1;FAM96A;P4HB;CALM1;PTMA
FOXO1 KD MOUSE GSE6623 CREEDSID GENE 504 DOWN	8/141	1.98147e-05	4.01451e-05	7.69651	83.3462	IFITM3;EEF1A1;GM2A;LST1;P4HB;SMPDL3A;ITM2B;LY6E
ASCL1 KO G523NS HUMAN GSE87617 RNASEQ DOWN	9/185	2.04593e-05	4.14063e-05	6.57152	70.9532	EEF1A1;ANXA2;MT-CO1;RACK1;TSPO;MT-CO2;MT-CO3;VIM;GAPDH
POU1F1 MUT MOUSE GSE3129 CREEDSID GENE 1728 UP	9/187	2.22784e-05	4.5039e-05	6.49703	69.5954	EEF1A1;APP;LGALS1;APOC1;RACK1;COX7A2;APOE;TPT1;GNAI2
YY2 KD HUMAN GSE14964 CREEDSID GENE 2081 DOWN	14/458	2.25745e-05	4.55884e-05	4.13191	44.206	GRN;HSP90AB1;IQGAP1;HIF1A;YWHAZ;GABARAP;RHOA;PRDX5;LAMP1;CREG1;PSAP;RACK1;VIM;P4HB
NRL DEFICIENCY MOUSE GSE8972 CREEDSID GENE 656 DOWN	12/341	2.27225e-05	4.58376e-05	4.74383	50.7218	SEM1;HSP90AB1;LAMP1;BRI3;NPC2;AKR1A1;APOE;COX6C;CTSD;CENPB;PTMS;AES
JUNB KD FORESKIN HUMAN GSE63079 RNASEQ DOWN	11/287	2.30698e-05	4.64881e-05	5.16321	55.1275	EEF1A1;MYL6;ANXA2;AHNAK;H2AFZ;S100A6;RACK1;CALR;CALM1;YWHAZ;ACTB
E2F1 OE HUMAN GSE2715 CREEDSID GENE 1129 DOWN	12/342	2.33858e-05	4.70233e-05	4.72921	50.4294	EEF1A1;HSP90AB1;H2AFZ;FN1;VIM;CALM1;YWHAZ;PTMA;THBS1;ACTB;RHOA;TPT1
HOXA11 SIRNA BT549 HUMAN GSE79586 RNASEQ DOWN	12/342	2.33858e-05	4.70233e-05	4.72921	50.4294	MT-CO1;NFIC;FN1;HMOX1;MT-CO2;MT-CO3;IQGAP1;FXYD5;P4HB;RHOA;PTMS;PLEC
IRF9 OE HUMAN GSE50002 CREEDSID GENE 1665 DOWN	11/289	2.4592e-05	4.93955e-05	5.12554	54.3978	IFITM3;GRN;ALDH2;LRP1;GPNMB;CREG1;HEXA;PIM1;ITM2B;LY6E;PLEC
ZEB1 SIRNA CORNEA HUMAN GSE90489 RNASEQ DOWN	6/72	2.58596e-05	5.18858e-05	11.5221	121.706	EEF1A1;AHNAK;MT-CO1;MT-CO2;MT-CO3;HIF1A
ZNF148 KD HUMAN GSE31092 CREEDSID GENE 2162 DOWN	11/291	2.62002e-05	5.25129e-05	5.08841	53.6814	EEF1B2;LGALS3;ARPC3;YWHAB;H2AFZ;TMSB4X;PIM1;S100A6;LAPTM5;S100A4;GAPDH
TET2 KO MOUSE GSE27816 CREEDSID GENE 456 UP	10/240	2.69829e-05	5.40236e-05	5.6087	59.0052	MYL6;HSP90AB1;FABP5;TMSB4X;LST1;HEXA;VIM;S100A11;SASH1;PLEC
FOXO1 SIRNA HESC HUMAN GSE94036 RNASEQ UP	11/293	2.78987e-05	5.57973e-05	5.05181	52.9779	IFITM3;EEF1A1;LAMP1;MAN2A1;RACK1;MT-CO2;TGFBI;P4HB;HIF1A;ITM2B;TPT1
SOX17 OE HUMAN GSE10809 CREEDSID GENE 151 DOWN	12/349	2.85203e-05	5.69796e-05	4.62932	48.4453	EEF1B2;CHCHD2;COX7B;HSP90AB1;H2AFZ;PGAM1;TOMM7;FAM96A;MIF;MT-CO3;PTMA;ITM2B
RORA KO MOUSE GSE23736 CREEDSID GENE 1155 UP	10/242	2.89617e-05	5.7738e-05	5.55978	58.0971	COX8A;GPX1;GSN;MAN2A1;FTH1;COX4I1;TSPO;MT-CO2;APOE;COX6C
STAT3 SIRNA MDAMB468 HUMAN GSE85579 RNASEQ DOWN	10/242	2.89617e-05	5.7738e-05	5.55978	58.0971	APP;HSP90AB1;MT-CO1;TNFAIP2;MYH9;MT-CO2;MT-CO3;TGFBI;CTSD;THBS1
MYC OE MOUSE GSE38304 CREEDSID GENE 1846 UP	11/295	2.96915e-05	5.90039e-05	5.01572	52.2871	CHCHD2;HSP90AB1;TPI1;FABP5;PGAM1;ROMO1;MIF;CALR;P4HB;GAPDH;APRT
ETS1 OE HUMAN GSE21129 CREEDSID GENE 2153 DOWN	11/295	2.96915e-05	5.90039e-05	5.01572	52.2871	CHCHD2;GPNMB;YWHAB;TMSB4X;CTSH;P4HB;CTSD;S100A11;DHRS3;LY6E;S100A10
E2F1 OE HUMAN GSE1562 CREEDSID GENE 998 DOWN	11/295	2.96915e-05	5.90039e-05	5.01572	52.2871	GPX1;TPI1;GSN;ANXA2;AHNAK;FTH1;MYH9;TGFBI;SASH1;TPT1;PLEC
CEBPA UNK HUMAN GSE33223 CREEDSID GENE 2097 DOWN	10/243	2.99969e-05	5.95476e-05	5.53563	57.6504	IFITM3;CD52;LST1;ALOX5AP;S100A6;F13A1;EMP3;CRIP1;LY6E;AES
GLI1 SIRNA HCT116 HUMAN GSE56788 RNASEQ DOWN	12/351	3.01566e-05	5.9801e-05	4.60153	47.8979	IFITM3;HSP90AB1;AHNAK;NFIC;MYH9;YWHAZ;PTMA;GAPDH;ACTB;PTMS;AES;PLEC
EMX2 DEFICIENCY MOUSE GSE10216 CREEDSID GENE 634 UP	11/296	3.06246e-05	6.06646e-05	4.99786	51.9463	NRP1;LGALS1;LAMP1;ARG1;TMSB4X;HEXA;FN1;CALR;VIM;P4HB;GABARAP
FOXO1 KD MOUSE GSE6623 CREEDSID GENE 505 DOWN	9/195	3.09947e-05	6.13328e-05	6.21505	64.5228	EEF1B2;GPX1;H2AFZ;FTH1;PIM1;TNFAIP2;FAU;THBS1;TMEM14C
ETS1 OE HUMAN GSE21129 CREEDSID GENE 2153 UP	11/297	3.1583e-05	6.24306e-05	4.98013	51.6086	CSTB;MYL6;PRDX5;GRN;LGALS1;GM2A;ARPC3;NPC2;RACK1;LIPA;RHOA
GATA3 KO MOUSE GSE39864 CREEDSID GENE 1162 UP	11/298	3.25671e-05	6.4308e-05	4.96253	51.2739	LGALS3;LGALS1;TYROBP;FABP5;LST1;S100A6;S100A4;TGFBI;VIM;PLA2G7;S100A11
FOXA2 KD DEC HUMAN GSE44875 RNASEQ DOWN	13/413	3.3065e-05	6.52223e-05	4.23983	43.7425	AHNAK;MT-CO1;YWHAB;FN1;IQGAP1;HIF1A;YWHAZ;AES;NPC2;FTH1;APOE;TMSB10;S100A10
POU5F1 KD MOUSE GSE56853 CREEDSID GENE 1336 UP	12/355	3.36757e-05	6.62869e-05	4.54694	46.8277	SH3GLB1;LGALS1;GSN;FABP5;MAN2A1;CREG1;PSAP;S100A6;HMOX1;MYH9;CTSD;THBS1
ADNP DEFICIENCY NULL MUTATION MOUSE GSE4068 CREEDSID GENE 719 DOWN	12/355	3.36757e-05	6.62869e-05	4.54694	46.8277	CHCHD2;FABP5;YWHAB;H2AFZ;TMSB4X;H3F3A;AKR1A1;CALR;VIM;CALM1;TPT1;PTMS
SP3 KD HUMAN GSE50588 CREEDSID GENE 2787 DOWN	11/300	3.46151e-05	6.80642e-05	4.92768	50.6133	IFITM3;SEM1;TYROBP;TPI1;S100A6;TSPO;ACP5;EMP3;S100A11;LY6E;S100A10
MYC SILENCING HUMAN GSE22139 CREEDSID GENE 1007 DOWN	10/248	3.56622e-05	6.99763e-05	5.41796	55.4876	EEF1B2;EEF1A1;UBL5;GPX4;RACK1;TOMM7;COX7A2;FAU;PTMA;GAPDH
LHX1 MUT ABLATION MOUSE GSE4230 CREEDSID GENE 775 DOWN	8/153	3.56624e-05	6.99763e-05	7.05526	72.2559	EEF1B2;EEF1A1;SEM1;CHCHD2;HSP90AB1;H2AFZ;COX7A2;PTMA
PPARA OE MOUSE GSE3067 CREEDSID GENE 2436 UP	9/201	3.92924e-05	7.70181e-05	6.019	61.0596	IFITM3;COX8A;LAMP1;GPX4;GNG5;BRI3;COX4I1;COX7A2;LAMTOR1
EGR1 KO MOUSE GSE16974 CREEDSID GENE 552 UP	10/254	4.36472e-05	8.54643e-05	5.28311	53.0391	EEF1A1;LAMP1;GPX4;COX4I1;AKR1A1;COX7A2;ROMO1;APOE;FAU;LAMTOR1
TFAP2C SIRNA HUMAN GSE15481 CREEDSID GENE 2893 UP	11/308	4.39588e-05	8.59843e-05	4.79299	48.0845	LGALS1;GPNMB;UCP2;COTL1;PIM1;S100A6;TIMP2;HMOX1;MYH9;SH3BGRL3;S100A10
ZNF503 SHRNA H1 HUMAN GSE69618 DAY2 RNASEQ DOWN	8/159	4.69013e-05	9.16441e-05	6.77286	67.5082	RAP2A;AHNAK;MT-CO1;FTH1;FN1;TMSB10;TPT1;AES
TP63 SIRNA KYSE70 HUMAN GSE47058 RNASEQ DOWN	6/80	4.71558e-05	9.20449e-05	10.2723	102.334	GRN;S100A6;MT-CO3;CTSD;YWHAZ;PLEC
MEF2D KD MOUSE GSE47150 CREEDSID GENE 956 UP	9/206	4.75753e-05	9.26701e-05	5.86474	58.3729	EEF1A1;ARPC3;NPC2;COX4I1;TMSB4X;PSAP;COX6C;TMSB10;GABARAP
NEUROG3 OE MOUSE GSE3653 CREEDSID GENE 2290 DOWN	9/206	4.75753e-05	9.26701e-05	5.86474	58.3729	EEF1B2;SEM1;CALR;VIM;PLTP;PTMA;S100A11;TPT1;GNAI2
TWIST1 OE MOUSE GSE50002 CREEDSID GENE 1078 UP	12/368	4.76948e-05	9.28061e-05	4.37798	43.5639	IFITM3;GRN;ALDH2;LRP1;GPNMB;ARG1;CREG1;HEXA;LIPA;ITM2B;LY6E;PLEC
NR1I3 KO MOUSE GSE40120 CREEDSID GENE 3054 UP	11/312	4.93943e-05	9.59195e-05	4.72832	46.8845	LGALS3;CD52;FABP5;TMSB4X;ALOX5AP;TNFAIP2;CYBA;TGFBI;LIPA;AIF1;DHRS3
KLF15 DEFICIENCY MOUSE GSE7137 CREEDSID GENE 675 DOWN	9/207	4.93975e-05	9.59195e-05	5.83482	57.8558	ALDH2;FTH1;CREG1;APOC1;APOE;ITM2B;PTMS;AES;MSRB1
ZNF142 SIRNA T47D HUMAN GSE79586 RNASEQ DOWN	6/81	5.05903e-05	9.81336e-05	10.1349	100.252	MT-CO1;S100A6;MT-CO3;PTMA;THBS1;AES
HSF1 KD HUMAN GSE3697 CREEDSID GENE 779 DOWN	10/259	5.1423e-05	9.96453e-05	5.1757	51.1123	LGALS1;ALDH2;MAN2A1;NFIC;HMOX1;LIPA;CTSD;SMPDL3A;CRIP1;GNAI2
IRF7 KD HUMAN GSE50588 CREEDSID GENE 2786 UP	11/314	5.23224e-05	0.000101283	4.69663	46.2998	IFITM3;NRP1;GNG5;BRI3;ALOX5AP;AIF1;S100A11;TPT1;PTMS;GNAI2;MSRB1
DDIT3 KO MOUSE GSE2082 CREEDSID GENE 1388 DOWN	10/260	5.31122e-05	0.0001027	5.15474	50.7386	LGALS3;TPI1;FTH1;PGAM1;RACK1;HMOX1;CLTA;S100A4;SEC61B;GAPDH
PPARA KO MOUSE GSE6864 CREEDSID GENE 1371 UP	9/209	5.32193e-05	0.0001027	5.77588	56.841	EEF1B2;EEF1A1;CD52;CHCHD2;GPX1;PGAM1;MYH9;CALR;TPT1
PPARA KO MOUSE GSE6864 CREEDSID GENE 981 DOWN	9/209	5.32193e-05	0.0001027	5.77588	56.841	EEF1B2;EEF1A1;CD52;CHCHD2;GPX1;PGAM1;MYH9;CALR;TPT1
FLI1 KD HUMAN GSE27524 CREEDSID GENE 1598 UP	13/434	5.49562e-05	0.000105942	4.02399	39.4712	NRP1;GSN;LRP1;LIPA;DHRS3;LGALS3;NPC2;PIM1;S100A4;TGFBI;S100A11;SASH1;S100A10
TAL1 KD JURKAT HUMAN GSE72299 RNASEQ UP	13/440	6.31688e-05	0.000121649	3.96622	38.3522	HSP90AB1;GPX4;H3F3A;GNAI2;MYL6;FTH1;TMSB4X;RACK1;CALR;TMSB10;CTSD;SERF2;TPT1
SETDB1 KO MOUSE GSE28593 CREEDSID GENE 2205 UP	12/379	6.32582e-05	0.000121696	4.24436	41.0357	SH3GLB1;APP;LGALS3;CSTB;LGALS1;GSN;CYBA;FXYD5;EMP3;THBS1;CRIP1;S100A11
GATA5 KO MOUSE GSE47425 CREEDSID GENE 77 DOWN	11/321	6.37773e-05	0.000122568	4.58893	44.3296	CHCHD2;HSP90AB1;FABP5;PSAP;FN1;APOE;P4HB;CTSD;ACTB;GABARAP;PLEC
AIRE KO MOUSE GSE2515 CREEDSID GENE 60 UP	10/266	6.42746e-05	0.000123397	5.03238	48.5743	CHCHD2;GRN;UCP2;LAPTM5;MYH9;FAU;LAMTOR1;CTSD;PTMA;PTMS
STAT3 KO MOUSE GSE38375 CREEDSID GENE 2479 UP	10/268	6.84135e-05	0.000130939	4.99286	47.8812	EEF1B2;FTH1;MYH9;CALR;TMSB10;CTSD;ACTB;LY6E;AES;GNAI2
ZBTB48 KO HELA HUMAN GSE96777 RNASEQ UP	10/268	6.84135e-05	0.000130939	4.99286	47.8812	APP;HSP90AB1;TPI1;RACK1;CALR;TMSB10;PTMA;GAPDH;SERF2;TPT1
HOXA7 SHRNA FLHSPC HUMAN GSE76683 RNASEQ DOWN	10/268	6.84135e-05	0.000130939	4.99286	47.8812	IFITM3;EEF1B2;EEF1A1;APP;HSP90AB1;TPI1;CD93;MT-CO1;RACK1;GAPDH
ARX KO MOUSE GSE12609 CREEDSID GENE 27 UP	9/216	6.86217e-05	0.000131203	5.57857	53.4812	EEF1A1;NRP1;CHCHD2;MYL6;FTH1;COX4I1;H3F3A;ACTB;TPT1
ATF2 KO MOUSE GSE9328 CREEDSID GENE 2544 UP	8/168	6.91937e-05	0.000132026	6.38896	61.1973	LGALS3;ALDH2;PSAP;HEXA;APOC1;LAPTM5;CYBA;PF4
RORC KO MOUSE GSE27241 CREEDSID GENE 1686 UP	8/168	6.91937e-05	0.000132026	6.38896	61.1973	LGALS3;ECM1;GSN;GM2A;PIM1;S100A6;S100A4;S100A11
SRF MUT MOUSE GSE1948 CREEDSID GENE 1395 UP	10/269	7.05665e-05	0.000134371	4.97333	47.5398	SEM1;GPX4;H2AFZ;APOC1;FN1;RACK1;COX6C;HIF1A;PTMA;TPT1
NRL DEFICIENCY MOUSE GSE8972 CREEDSID GENE 658 DOWN	10/269	7.05665e-05	0.000134371	4.97333	47.5398	TPI1;PGAM1;H3F3A;RACK1;COX6C;PLA2G7;HIF1A;GAPDH;TPT1;AES
BACH2 KO MOUSE GSE54050 CREEDSID GENE 2773 UP	12/384	7.16731e-05	0.000136339	4.18624	39.9509	SYNGR1;ECM1;MAFB;CD93;ADGRE5;GPNMB;ARG1;TREM2;PLA2G7;THBS1;CRIP1;SASH1
THRB HCC MUTANT BN HUMAN GSE29159 CREEDSID GENE 1696 UP	10/270	7.2777e-05	0.000138298	4.95395	47.2018	HSP90AB1;AHNAK;LRP1;FN1;RACK1;MYH9;IQGAP1;LIPA;TMSB10;S100A10
ONECUT2 KO MOUSE GSE57918 CREEDSID GENE 2797 DOWN	11/326	7.32217e-05	0.000139002	4.51494	42.9913	CHCHD2;MYL6;HSP90AB1;GPX4;H2AFZ;FTH1;PSAP;RACK1;CALR;CALM1;TPT1
FLI1 KD HUMAN GSE27524 CREEDSID GENE 1600 UP	12/386	7.53001e-05	0.000142803	4.16342	39.5277	LGALS3;NRP1;GRN;GSN;LRP1;GPNMB;PIM1;S100A4;TGFBI;LIPA;SASH1;S100A10
OVOL2 KO MOUSE GSE53923 CREEDSID GENE 1486 UP	11/330	8.16175e-05	0.000154626	4.45741	41.9597	APP;LGALS1;GSN;ALDH2;LRP1;FN1;APOE;VIM;LIPA;ITM2B;LY6E
STAT2 KD HUMAN GSE50588 CREEDSID GENE 2800 UP	10/278	9.26783e-05	0.000175226	4.8041	44.6127	PRDX5;HMOX1;S100A4;CTSD;S100A10;PTMS;APRT;AES;PLEC;GNAI2
ESRRA KD HUMAN GSE50588 CREEDSID GENE 2821 UP	10/278	9.26783e-05	0.000175226	4.8041	44.6127	LGALS3;TPI1;ADGRE5;FTH1;TNFAIP2;IQGAP1;S100A11;RHOA;S100A10;MSRB1
CEBPG KD HUMAN GSE50588 CREEDSID GENE 2784 DOWN	10/279	9.54632e-05	0.000180309	4.786	44.3029	UBL5;GNGT2;TPI1;GM2A;FTH1;ALOX5AP;FXYD5;EMP3;LIPA;YWHAZ
MBNL1 SHRNA MDAMB231 HUMAN GSE76487 RNASEQ DOWN	11/336	9.57522e-05	0.000180672	4.37377	40.4738	NCEH1;TPI1;SOAT1;FTH1;S100A6;MT-CO3;VIM;YWHAZ;GAPDH;THBS1;PLEC
IRX6 SIRNA BT549 HUMAN GSE79586 RNASEQ DOWN	7/131	9.67085e-05	0.000182292	7.17992	66.3698	MT-CO1;COTL1;HMOX1;CALR;TMSB10;GAPDH;ACTB
TCF7L2 SIRNA PANC1 HUMAN GSE63776 RNASEQ DOWN	9/226	9.70162e-05	0.000182688	5.31879	49.1489	HSP90AB1;AHNAK;YWHAB;FTH1;TNFAIP2;CLTA;MT-CO3;VIM;GAPDH
FOXP1 KD HUMAN GSE51382 CREEDSID GENE 2764 UP	10/280	9.83186e-05	0.000184954	4.76803	43.996	EEF1A1;MT-CO1;ERP29;MT-CO2;MT-CO3;VIM;HIF1A;ITM2B;TPT1;TMEM14C
ATF4 KO HEK293 HUMAN GSE97384 RNASEQ UP	8/177	9.96646e-05	0.000187109	6.04595	55.7056	RACK1;MT-CO2;CALR;FAU;VIM;PTMA;ACTB;PTMS
SOX9 OE MOUSE GSE34060 CREEDSID GENE 2743 DOWN	8/177	9.96646e-05	0.000187109	6.04595	55.7056	CD52;TYROBP;GNGT2;CD93;LAPTM5;FXYD5;P4HB;MSRB1
FLI1 KD HUMAN GSE27524 CREEDSID GENE 1601 UP	12/398	0.000100569	0.000188618	4.0315	37.1086	LGALS3;NRP1;GRN;GSN;LRP1;GPNMB;PIM1;S100A4;TGFBI;LIPA;SASH1;S100A10
ZHX2 KD HUMAN GSE50588 CREEDSID GENE 2814 UP	10/281	0.000101246	0.000189507	4.75019	43.6921	NRP1;CSTB;BRI3;S100A6;CTSH;S100A4;EMP3;HIF1A;S100A11;PTMS
MYC ACTIVATION 21 DAYS MOUSE GSE4356 CREEDSID GENE 754 UP	10/281	0.000101246	0.000189507	4.75019	43.6921	SEM1;APP;CSTB;PRDX5;LGALS1;ARG1;H2AFZ;S100A6;TOMM7;CALM1
ZNF589 SIRNA BT549 HUMAN GSE79586 RNASEQ DOWN	6/92	0.000103311	0.000193178	8.83363	81.073	YWHAB;MT-CO1;TIMP2;HMOX1;PTMA;GAPDH
HNF1A OE HUMAN GSE3308 CREEDSID GENE 279 DOWN	11/339	0.000103571	0.0001934	4.3331	39.7573	CSTB;CHCHD2;COX7B;HSP90AB1;GPX1;GPX4;PGAM1;FXYD5;PTMA;GABARAP;RHOA
MYBL1 KO MOUSE GSE28025 CREEDSID GENE 376 UP	8/178	0.000103646	0.0001934	6.01008	55.1397	EEF1B2;GRN;HSP90AB1;MAN2A1;FTH1;TMSB4X;HEXA;PTMA
GATA4 KO MOUSE GSE11194 CREEDSID GENE 510 DOWN	9/228	0.00010374	0.0001934	5.26967	48.342	PRDX5;GPX1;TPI1;LAMP1;GPX4;FTH1;PGAM1;P4HB;CRIP1
TWIST1 OE MOUSE GSE50002 CREEDSID GENE 1077 UP	10/282	0.000104247	0.000194152	4.73249	43.391	IFITM3;CD52;GRN;SOAT1;ALDH2;GPNMB;CREG1;HEXA;ITM2B;PLEC
OVOL2 OE MOUSE GSE55074 CREEDSID GENE 2603 DOWN	9/229	0.000107246	0.000199483	5.24545	47.9455	EEF1A1;LGALS3;MAFB;ANXA2;FABP5;H2AFZ;PLTP;PTMA;S100A11
BNC1 KD MOUSE GSE4029 CREEDSID GENE 97 UP	10/283	0.000107323	0.000199483	4.71491	43.0927	EEF1B2;EEF1A1;LGALS3;CSTB;GRN;FABP5;NPC2;CALM1;PLTP;TMEM14C
ARNTL KO MOUSE GSE27079 CREEDSID GENE 2710 UP	8/179	0.000107759	0.000200093	5.97463	54.5819	FN1;TIMP2;TSPO;ACP5;TMSB10;PLA2G7;CRIP1;LY6E
KLF13 KD HUMAN GSE50588 CREEDSID GENE 2795 UP	11/341	0.000109082	0.000202349	4.3064	39.2891	IFITM3;BRI3;ALOX5AP;S100A6;LAPTM5;TSPO;ACP5;MYH9;FXYD5;S100A11;GNAI2
FOSL1 KO MOUSE GSE43695 CREEDSID GENE 430 DOWN	7/134	0.000111462	0.000206558	7.00925	63.797	ECM1;GPNMB;ARG1;FN1;F13A1;HMOX1;TREM2
NANOG KD HUMAN GSE34904 CREEDSID GENE 1349 UP	10/285	0.000113707	0.00021051	4.68014	42.5045	SEM1;MYL6;YWHAB;H2AFZ;COX4I1;ERP29;RACK1;S100A4;VIM;TMSB10
ZNF143 SIRNA MCF7 HUMAN GSE76453 RNASEQ DOWN	9/233	0.000122279	0.000226156	5.15074	46.404	APP;NRP1;HSP90AB1;TPI1;H2AFZ;RACK1;IQGAP1;GAPDH;THBS1
CREB1 KD MOUSE GSE17478 CREEDSID GENE 2158 UP	11/346	0.000123966	0.000229048	4.24104	38.1503	LGALS3;ECM1;S100A6;TSPO;S100A4;TGFBI;FXYD5;VIM;S100A11;TMEM14C;MSRB1
TAL1 KO MOUSE GSE46970 CREEDSID GENE 1447 DOWN	9/234	0.000126302	0.000233134	5.12758	46.0295	H2AFZ;FTH1;CREG1;H3F3A;HEXA;ALOX5AP;CYBA;PTMA;GAPDH
BACH2 KO MOUSE GSE42598 CREEDSID GENE 2778 UP	9/235	0.000130434	0.000240524	5.10463	45.6591	ANXA2;GPNMB;MS4A7;ALOX5AP;S100A6;APOE;AIF1;S100A11;DHRS3
MECOM KD HUMAN GSE16238 CREEDSID GENE 2341 DOWN	10/294	0.000146561	0.000269996	4.52974	39.9889	EEF1B2;HSP90AB1;GPX4;FABP5;MT-CO1;H2AFZ;COX7A2;PTMA;THBS1;TMEM14C
NRL DEFICIENCY MOUSE GSE4051 CREEDSID GENE 266 UP	9/240	0.000152832	0.000281271	4.99287	43.8682	EEF1A1;HSP90AB1;GNGT2;FAM96A;P4HB;CALM1;TMSB10;SMPDL3A;GABARAP
SRF MUT MOUSE GSE1948 CREEDSID GENE 1393 UP	9/242	0.000162648	0.000299042	4.94951	43.1791	HSP90AB1;GPX4;H2AFZ;H3F3A;FN1;COX6C;HIF1A;PTMA;GAPDH
JUND KD HUMAN GSE50588 CREEDSID GENE 2812 UP	10/299	0.000168047	0.000308665	4.45024	38.6782	LGALS3;NRP1;CSTB;ALDH2;MS4A7;ALOX5AP;ACP5;MYH9;S100A4;S100A11
FLI1 KD HUMAN GSE27524 CREEDSID GENE 1597 UP	11/359	0.000171001	0.000313782	4.07989	35.3883	IFITM3;LGALS3;GSN;LRP1;GPNMB;PIM1;S100A4;TGFBI;THBS1;DHRS3;S100A10
ZBTB7B KO MOUSE GSE17812 CREEDSID GENE 1681 UP	6/102	0.000182548	0.000334642	7.90946	68.0885	EEF1B2;EEF1A1;CD52;TMSB10;TPT1;LY6E
U2AF1 OE BFUE HUMAN GSE94153 RNASEQ UP	5/65	0.000182911	0.000334979	10.4979	90.3501	GPX1;CREG1;VIM;ITM2B;TPT1
MECOM KD HUMAN GSE16238 CREEDSID GENE 2342 DOWN	10/304	0.000192129	0.000351516	4.37343	37.425	EEF1B2;CD52;GPX1;ANXA2;FTH1;RACK1;MT-CO2;YWHAZ;PTMA;TMEM14C
MYB OE HUMAN GSE2815 CREEDSID GENE 941 DOWN	7/148	0.000206489	0.000377418	6.30881	53.5319	EEF1A1;CSTB;PSAP;S100A6;COX7A2;COX6C;LY6E
NFE2L2 KO MOUSE GSE867 CREEDSID GENE 726 UP	10/309	0.000219052	0.00039999	4.2992	36.2259	EEF1A1;PRDX5;HSP90AB1;TPI1;RACK1;CTSH;TSPO;GABARAP;PTMS;MSRB1
TET2 KO MOUSE GSE27816 CREEDSID GENE 457 UP	9/253	0.000226535	0.000413249	4.72372	39.6444	FABP5;LST1;CLTA;ROMO1;FXYD5;TMSB10;S100A11;DHRS3;APRT
POU2F1 KD HUMAN GSE50588 CREEDSID GENE 2799 UP	10/311	0.000230675	0.000420391	4.2702	35.7608	IFITM3;GRN;TYROBP;NCEH1;LST1;TSPO;ACP5;S100A4;S100A11;S100A10
MYC MYC VS WT MOUSE GSE55272 CREEDSID GENE 1820 UP	9/254	0.000233253	0.000424676	4.7042	39.3431	UBL5;LGALS1;MS4A7;ALOX5AP;HMOX1;TREM2;FXYD5;EMP3;PF4
ATF6B KO MOUSE GSE35651 CREEDSID GENE 2660 UP	9/255	0.000240136	0.000436782	4.68484	39.0449	GRN;MAFB;GPNMB;ARG1;FN1;TIMP2;LAPTM5;PLTP;PLEC
GLIS2 KO MOUSE GSE6113 CREEDSID GENE 2133 DOWN	9/256	0.000247187	0.000448733	4.66563	38.7498	COX8A;PRDX5;COX7B;FTH1;COX4I1;AKR1A1;COX7A2;SMPDL3A;ITM2B
ZEB2 SHRNA H1 HUMAN GSE69618 DAY10 RNASEQ DOWN	9/256	0.000247187	0.000448733	4.66563	38.7498	ANXA2;AHNAK;FTH1;MT-CO3;TMSB10;YWHAZ;GAPDH;ACTB;PLEC
PHF20 SHRNA H1792 HUMAN GSE82115 RNASEQ UP	6/108	0.000249286	0.000452103	7.44193	61.745	TMSB4X;FN1;TGFBI;FXYD5;THBS1;TPT1
ZFX KD HUMAN GSE43021 CREEDSID GENE 157 DOWN	10/315	0.000255478	0.000462883	4.21333	34.8542	COX8A;CSTB;LAMP1;SOAT1;GPX4;CALR;SEC61B;P4HB;CTSD;PTMA
GATA5 KO MOUSE GSE47425 CREEDSID GENE 413 DOWN	10/317	0.000268695	0.000486358	4.18545	34.4125	CHCHD2;HSP90AB1;PSAP;FN1;APOE;P4HB;CTSD;ACTB;GABARAP;PLEC
HNF1B OE HUMAN GSE3308 CREEDSID GENE 280 DOWN	9/259	0.000269379	0.000487126	4.60894	37.8827	EEF1A1;GPX1;PGAM1;CLTA;COX7A2;MIF;PTMA;GAPDH;SERF2
PAX7 OE H9 HUMAN GSE98976 PROLIFMYOG RNASEQ DOWN	8/205	0.000272695	0.000492645	5.17925	42.5069	EEF1B2;EEF1A1;MT-CO1;FTH1;FN1;MT-CO3;TGFBI;TPT1
POU5F1 KD HUMAN GSE34904 CREEDSID GENE 1350 DOWN	10/320	0.000289592	0.000522664	4.14431	33.7639	COX8A;HSP90AB1;TPI1;TMSB4X;PGAM1;CYBA;MIF;APOE;EMP3;VIM
BATF KO MOUSE GSE54215 CREEDSID GENE 1522 DOWN	9/262	0.000293199	0.000528664	4.55359	37.0419	GNG5;YWHAB;TMSB4X;H3F3A;RACK1;ACP5;FAU;PTMA;ITM2B
IRF5 KD HUMAN GSE50588 CREEDSID GENE 2801 UP	10/321	0.000296853	0.000534735	4.13078	33.5513	IFITM3;GRN;LGALS1;ALDH2;ADGRE5;AHNAK;CREG1;ALOX5AP;ACP5;AIF1
MYRF KO MOUSE GSE15303 CREEDSID GENE 2306 DOWN	9/264	0.000310028	0.000557932	4.51742	36.4955	SH3GLB1;RAP2A;GSN;FABP5;NPC2;TMSB4X;COX7A2;PTMA;GABARAP
DNMT1 INHIBITION HUMAN GSE45804 CREEDSID GENE 2762 DOWN	9/265	0.000318738	0.000573054	4.49954	36.2264	GSN;ANXA2;AHNAK;FN1;CTSD;THBS1;SASH1;S100A10;PTMS
EBF3 OE SKNSH HUMAN GSE90682 RNASEQ UP	10/324	0.000319556	0.000573972	4.09068	32.9242	GRN;YWHAB;H3F3A;FN1;MT-CO2;CALR;P4HB;CALM1;CTSD;THBS1
FOXD4L6 SIRNA BT549 HUMAN GSE79586 RNASEQ DOWN	9/266	0.000327649	0.000587943	4.4818	35.9601	GRN;LAMP1;SOAT1;AHNAK;H2AFZ;FN1;PTMA;GAPDH;SERF2
TCF3 KO MOUSE GSE26788 CREEDSID GENE 1544 UP	8/211	0.000331073	0.000593516	5.02463	40.2632	IFITM3;UBL5;H2AFZ;TMSB4X;HEXA;RACK1;APOE;ACTB
NFKB1 ACTIVATION HUMAN GSE20736 CREEDSID GENE 2522 UP	9/268	0.000346091	0.00061925	4.44674	35.4352	ECM1;NCEH1;COTL1;F13A1;MYH9;TGFBI;FXYD5;THBS1;DHRS3
POU2AF1 OE MOUSE GSE12421 CREEDSID GENE 2312 UP	9/268	0.000346091	0.00061925	4.44674	35.4352	CD52;HSP90AB1;CD93;H2AFZ;UCP2;COX7A2;PTMA;CRIP1;DHRS3
RORA KO MOUSE GSE23736 CREEDSID GENE 1154 UP	6/115	0.000349923	0.00062491	6.96154	55.3985	FTH1;TMSB4X;MT-CO2;APOE;TPT1;PTMS
BHLHA15 KO MOUSE GSE3644 CREEDSID GENE 785 DOWN	6/115	0.000349923	0.00062491	6.96154	55.3985	IFITM3;SEC61B;P4HB;SMPDL3A;PTMS;MSRB1
GATA6 OE HESC HUMAN GSE69322 KSRMEDIA RNASEQ DOWN	12/456	0.000351637	0.000627372	3.49441	27.7908	EEF1A1;APP;COX7B;ANXA2;MT-CO1;TMSB4X;H3F3A;MT-CO3;HIF1A;YWHAZ;PTMA;TPT1
MYB KD HUMAN GSE49286 CREEDSID GENE 1839 UP	10/328	0.00035207	0.000627544	4.0384	32.1121	IFITM3;GRN;ALDH2;H3F3A;TNFAIP2;CYBA;S100A4;CTSD;CRIP1;GNAI2
MTF2 KD MOUSE GSE16364 CREEDSID GENE 1355 UP	8/213	0.000352657	0.000627992	4.9751	39.5521	EEF1B2;LGALS3;CHCHD2;GPX4;COX4I1;COX7A2;COX6C;PTMA
SATB1 KO MOUSE GSE44107 CREEDSID GENE 1504 DOWN	6/118	0.000401723	0.000714684	6.77404	52.9713	CD52;LGALS1;ANXA2;S100A6;FN1;CTSH
CLOCK MUT MOUSE GSE454 CREEDSID GENE 1530 UP	8/218	0.000411677	0.000731696	4.85541	37.8493	CSTB;COX7B;GNG5;FABP5;COX4I1;CTSH;COX7A2;SEC61B
TET1 KD MOUSE GSE26830 CREEDSID GENE 1353 UP	10/335	0.000415612	0.000737987	3.95	30.7538	CSTB;LGALS1;GSN;AHNAK;S100A6;CYBA;APOE;EMP3;PLA2G7;THBS1
SRF MUT MOUSE GSE3181 CREEDSID GENE 851 DOWN	8/219	0.000424393	0.000752865	4.83215	37.5209	NRP1;CSTB;MYL6;TPI1;FABP5;BRI3;ROMO1;THBS1
TP53 SIRNA HESC HUMAN GSE76023 RNASEQ DOWN	8/221	0.000450784	0.000798923	4.78629	36.8761	CHCHD2;MT-CO1;MAN2A1;FN1;MT-CO3;IQGAP1;VIM;YWHAZ
RBM10 KD HEK293 HUMAN GSE44976 RNASEQ DOWN	9/279	0.000463523	0.000820722	4.26318	32.727	CHCHD2;MT-CO1;RACK1;MYH9;MT-CO2;MT-CO3;ACTB;CENPB;PLEC
AR KD HUMAN GSE22483 CREEDSID GENE 2194 DOWN	10/341	0.000477422	0.000844531	3.87721	29.6494	EEF1B2;COX8A;HSP90AB1;H2AFZ;COX4I1;CREG1;TOMM7;MIF;PTMA;TMEM14C
TWIST1 OE MOUSE GSE50002 CREEDSID GENE 1076 DOWN	7/170	0.00047877	0.000846115	5.45122	41.6707	MYL6;ECM1;ARG1;TMSB4X;TIMP2;S100A4;FXYD5
NFE2L2 KO MOUSE GSE18344 CREEDSID GENE 964 DOWN	9/282	0.000500693	0.000883186	4.21569	32.0372	MAFB;CREG1;NFIC;APOC1;HMOX1;TREM2;CENPB;TMEM14C;AES
SOX2 KD MOUSE GSE39771 CREEDSID GENE 1757 DOWN	9/282	0.000500693	0.000883186	4.21569	32.0372	IFITM3;CHCHD2;HSP90AB1;H2AFZ;COX4I1;PGAM1;MIF;PTMA;GAPDH
ZEB2 SHRNA H1 HUMAN GSE69618 DAY10 RNASEQ UP	10/344	0.000511082	0.000900662	3.84179	29.1169	EEF1A1;HSP90AB1;MT-CO1;FN1;RACK1;MYH9;VIM;PTMA;RHOA;TPT1
IRF9 OE HUMAN GSE50002 CREEDSID GENE 1655 UP	9/284	0.000526807	0.000927499	4.1846	31.5882	IFITM3;ECM1;HEXA;PIM1;HMOX1;CTSD;ITM2B;LY6E;PLEC
YY2 KD HUMAN GSE14964 CREEDSID GENE 517 DOWN	11/410	0.000528365	0.000929365	3.54909	26.7804	GRN;HSP90AB1;LAMP1;CREG1;PSAP;ERP29;RACK1;IQGAP1;FAU;HIF1A;RHOA
ARID3A OE MOUSE GSE56853 CREEDSID GENE 1338 UP	10/346	0.000534599	0.000939446	3.81853	28.7688	APP;LGALS3;LGALS1;SOAT1;HEXA;PIM1;HMOX1;PLA2G7;THBS1;SASH1
JUNB KO MEL888 HUMAN GSE98867 RNASEQ UP	5/82	0.00054106	0.000949905	8.17313	61.4781	EEF1A1;GM2A;RACK1;FN1;MT-CO2
LIN28 SIRNA MCF7 HUMAN GSE71012 RNASEQ UP	6/125	0.000545935	0.000957564	6.3733	47.8827	MYL6;LAMP1;TMSB4X;MT-CO2;GAPDH;ACTB
NEUROG3 OE MOUSE GSE3653 CREEDSID GENE 1664 DOWN	9/287	0.000568068	0.000995452	4.13881	30.9304	EEF1B2;LGALS1;GPX1;TPI1;H2AFZ;PGAM1;APOE;GAPDH;APRT
MYB OE HUMAN GSE2815 CREEDSID GENE 1740 DOWN	6/126	0.000569448	0.000996934	6.31987	47.2148	EEF1A1;HSP90AB1;TMSB4X;COX7A2;GAPDH;TPT1
BATF KD HUMAN GSE50588 CREEDSID GENE 2803 UP	9/288	0.000582397	0.00101865	4.12376	30.7153	NRP1;GRN;ALDH2;S100A4;IQGAP1;CALR;S100A11;S100A10;GNAI2
ARID3A OE MOUSE GSE56853 CREEDSID GENE 1339 UP	10/350	0.000584331	0.00102108	3.77283	28.0889	IFITM3;LGALS3;LGALS1;GSN;TMSB4X;S100A6;PLA2G7;THBS1;SASH1;S100A10
HNF4A KO MOUSE GSE3126 CREEDSID GENE 195 DOWN	9/290	0.000611944	0.00106833	4.09399	30.2909	GSN;FABP5;ARG1;FTH1;APOC1;FN1;APOE;P4HB;PF4
ZNF395 KD HUMAN GSE49613 CREEDSID GENE 813 DOWN	9/291	0.000627171	0.00109287	4.07927	30.0817	COX8A;HSP90AB1;TPI1;RACK1;MYH9;PTMA;THBS1;ACTB;RHOA
OVOL1 KO MOUSE GSE55071 CREEDSID GENE 2560 DOWN	9/291	0.000627171	0.00109287	4.07927	30.0817	PSAP;HEXA;PIM1;FN1;HMOX1;APOE;TMSB10;SMPDL3A;THBS1
HOXA11 SIRNA MCF7 HUMAN GSE79586 RNASEQ DOWN	5/85	0.000637914	0.00111055	7.86545	57.8685	EEF1A1;AHNAK;IQGAP1;P4HB;YWHAZ
NRL DEFICIENCY MOUSE GSE4051 CREEDSID GENE 264 UP	8/233	0.000638557	0.00111064	4.52825	33.3112	GNGT2;COX4I1;TMSB4X;ROMO1;FAU;SMPDL3A;FNIP2;GABARAP
SREBF2 KD HUMAN GSE50588 CREEDSID GENE 2823 DOWN	9/292	0.000642708	0.00111682	4.06464	29.8744	IFITM3;CREG1;HMOX1;P4HB;YWHAZ;GAPDH;AIF1;ACTB;LY6E
ATF6 KO MOUSE GSE35651 CREEDSID GENE 2662 UP	7/179	0.000650824	0.00112987	5.16362	37.8869	GRN;GPNMB;FN1;TIMP2;LAPTM5;PLTP;PLEC
IRF9 OE HUMAN GSE50002 CREEDSID GENE 1663 UP	6/130	0.000671472	0.00116355	6.11476	44.6747	ECM1;TMSB4X;TIMP2;S100A4;FXYD5;EMP3
EZH1 SHRNA PROE HUMAN GSE59089 RNASEQ DOWN	6/130	0.000671472	0.00116355	6.11476	44.6747	HSP90AB1;FTH1;H3F3A;APOE;PTMA;TMEM14C
TFAP2C KD MOUSE GSE10175 CREEDSID GENE 1498 UP	7/180	0.000672625	0.00116447	5.13351	37.4968	ANXA2;TMSB4X;S100A6;FAU;PTMA;GAPDH;S100A11
OVOL1 KD BEWO HUMAN GSE66962 RNASEQ UP	9/296	0.000708037	0.00122464	4.00717	29.0641	EEF1A1;APP;AHNAK;FTH1;CREG1;MYH9;S100A11;LY6E;S100A10
GATA1 KO MOUSE GSE40273 CREEDSID GENE 1062 UP	8/237	0.000713598	0.00123312	4.44825	32.2284	NRP1;SYNGR1;FTH1;RACK1;CLTA;FXYD5;PTMA;TPT1
TFAP2C KO MOUSE GSE45941 CREEDSID GENE 1488 UP	7/185	0.000790484	0.00136346	4.98804	35.6289	LGALS3;NRP1;FN1;TGFBI;CALR;PLA2G7;CRIP1
IRX5 KO MOUSE GSE38826 CREEDSID GENE 2744 DOWN	7/185	0.000790484	0.00136346	4.98804	35.6289	ECM1;RAP2A;GNGT2;CD93;FABP5;PLA2G7;PF4
ESR1 KD HUMAN GSE27473 CREEDSID GENE 480 UP	9/301	0.00079723	0.00137382	3.93755	28.0919	ECM1;GPX1;ALDH2;ADGRE5;LAPTM5;TGFBI;FXYD5;EMP3;VIM
NEUROD1 KO MOUSE GSE35396 CREEDSID GENE 3089 UP	8/243	0.000839342	0.00144506	4.33335	30.6927	TPI1;GM2A;PSAP;CALR;PLTP;GAPDH;AES;GNAI2
SP3 KD HUMAN GSE7102 CREEDSID GENE 1548 UP	7/188	0.000868677	0.00149419	4.90462	34.5704	EEF1A1;HSP90AB1;ARPC3;FTH1;HIF1A;PTMA;GAPDH
FOXP1 OE HUMAN GSE51382 CREEDSID GENE 1434 DOWN	9/306	0.000895379	0.0015387	3.87027	27.1626	EEF1A1;HSP90AB1;MT-CO1;H2AFZ;MT-CO2;COX7A2;MT-CO3;HIF1A;GAPDH
KLF3 KO MOUSE GSE35592 CREEDSID GENE 2674 UP	8/247	0.000932642	0.00160126	4.25996	29.7238	COX8A;ANXA2;AHNAK;S100A6;ACP5;TMSB10;CRIP1;S100A10
MYBL1 KO MOUSE GSE28025 CREEDSID GENE 376 DOWN	9/309	0.000958841	0.00164473	3.83098	26.6245	SH3GLB1;EEF1A1;CHCHD2;LAMP1;GM2A;GPX4;COX4I1;CALR;GABARAP
NEUROD1 KO MOUSE GSE35396 CREEDSID GENE 3091 UP	7/193	0.00101245	0.0017351	4.77156	32.9017	EEF1A1;CHCHD2;GPX4;FABP5;HEXA;COX7A2;PLA2G7
SMAD4 KO MOUSE GSE49826 CREEDSID GENE 2401 DOWN	8/251	0.00103408	0.00177055	4.18898	28.796	EEF1B2;GPX1;GPX4;FTH1;COX4I1;PSAP;LAMTOR1;COX6C
SALL4 KD HUMAN GSE35965 CREEDSID GENE 1408 DOWN	9/313	0.00104909	0.0017946	3.7798	25.9288	EEF1B2;ANXA2;H2AFZ;RACK1;VIM;P4HB;GAPDH;ACTB;RHOA
IRX6 SIRNA T47D HUMAN GSE79586 RNASEQ UP	5/95	0.00105614	0.00180336	6.98797	47.8895	H2AFZ;FTH1;CTSD;GAPDH;LY6E
GATA2 OE HESC HUMAN GSE57395 RNASEQ DOWN	5/95	0.00105614	0.00180336	6.98797	47.8895	EEF1A1;HSP90AB1;TMSB4X;PTMA;ACTB
MYB KD HUMAN GSE49286 CREEDSID GENE 1835 DOWN	8/252	0.00106078	0.00180962	4.1716	28.5703	SEM1;CSTB;COX7B;ARPC3;HMOX1;FAM96A;CALR;TMSB10
TSHZ3 SIRNA T47D HUMAN GSE79586 RNASEQ DOWN	6/142	0.0010641	0.00181363	5.57183	38.1427	MT-CO1;NFIC;S100A6;PTMA;THBS1;PLEC
TP53 SIRNA HESC HUMAN GSE76023 RNASEQ UP	10/379	0.00107193	0.00182496	3.47115	23.7367	EEF1B2;EEF1A1;FTH1;TMSB4X;RACK1;TSPO;MT-CO2;PTMA;ACTB;ITM2B
IKZF4 KO MOUSE GSE40273 CREEDSID GENE 1061 DOWN	9/314	0.0010727	0.00182496	3.76721	25.7586	EEF1A1;ADGRE5;UCP2;RACK1;MYH9;IQGAP1;CALR;ACTB;TPT1
IRF7 OE HUMAN GSE37828 CREEDSID GENE 1146 DOWN	7/195	0.00107495	0.00182711	4.72032	32.2656	EEF1B2;EEF1A1;GPX4;GPNMB;RACK1;GABARAP;SERF2
NFKB2 KD HUMAN GSE50588 CREEDSID GENE 2806 DOWN	8/253	0.00108802	0.00184765	4.15436	28.3469	SEM1;TPI1;YWHAB;S100A6;TSPO;S100A4;TPT1;AES
KLF5 KO MOUSE GSE9244 CREEDSID GENE 580 DOWN	9/315	0.00109674	0.00186077	3.75471	25.5899	IFITM3;COX8A;CHCHD2;TPI1;PGAM1;APOE;PTMA;SERF2;APRT
TCF12 KO MOUSE GSE27402 CREEDSID GENE 2168 DOWN	7/196	0.00110731	0.001877	4.6951	31.954	CD52;ALOX5AP;IQGAP1;CALR;TMSB10;CRIP1;TPT1
MYC KD HUMAN GSE22139 CREEDSID GENE 712 DOWN	9/316	0.00112121	0.00189884	3.74229	25.4227	EEF1B2;PRELID1;HSP90AB1;FABP5;TOMM7;MIF;FAU;PTMA;SERF2
NANOG OE HUMAN GSE34920 CREEDSID GENE 1421 DOWN	9/317	0.00114612	0.00193927	3.72995	25.2569	EEF1B2;HSP90AB1;GPX4;H2AFZ;AKR1A1;S100A4;APOE;EMP3;TPT1
ASCL1 KO G523NS HUMAN GSE87615 RNASEQ DOWN	8/256	0.00117311	0.00198314	4.10348	27.6907	EEF1A1;MYL6;ANXA2;H2AFZ;H3F3A;VIM;TMSB10;PTMA
GFI1 KO MOUSE GSE20282 CREEDSID GENE 174 DOWN	7/198	0.00117433	0.00198341	4.64547	31.3432	EEF1A1;CD93;RACK1;ACTB;MPEG1;ITM2B;TPT1
TCF7 KO MOUSE GSE20754 CREEDSID GENE 3010 DOWN	9/319	0.00119729	0.00202035	3.7055	24.9295	EEF1B2;EEF1A1;SEM1;SYNGR1;ARPC3;RACK1;TOMM7;MIF;FAU
JUN KO MOUSE GSE27028 CREEDSID GENE 321 DOWN	8/257	0.00120263	0.00202754	4.08679	27.4765	IFITM3;GSN;ADGRE5;HEXA;LAPTM5;HMOX1;FXYD5;DHRS3
NRL DEFICIENCY MOUSE GSE4051 CREEDSID GENE 265 UP	9/320	0.00122355	0.0020591	3.6934	24.7679	GNGT2;FTH1;TMSB4X;APOE;CALM1;YWHAZ;SMPDL3A;FNIP2;GABARAP
AHR KO MOUSE GSE44715 CREEDSID GENE 1466 UP	9/320	0.00122355	0.0020591	3.6934	24.7679	NRP1;SYNGR1;LAMP1;ADGRE5;LST1;PSAP;APOE;LIPA;TMEM14C
JUN KO MOUSE GSE27028 CREEDSID GENE 1516 UP	8/258	0.00123274	0.00207268	4.07023	27.2645	IFITM3;GSN;ADGRE5;HEXA;LAPTM5;HMOX1;FXYD5;DHRS3
REST KD MOUSE GSE28141 CREEDSID GENE 1331 DOWN	7/200	0.0012445	0.00209057	4.59686	30.7485	SYNGR1;TIMP2;EMP3;HIF1A;PLTP;PTMS;AES
HOXA11 SIRNA T47D HUMAN GSE79586 RNASEQ DOWN	4/58	0.00125227	0.00210174	9.2752	61.9843	MT-CO3;IQGAP1;P4HB;RHOA
FOXD3 KO MOUSE GSE58960 CREEDSID GENE 1417 DOWN	8/259	0.00126344	0.00211859	4.05381	27.0548	CHCHD2;HSP90AB1;TPI1;H2AFZ;PGAM1;COX7A2;COX6C;GAPDH
MYC HYPERACTIVE HMEC HUMAN GSE66182 RNASEQ UP	7/201	0.00128079	0.00214383	4.57293	30.457	GRN;HSP90AB1;AHNAK;MT-CO1;MYH9;PTMA;PLEC
GLI1 SIRNA HCT116 HUMAN GSE57871 4HR RNASEQ DOWN	7/201	0.00128079	0.00214383	4.57293	30.457	EEF1A1;HSP90AB1;MT-CO1;H2AFZ;YWHAZ;PTMA;AES
STAT3 ACTVATION MOUSE GSE21060 CREEDSID GENE 3063 UP	8/260	0.00129475	0.00216526	4.03752	26.8472	NRP1;LGALS1;FABP5;PIM1;S100A6;HMOX1;MYH9;PLTP
MYC OE U2OS HUMAN GSE66927 RNASEQ UP	7/202	0.0013179	0.00220201	4.54925	30.1693	EEF1A1;SOAT1;COX4I1;FAU;COX6C;TMSB10;PLEC
NR1I3 KNOCKIN MOUSE GSE40120 CREEDSID GENE 3069 UP	8/261	0.00132668	0.00221271	4.02135	26.6418	NRP1;GRN;GSN;FABP5;ALOX5AP;S100A6;FN1;HMOX1
RUNX1 KO MOUSE GSE47375 CREEDSID GENE 2899 DOWN	8/261	0.00132668	0.00221271	4.02135	26.6418	NRP1;GRN;LGALS1;MAFB;VIM;DHRS3;AES;MSRB1
FOXP3 KNOCKIN MOUSE GSE2389 CREEDSID GENE 2950 DOWN	7/205	0.00143433	0.00239012	4.47964	29.3284	EEF1B2;CD52;CHCHD2;PGAM1;ACP5;FAU;P4HB
ZIC3 OE HUVEC HUMAN GSE79306 RNASEQ UP	6/153	0.0015604	0.00259789	5.15201	33.2965	AHNAK;MT-CO1;MAN2A1;FN1;MT-CO3;THBS1
NRL DEFICIENCY MOUSE GSE8972 CREEDSID GENE 657 DOWN	8/268	0.00156813	0.00260842	3.91169	25.2612	SEM1;LAMP1;FTH1;PGAM1;COX6C;PLA2G7;HIF1A;GAPDH
NR2F2 KD HUMAN GSE47438 CREEDSID GENE 2214 DOWN	8/270	0.00164315	0.00273079	3.88143	24.8844	EEF1A1;SEM1;CHCHD2;RACK1;COX7A2;VIM;COX6C;TPT1
ZBTB38 KD HUMAN GSE50588 CREEDSID GENE 2825 UP	9/336	0.00171115	0.00283874	3.5098	22.3595	IFITM3;LGALS3;CD93;ALDH2;BRI3;PIM1;HMOX1;ACP5;EMP3
SOX17 OE HUMAN GSE10809 CREEDSID GENE 1272 DOWN	9/336	0.00171115	0.00283874	3.5098	22.3595	EEF1B2;COX7B;HSP90AB1;H2AFZ;TOMM7;FAM96A;COX7A2;MIF;PTMA
RORA TRUNCATION MOUSE GSE20646 CREEDSID GENE 2393 DOWN	9/337	0.00174615	0.00289424	3.49892	22.2194	COX8A;CSTB;GPX1;APOC1;COTL1;HMOX1;TSPO;MIF;APOE
RARB KO MOUSE GSE19925 CREEDSID GENE 2999 DOWN	8/273	0.00176099	0.00291625	3.8369	24.3332	LGALS3;CD52;FABP5;ARG1;S100A6;AIF1;SERF2;S100A11
FOXL2 OE HUMAN GSE39890 CREEDSID GENE 2737 UP	9/338	0.00178173	0.00294703	3.48811	22.0803	HSP90AB1;ALDH2;PSAP;SH3BGRL3;MT-CO3;CALR;P4HB;ACTB;CENPB
BACH2 KO MOUSE GSE42598 CREEDSID GENE 2778 DOWN	7/213	0.00178431	0.00294703	4.30391	27.2383	NRP1;ECM1;LGALS1;F13A1;S100A4;EMP3;CRIP1
CHD1 KO 22RV1 HUMAN GSE84610 RNASEQ DOWN	7/213	0.00178431	0.00294703	4.30391	27.2383	EEF1A1;PTPN18;MYL6;H2AFZ;FN1;TMSB10;PTMA
NANOG OE MOUSE GSE48370 CREEDSID GENE 2979 DOWN	8/274	0.00180173	0.00297317	3.82228	24.153	HSP90AB1;GNGT2;GM2A;FN1;MYH9;PLA2G7;CENPB;AES
FLI1 KD HUMAN GSE27524 CREEDSID GENE 1599 UP	9/340	0.00185462	0.00305776	3.46668	21.8057	LGALS3;GSN;LRP1;GPNMB;PIM1;S100A4;TGFBI;SASH1;S100A10
ARNTL KO MOUSE GSE27079 CREEDSID GENE 2710 DOWN	7/215	0.00188138	0.00309913	4.2621	26.7479	CD52;SOAT1;ARG1;HEXA;LAPTM5;FXYD5;VIM
ZNF217 OE HUMAN GSE35511 CREEDSID GENE 1079 UP	9/341	0.00189196	0.00311107	3.45606	21.67	UBL5;CHCHD2;ALDH2;COTL1;ERP29;SH3BGRL3;PTMA;TMEM14C;APRT
ZNF217 OE HUMAN GSE35511 CREEDSID GENE 344 DOWN	9/341	0.00189196	0.00311107	3.45606	21.67	UBL5;CHCHD2;ALDH2;COTL1;ERP29;SH3BGRL3;PTMA;TMEM14C;APRT
OVOL2 KO MOUSE GSE53923 CREEDSID GENE 1486 DOWN	7/216	0.00193142	0.00317317	4.24149	26.5072	H2AFZ;S100A6;MIF;FXYD5;TMSB10;GAPDH;CRIP1
STAT1 KD HUMAN GSE44652 CREEDSID GENE 186 UP	7/217	0.0019825	0.00325422	4.22108	26.2694	EEF1B2;PRELID1;GNG5;FTH1;CREG1;LAMTOR1;PTMA
PPARA OE MOUSE GSE5777 CREEDSID GENE 271 DOWN	9/346	0.00208776	0.003424	3.40391	21.0078	GPX1;TPI1;H3F3A;TNFAIP2;COX7A2;SEC61B;CALM1;ACTB;MSRB1
DNMT1 KO HUMAN GSE3699 CREEDSID GENE 2851 UP	9/348	0.00217047	0.0035534	3.38348	20.7503	EEF1A1;COX7B;ALOX5AP;APOC1;COTL1;RACK1;SEC61B;VIM;TMSB10
RELA KD HUMAN GSE50588 CREEDSID GENE 2819 DOWN	9/348	0.00217047	0.0035534	3.38348	20.7503	TYROBP;TPI1;GM2A;ALOX5AP;PIM1;HMOX1;AIF1;TPT1;MSRB1
IRF9 OE HUMAN GSE50002 CREEDSID GENE 1656 UP	8/284	0.00225142	0.00368271	3.68191	22.4457	IFITM3;ECM1;HEXA;PIM1;HMOX1;ITM2B;LY6E;PLEC
LEF1 KD HUMAN GSE42637 CREEDSID GENE 1775 UP	9/351	0.00229942	0.00375792	3.35329	20.3715	LGALS3;GRN;LGALS1;GPX1;UCP2;CTSH;S100A4;MT-CO3;ITM2B
INSM1 KO MOUSE GSE46139 CREEDSID GENE 2298 UP	8/288	0.00245423	0.00400393	3.62857	21.8075	MAN2A1;FTH1;TMSB4X;ERP29;COX6C;PTMA;GABARAP;ITM2B
INSM1 DEFICIENCY MOUSE GSE46139 CREEDSID GENE 299 DOWN	8/288	0.00245423	0.00400393	3.62857	21.8075	MAN2A1;FTH1;TMSB4X;ERP29;COX6C;PTMA;GABARAP;ITM2B
XBP1 KO MOUSE GSE52857 CREEDSID GENE 2765 DOWN	9/358	0.00262409	0.00427731	3.28485	19.5219	GRN;LAMP1;GM2A;MAN2A1;TIMP2;P4HB;PLA2G7;CTSD;DHRS3
PITX2 KO 786O HUMAN GSE67844 RNASEQ DOWN	5/117	0.00264958	0.00431509	5.60908	33.2806	APP;MT-CO1;VIM;P4HB;ACTB
XBP1 KO MOUSE GSE40273 CREEDSID GENE 1060 DOWN	8/293	0.00272759	0.00443828	3.564	21.0431	CD52;ADGRE5;H2AFZ;RACK1;MT-CO2;YWHAZ;ACTB;TPT1
ONECUT1 KO MOUSE GSE57917 CREEDSID GENE 1440 UP	7/230	0.0027464	0.00446111	3.97237	23.4269	EEF1B2;ARPC3;NPC2;AKR1A1;P4HB;GAPDH;ACTB
FOXO1 KO MOUSE GSE36948 CREEDSID GENE 2493 UP	7/230	0.0027464	0.00446111	3.97237	23.4269	LGALS1;H2AFZ;APOC1;SEC61B;COX6C;PLA2G7;PTMS
SREBF2 KD HUMAN GSE50588 CREEDSID GENE 2823 UP	8/294	0.00278502	0.00451991	3.55136	20.8944	EEF1A1;LGALS3;GM2A;BRI3;FTH1;PIM1;S100A4;IQGAP1
NFE2L2 KO MOUSE GSE18344 CREEDSID GENE 1262 DOWN	7/231	0.00281337	0.00456195	3.95444	23.2259	BRI3;CREG1;NFIC;TNFAIP2;PLTP;PLEC;GNAI2
BACH2 KO MOUSE GSE30883 CREEDSID GENE 2701 DOWN	7/233	0.00295105	0.00478106	3.91904	22.8307	IFITM3;LGALS1;ALDH2;EMP3;S100A11;DHRS3;S100A10
ARX KO MOUSE GSE12609 CREEDSID GENE 27 DOWN	8/298	0.00302422	0.00489113	3.50166	20.3135	HSP90AB1;TPI1;LAMP1;RACK1;VIM;P4HB;PTMA;GNAI2
YY1 KO MOUSE GSE39009 CREEDSID GENE 76 DOWN	8/298	0.00302422	0.00489113	3.50166	20.3135	SH3GLB1;PRDX5;TPI1;COX4I1;PSAP;H3F3A;COX6C;ITM2B
NFE2L2 KO MOUSE GSE18344 CREEDSID GENE 2187 DOWN	8/299	0.00308646	0.00498746	3.48945	20.1715	ARG1;CREG1;NFIC;APOC1;TNFAIP2;HMOX1;LIPA;AES
HIVEP2 KO MOUSE GSE41307 CREEDSID GENE 3094 DOWN	7/236	0.0031672	0.00511351	3.86711	22.2548	CHCHD2;MYL6;PRDX5;HSP90AB1;AKR1A1;COX6C;PTMA
WT1 KO MOUSE GSE15325 CREEDSID GENE 2156 UP	9/369	0.00320679	0.0051685	3.18268	18.2765	GPNMB;MAN2A1;FN1;CTSH;APOE;PLA2G7;YWHAZ;SMPDL3A;THBS1
FLI1 KD HUMAN GSE27524 CREEDSID GENE 1605 UP	9/369	0.00320679	0.0051685	3.18268	18.2765	LGALS3;GRN;LRP1;GPNMB;S100A4;TGFBI;LIPA;SASH1;S100A10
ZNF253 SIRNA MCF7 HUMAN GSE79586 RNASEQ UP	6/177	0.00323713	0.0052129	4.42353	25.3604	EEF1A1;AHNAK;MT-CO1;RACK1;CALM1;GAPDH
SUZ12 KD HEK293 HUMAN GSE50177 RNASEQ DOWN	9/370	0.00326445	0.00525237	3.1737	18.1684	EEF1B2;EEF1A1;PTPN18;TPI1;MT-CO1;H2AFZ;H3F3A;GAPDH;TPT1
PPARG OE MOUSE GSE10192 CREEDSID GENE 2733 UP	6/178	0.00332809	0.00535016	4.39758	25.0898	ECM1;GM2A;TMSB4X;S100A4;MPEG1;PF4
CEBPG KD HUMAN GSE50588 CREEDSID GENE 2784 UP	8/304	0.00341274	0.00548151	3.42962	19.4811	SH3GLB1;LGALS3;LGALS1;PSAP;HMOX1;IQGAP1;PTMS;PLEC
NFE2L2 KO MOUSE GSE18344 CREEDSID GENE 963 DOWN	9/373	0.00344235	0.00552432	3.14706	17.8489	GM2A;NFIC;APOC1;HMOX1;CTSD;THBS1;CENPB;PTMS;AES
RELA KD HUMAN GSE50588 CREEDSID GENE 2819 UP	7/240	0.00347399	0.00557032	3.79994	21.517	IFITM3;MYH9;S100A4;LY6E;PTMS;APRT;PLEC
USF1 OE HUMAN GSE17300 CREEDSID GENE 2973 UP	9/374	0.00350331	0.00561251	3.13828	17.744	LGALS3;GSN;APOC1;HMOX1;S100A4;APOE;DHRS3;GNAI2;MSRB1
REST SIRNA MDAMB231 HUMAN GSE63609 RNASEQ DOWN	7/242	0.00363564	0.00581952	3.76722	21.1604	EEF1A1;AHNAK;H2AFZ;FTH1;CALM1;YWHAZ;PTMA
ATF2 KO MOUSE GSE9328 CREEDSID GENE 2544 DOWN	9/377	0.00369133	0.00590052	3.11221	17.4339	HSP90AB1;GPX1;ARG1;FTH1;PGAM1;PIM1;MIF;EMP3;S100A11
MYC OE MOUSE GSE55272 CREEDSID GENE 1826 UP	8/308	0.00369256	0.00590052	3.3832	18.9508	GPNMB;MS4A7;TNFAIP2;HMOX1;CYBA;TREM2;PLA2G7;MPEG1
SOX3 KO MOUSE GSE53760 CREEDSID GENE 1668 DOWN	6/182	0.0037111	0.00592508	4.29677	24.0465	GSN;UCP2;HMOX1;IQGAP1;APOE;DHRS3
ELK1 KD HUMAN GSE34589 CREEDSID GENE 2865 UP	7/245	0.00388878	0.00619287	3.71917	20.6401	MT-CO1;FAM96A;MT-CO2;COX7A2;FAU;TMSB10;GABARAP
NFE2L2 KO MOUSE GSE18344 CREEDSID GENE 966 DOWN	7/245	0.00388878	0.00619287	3.71917	20.6401	ARG1;CREG1;NFIC;HMOX1;LIPA;CENPB;AES
HSF1 KD HUMAN GSE3697 CREEDSID GENE 780 DOWN	7/245	0.00388878	0.00619287	3.71917	20.6401	MAN2A1;COTL1;HMOX1;SH3BGRL3;CTSD;SMPDL3A;GNAI2
MECOM OE MOUSE GSE22434 CREEDSID GENE 1345 DOWN	5/128	0.00389768	0.00620176	5.1046	28.3171	LGALS3;GPNMB;MS4A7;TGFBI;PLA2G7
SRF MUT MOUSE GSE1948 CREEDSID GENE 1400 DOWN	8/311	0.00391386	0.00621784	3.34919	18.5654	EEF1A1;SYNGR1;GPX4;PIM1;FN1;TMSB10;PLTP;PTMA
NRL DEFICIENCY MOUSE GSE4051 CREEDSID GENE 263 UP	6/184	0.00391444	0.00621784	4.24806	23.5473	GNGT2;FABP5;BRI3;ROMO1;SMPDL3A;GABARAP
PPARG DEFICIENCY MOUSE GSE23421 CREEDSID GENE 1231 UP	7/246	0.00397607	0.006305	3.70341	20.4705	TYROBP;LST1;ALOX5AP;F13A1;HIF1A;THBS1;AIF1
STAT1 KO MOUSE GSE33057 CREEDSID GENE 1529 UP	7/246	0.00397607	0.006305	3.70341	20.4705	TYROBP;FABP5;MS4A7;CTSH;TREM2;TGFBI;PF4
FOXO1 KO MOUSE GSE40655 CREEDSID GENE 508 UP	8/312	0.00398985	0.00631614	3.338	18.4391	IFITM3;LGALS3;RAP2A;LGALS1;TPI1;FABP5;S100A6;FNIP2
E2F6 KD HUMAN GSE50588 CREEDSID GENE 2807 UP	8/312	0.00398985	0.00631614	3.338	18.4391	NRP1;TPI1;ALDH2;CREG1;PIM1;LAPTM5;ACP5;FNIP2
NKX25 SHRNA H1 HUMAN GSE69618 DAY6 RNASEQ DOWN	5/129	0.00402885	0.00637247	5.06318	27.9198	MYL6;MT-CO1;MT-CO3;VIM;GAPDH
TCF4 KD HUMAN GSE18560 CREEDSID GENE 1275 DOWN	7/247	0.00406483	0.00642192	3.6878	20.3027	EEF1B2;HSP90AB1;GPX1;FABP5;H2AFZ;RACK1;PTMA
PITX2 KO MOUSE GSE50399 CREEDSID GENE 3060 DOWN	8/313	0.00406699	0.00642192	3.32689	18.314	SEM1;GRN;GNG5;AKR1A1;FAM96A;ROMO1;CALR;LAMTOR1
EZH2 KO HESC HUMAN GSE76626 RNASEQ DOWN	9/383	0.0040911	0.00645453	3.06134	16.8341	EEF1A1;APP;TPI1;MT-CO1;VIM;HIF1A;YWHAZ;GAPDH;TPT1
SP1 KD HUMAN GSE37935 CREEDSID GENE 2219 DOWN	8/314	0.00414527	0.00653449	3.31585	18.19	EEF1B2;PRELID1;HSP90AB1;GNG5;CLTA;VIM;HIF1A;RHOA
ARID3B KO MOUSE GSE62069 CREEDSID GENE 2591 UP	9/384	0.0041609	0.00655359	3.05302	16.7367	LGALS3;SYNGR1;ANXA2;S100A6;LAPTM5;F13A1;TREM2;THBS1;PF4
TET1 DEPLETION HUMAN GSE51901 CREEDSID GENE 2987 DOWN	8/316	0.00430532	0.00676965	3.29398	17.9453	IFITM3;COX8A;PRDX5;CREG1;ROMO1;APOE;THBS1;S100A11
MYC OE HUMAN GSE43730 CREEDSID GENE 359 DOWN	8/316	0.00430532	0.00676965	3.29398	17.9453	NRP1;LGALS1;NPC2;ALOX5AP;FN1;LAPTM5;VIM;THBS1
SOX2 KD MOUSE GSE64965 CREEDSID GENE 2616 UP	7/251	0.00443502	0.00696772	3.6266	19.6497	IFITM3;COTL1;TNFAIP2;FXYD5;CRIP1;SASH1;PLEC
THRB MUT HUMAN GSE29159 CREEDSID GENE 1697 UP	8/318	0.0044701	0.00701693	3.27239	17.7048	ARPC3;FN1;RACK1;APOE;CALR;FAU;LIPA;GAPDH
NR2E3 OE MOUSE GSE5338 CREEDSID GENE 2384 DOWN	9/389	0.00452402	0.0070956	3.01207	16.2602	GNGT2;ARPC3;PSAP;P4HB;CALM1;TMSB10;SMPDL3A;GABARAP;PLEC
RUNX1 KO MOUSE GSE34292 CREEDSID GENE 2396 UP	7/253	0.00462941	0.00724874	3.59675	19.3337	CD52;TYROBP;FN1;F13A1;HIF1A;AIF1;PF4
CTCF SIRNA LNCAP HUMAN GSE63487 RNASEQ UP	7/253	0.00462941	0.00724874	3.59675	19.3337	IFITM3;PTPN18;AHNAK;GNG5;H2AFZ;FN1;CALR
PAX5 OE HUMAN GSE44244 CREEDSID GENE 574 UP	11/541	0.00467503	0.00731403	2.65385	14.2393	IFITM3;APP;CD52;GSN;COTL1;FN1;CTSH;THBS1;AIF1;DHRS3;LY6E
DNMT1 KO MOUSE GSE31626 CREEDSID GENE 1236 UP	6/192	0.00481124	0.00751287	4.06369	21.6871	EEF1B2;HSP90AB1;FTH1;S100A6;RACK1;DHRS3
FOXA2 KO MOUSE GSE19204 CREEDSID GENE 2166 UP	8/322	0.00481419	0.00751287	3.23004	17.2361	TYROBP;GPNMB;ARG1;ALOX5AP;COTL1;ACP5;S100A4;PLA2G7
IKZF3 KD HUMAN GSE50588 CREEDSID GENE 2818 UP	8/322	0.00481419	0.00751287	3.23004	17.2361	IFITM3;LGALS1;TPI1;TGFBI;AIF1;DHRS3;LY6E;MSRB1
EP400 SHRNA MKL1 HUMAN GSE69876 RNASEQ UP	7/257	0.00503743	0.00784814	3.53848	18.7216	MAFB;YWHAB;FTH1;RACK1;MT-CO2;THBS1;TPT1
TET2 KO MOUSE GSE27816 CREEDSID GENE 457 DOWN	7/257	0.00503743	0.00784814	3.53848	18.7216	LGALS1;HSP90AB1;LAMP1;F13A1;CALR;P4HB;GNAI2
ZXDC KD HUMAN GSE45417 CREEDSID GENE 531 UP	6/195	0.00518369	0.00806928	3.99858	21.0415	CD52;FTH1;HMOX1;SH3BGRL3;FXYD5;VIM
PPARG OE MOUSE GSE10192 CREEDSID GENE 2732 UP	5/137	0.0051942	0.00807891	4.75439	25.0091	GM2A;TSPO;YWHAZ;SASH1;DHRS3
HOXB4 INDUCTION MOUSE GSE9044 CREEDSID GENE 165 DOWN	6/196	0.00531242	0.00825591	3.97733	20.8321	EEF1A1;CHCHD2;TMSB4X;PTMA;FNIP2;APRT
KLF3 KO MOUSE GSE35592 CREEDSID GENE 2674 DOWN	6/198	0.00557689	0.00865971	3.9355	20.4218	CD93;ALOX5AP;APOC1;APOE;THBS1;DHRS3
TP63 KD HUMAN GSE20286 CREEDSID GENE 2453 DOWN	7/262	0.00558487	0.00866489	3.46821	17.992	GM2A;FXYD5;EMP3;THBS1;DHRS3;LY6E;PLEC
AFF4 SHRNA HELA HUMAN GSE69021 RNASEQ UP	8/332	0.00576352	0.00893465	3.12875	16.1325	EEF1B2;EEF1A1;MT-CO1;H3F3A;RACK1;MT-CO2;MT-CO3;TPT1
ZNF658 KD HUMAN GSE59385 CREEDSID GENE 2923 DOWN	7/264	0.0058159	0.00900091	3.44087	17.7107	GRN;GM2A;PGAM1;CYBA;APOE;LAMTOR1;PTMS
XBP1 OE HUMAN GSE8562 CREEDSID GENE 87 DOWN	7/264	0.0058159	0.00900091	3.44087	17.7107	LGALS1;ANXA2;FN1;TIMP2;CYBA;TMSB10;HIF1A
NFKB2 KD HUMAN GSE50588 CREEDSID GENE 2806 UP	8/333	0.00586577	0.00907058	3.11896	16.0272	GRN;GM2A;MS4A7;ALOX5AP;ACP5;SH3BGRL3;S100A11;RHOA
SOX5 OE FETALCORTEX HUMAN GSE89057 RNASEQ DOWN	4/89	0.00593977	0.00917741	5.88325	30.158	MT-CO1;VIM;CALR;CALM1
FLI1 KD HUMAN GSE27524 CREEDSID GENE 1596 UP	8/335	0.00607442	0.0093777	3.09957	15.8192	LGALS3;GSN;LRP1;GPNMB;PIM1;S100A4;TGFBI;SASH1
FOXL2 OE HUMAN GSE39890 CREEDSID GENE 2735 UP	8/337	0.00628868	0.00970046	3.08041	15.6146	IFITM3;HSP90AB1;SH3BGRL3;MT-CO3;CALR;P4HB;ACTB;PTMS
LIN28 OE CD34 HUMAN GSE93256 RNASEQ UP	9/411	0.00642474	0.00990216	2.84402	14.3554	NCEH1;HSP90AB1;MT-CO1;MYH9;MT-CO2;MT-CO3;GAPDH;FNIP2;TMEM14C
OVOL1 KO MOUSE GSE55072 CREEDSID GENE 2617 DOWN	7/270	0.00655203	0.01009	3.36134	16.9007	ECM1;HSP90AB1;AHNAK;S100A6;VIM;PTMA;THBS1
RUNX1 KO MOUSE GSE47375 CREEDSID GENE 2899 UP	7/271	0.00668116	0.0102804	3.34844	16.7705	GSN;FABP5;CALR;CALM1;HIF1A;THBS1;S100A10
MYC OE MOUSE GSE55272 CREEDSID GENE 1827 DOWN	6/209	0.0072067	0.0110799	3.72016	18.3506	NCEH1;GPNMB;MS4A7;TREM2;LIPA;MPEG1
NR1I3 KNOCKIN MOUSE GSE40120 CREEDSID GENE 3070 DOWN	7/278	0.00763886	0.0117347	3.26078	15.8947	GM2A;H2AFZ;TNFAIP2;LAMTOR1;MPEG1;S100A11;S100A10
SPDEF KD HUMAN GSE40985 CREEDSID GENE 2606 UP	8/350	0.00782452	0.01201	2.96134	14.364	IFITM3;GPNMB;FABP5;COTL1;HMOX1;CTSH;MYH9;TGFBI
EOMES OE HUMAN GSE43805 CREEDSID GENE 92 DOWN	7/280	0.00793026	0.0121623	3.23656	15.6555	SH3GLB1;NRP1;CD52;CREG1;TGFBI;VIM;CALM1
NFE2L2 KO MOUSE GSE18344 CREEDSID GENE 1261 DOWN	6/215	0.0082285	0.0126094	3.61226	17.3394	GNGT2;ALDH2;CREG1;HMOX1;LIPA;YWHAZ
SPDEF KD HUMAN GSE48928 CREEDSID GENE 2897 UP	7/286	0.00885379	0.0135454	3.16598	14.9653	APP;MAFB;GPNMB;UCP2;HMOX1;APOE;TGFBI
NFE2L1 KD HUMAN GSE50588 CREEDSID GENE 2804 DOWN	7/286	0.00885379	0.0135454	3.16598	14.9653	EEF1B2;CHCHD2;S100A6;HMOX1;S100A4;FNIP2;S100A10
ARX SIRNA BCD HUMAN GSE73433 RNASEQ UP	5/158	0.00935524	0.0143008	4.09746	19.1426	GPX1;TIMP2;HMOX1;TGFBI;CTSD
ESR2 KO MOUSE GSE1050 CREEDSID GENE 901 UP	5/160	0.00984386	0.0150354	4.04418	18.6878	LAMP1;BRI3;COX7A2;GAPDH;AES
EGR4 KD HUMAN GSE40558 CREEDSID GENE 3030 DOWN	7/292	0.00985408	0.0150387	3.09838	14.3141	RAP2A;NCEH1;AHNAK;HEXA;PIM1;CALR;PLA2G7
FLI1 KD HUMAN GSE27524 CREEDSID GENE 1611 UP	7/297	0.0107488	0.0163909	3.04418	13.7992	GPNMB;HMOX1;S100A4;TGFBI;LIPA;SASH1;S100A10
GATA4 ABLATION MOUSE GSE30314 CREEDSID GENE 838 DOWN	6/229	0.0110117	0.016778	3.38306	15.2536	LGALS3;ARG1;CTSH;TGFBI;PLA2G7;THBS1
FLI1 KD HUMAN GSE27524 CREEDSID GENE 1608 UP	7/300	0.0113133	0.0172234	3.01255	13.5016	GPNMB;HMOX1;S100A4;TGFBI;LIPA;SASH1;S100A10
HES1 OE MOUSE GSE54622 CREEDSID GENE 2771 UP	8/375	0.0115512	0.0175714	2.75608	12.2948	ARPC3;PIM1;S100A6;HMOX1;TSPO;S100A11;S100A10;PLEC
MYCN SHRNA IMR575 HUMAN GSE80397 24HR RNASEQ DOWN	4/108	0.0115893	0.017615	4.8038	21.4137	GRN;HSP90AB1;MT-CO2;MT-CO3
IRF9 OE HUMAN GSE50002 CREEDSID GENE 1662 DOWN	6/232	0.0116853	0.0177464	3.33764	14.8506	IFITM3;CD52;AHNAK;HEXA;SERF2;PLEC
FLI1 KD HUMAN GSE27524 CREEDSID GENE 1609 UP	7/302	0.0117013	0.0177563	2.99182	13.3078	GPNMB;HMOX1;S100A4;TGFBI;LIPA;SASH1;S100A10
ZNF503 SHRNA H1 HUMAN GSE69618 DAY6 RNASEQ DOWN	4/109	0.0119567	0.0181292	4.75781	21.0602	MYL6;MT-CO1;MT-CO3;VIM
BCL11A KO MOUSE GSE28333 CREEDSID GENE 1542 UP	7/306	0.0125062	0.0189316	2.95119	12.9307	CHCHD2;FTH1;CREG1;PIM1;TNFAIP2;TSPO;TMEM14C
THRA MUT HUMAN GSE29159 CREEDSID GENE 1695 UP	7/306	0.0125062	0.0189316	2.95119	12.9307	EEF1A1;HSP90AB1;ARPC3;FN1;RACK1;FAU;TPT1
VAX2 KO MOUSE GSE19626 CREEDSID GENE 2367 UP	6/237	0.0128718	0.0194378	3.26457	14.2097	LGALS3;GPNMB;ALOX5AP;ACP5;PLEC;PF4
IRF8 KO MOUSE GSE39228 CREEDSID GENE 2195 UP	6/237	0.0128718	0.0194378	3.26457	14.2097	NRP1;ALDH2;H2AFZ;EMP3;THBS1;APRT
CTCF DEPLETION MOUSE GSE11664 CREEDSID GENE 124 DOWN	6/237	0.0128718	0.0194378	3.26457	14.2097	NPC2;CTSH;ROMO1;CALR;TPT1;TMEM14C
IRF3 KD HUMAN GSE50588 CREEDSID GENE 2817 UP	7/308	0.0129234	0.0194841	2.93128	12.7473	LGALS1;CREG1;ALOX5AP;ACP5;YWHAZ;S100A11;RHOA
KDM2B OE MOUSE GSE34691 CREEDSID GENE 354 DOWN	7/308	0.0129234	0.0194841	2.93128	12.7473	ECM1;COTL1;S100A6;TNFAIP2;TGFBI;PLA2G7;CRIP1
KDM2B OE MOUSE GSE34691 CREEDSID GENE 607 UP	7/309	0.0131356	0.0197882	2.92143	12.6569	ECM1;COTL1;S100A6;TNFAIP2;TGFBI;PLA2G7;CRIP1
MYC ACTIVATION MOUSE GSE4356 CREEDSID GENE 752 UP	8/385	0.0133602	0.0200941	2.68159	11.5724	LGALS3;CD52;LGALS1;ARG1;H2AFZ;S100A6;PTMA;THBS1
NR2C2 KD HUMAN GSE16219 CREEDSID GENE 2628 DOWN	8/385	0.0133602	0.0200941	2.68159	11.5724	EEF1B2;SEM1;HSP90AB1;LAMP1;MT-CO1;YWHAB;SEC61B;PTMA
TWIST1 OE MOUSE GSE50002 CREEDSID GENE 1075 DOWN	5/176	0.0143976	0.0216297	3.66279	15.5328	ECM1;TMSB4X;PIM1;FXYD5;EMP3
IRF9 OE HUMAN GSE50002 CREEDSID GENE 1653 UP	6/243	0.0144044	0.0216297	3.18095	13.4879	IFITM3;ECM1;AHNAK;HEXA;PIM1;PLEC
IRF8 KO MOUSE GSE24972 CREEDSID GENE 2997 DOWN	5/177	0.014722	0.022089	3.64131	15.3605	IFITM3;CALR;MPEG1;S100A11;LY6E
MYBL1 KO MOUSE GSE28025 CREEDSID GENE 377 DOWN	7/317	0.0149251	0.0223757	2.84487	11.9619	SH3GLB1;H2AFZ;FAM96A;COX7A2;CALM1;COX6C;TMSB10
XBP1 OE HUMAN GSE8562 CREEDSID GENE 87 UP	7/320	0.015639	0.0234271	2.81717	11.7138	NRP1;MAFB;GPNMB;NPC2;S100A6;S100A4;SMPDL3A
PAX6 KO MOUSE GSE45143 CREEDSID GENE 3098 DOWN	6/248	0.0157753	0.0236123	3.11443	12.9227	EEF1B2;FABP5;H2AFZ;RACK1;PTMA;GAPDH
AFF1 SHRNA HELA HUMAN GSE69021 RNASEQ DOWN	5/181	0.0160688	0.0240324	3.55783	14.697	FTH1;COTL1;MYH9;MT-CO2;IQGAP1
ZNF658 KD HUMAN GSE59385 CREEDSID GENE 2923 UP	7/323	0.0163769	0.0244736	2.79	11.4721	UBL5;COX7B;GNG5;FTH1;TOMM7;LIPA;PTMA
POU5F1 KD HUMAN GSE21135 CREEDSID GENE 1328 UP	8/400	0.0164514	0.0245654	2.57699	10.5846	LGALS1;ANXA2;AHNAK;S100A6;MYH9;S100A4;THBS1;CRIP1
IRF9 KD HUMAN GSE50588 CREEDSID GENE 2809 UP	7/324	0.0166282	0.0248095	2.78105	11.393	LGALS1;NCEH1;TPI1;ALOX5AP;ACP5;CTSD;YWHAZ
FLI1 KD HUMAN GSE27524 CREEDSID GENE 1607 UP	7/325	0.0168823	0.0251686	2.77216	11.3146	LGALS3;GPNMB;S100A4;TGFBI;LIPA;SASH1;S100A10
NFE2L2 KO MOUSE GSE18344 CREEDSID GENE 1260 DOWN	8/402	0.0168996	0.0251742	2.56365	10.4609	MAFB;BRI3;NFIC;LIPA;PLTP;PTMS;AES;GNAI2
SOX2 DEFICIENCY HUMAN GSE42937 CREEDSID GENE 349 UP	6/255	0.0178428	0.0265581	3.0258	12.1823	IFITM3;GRN;HMOX1;APOE;EMP3;PTMS
RAG1 KO MOUSE GSE6858 CREEDSID GENE 1240 DOWN	5/186	0.0178647	0.0265695	3.45867	13.9209	SEM1;GABARAP;S100A11;TMEM14C;APRT
YY1 KD HUMAN GSE50588 CREEDSID GENE 2802 DOWN	7/329	0.0179262	0.0266398	2.73717	11.0075	SEM1;FTH1;CREG1;F13A1;HMOX1;TPT1;MSRB1
FLI1 KD HUMAN GSE27524 CREEDSID GENE 1602 UP	7/333	0.0190149	0.0282351	2.70303	10.7108	LGALS3;GPNMB;HMOX1;S100A4;TGFBI;LIPA;SASH1
STAT1 KO MOUSE GSE33057 CREEDSID GENE 1529 DOWN	6/259	0.0191043	0.0283454	2.97735	11.7839	NRP1;LRP1;PSAP;PLA2G7;ACTB;DHRS3
GFI1B OE MOUSE GSE33709 CREEDSID GENE 452 UP	6/261	0.0197574	0.0292911	2.9537	11.591	IFITM3;GRN;SOAT1;ALOX5AP;HMOX1;CTSD
GFI1B OE MOUSE GSE33709 CREEDSID GENE 772 DOWN	6/262	0.0200895	0.0297599	2.94201	11.4961	IFITM3;GRN;SOAT1;ALOX5AP;HMOX1;CTSD
MYCN SHRNA IMR575 HUMAN GSE80397 12HR RNASEQ UP	4/128	0.020395	0.0301885	4.02491	15.6668	EEF1A1;MT-CO1;HIF1A;YWHAZ
FLI1 KD HUMAN GSE27524 CREEDSID GENE 1604 UP	7/340	0.0210304	0.0311043	2.64526	10.2154	LGALS3;GPNMB;S100A4;TGFBI;LIPA;SASH1;S100A10
ESR1 KO MOUSE GSE9371 CREEDSID GENE 2430 DOWN	5/195	0.0214224	0.031659	3.29333	12.6573	CD52;TYROBP;H2AFZ;CLTA;SMPDL3A
HES1 OE MOUSE GSE54622 CREEDSID GENE 2771 DOWN	4/130	0.0214506	0.0316757	3.96062	15.2167	LGALS1;APOE;PLA2G7;CRIP1
RBM10 OE HEK293 HUMAN GSE44976 RNASEQ UP	6/267	0.0218075	0.0321773	2.88491	11.0362	LAMP1;MT-CO1;YWHAB;H3F3A;HIF1A;ACTB
PPARA KO MOUSE GSE6864 CREEDSID GENE 1373 DOWN	5/196	0.0218441	0.0322058	3.27592	12.5265	EEF1A1;LGALS3;UCP2;FAU;P4HB
MYB KD HUMAN GSE49286 CREEDSID GENE 1837 DOWN	7/343	0.0219382	0.032319	2.62124	10.0119	LGALS3;GSN;ANXA2;AHNAK;S100A6;IQGAP1;DHRS3
ATF4 KO HEK293 HUMAN GSE97384 RNASEQ DOWN	8/423	0.022151	0.0326068	2.43129	9.26293	EEF1A1;HSP90AB1;MT-CO1;COTL1;P4HB;YWHAZ;GAPDH;RHOA
OTX2 KO MOUSE GSE27630 CREEDSID GENE 78 UP	5/197	0.0222712	0.0327579	3.25869	12.3976	FN1;F13A1;PLA2G7;S100A11;S100A10
GRHL2 KD MOUSE GSE40729 CREEDSID GENE 2534 UP	5/198	0.0227037	0.0333416	3.24164	12.2704	IFITM3;NRP1;LGALS1;PLA2G7;DHRS3
PPARA KO MOUSE GSE6864 CREEDSID GENE 1372 UP	5/198	0.0227037	0.0333416	3.24164	12.2704	EEF1A1;LGALS3;UCP2;FAU;P4HB
AHR KO MOUSE GSE10082 CREEDSID GENE 1465 UP	6/271	0.0232515	0.0341193	2.84078	10.6853	GRN;MAFB;HEXA;HMOX1;MPEG1;APRT
NFE2L2 KO MOUSE GSE18344 CREEDSID GENE 965 DOWN	7/350	0.0241614	0.0354266	2.56682	9.55627	ECM1;CREG1;TNFAIP2;HMOX1;CENPB;PTMS;AES
HNF4A KO MOUSE GSE11759 CREEDSID GENE 2360 DOWN	6/274	0.0243758	0.035685	2.80855	10.4314	CD52;LRP1;TGFBI;VIM;PLA2G7;CRIP1
HMGA2 KO MOUSE GSE55340 CREEDSID GENE 48 DOWN	6/274	0.0243758	0.035685	2.80855	10.4314	IFITM3;LGALS3;TYROBP;SOAT1;FABP5;MPEG1
IKZF1 KO MOUSE GSE46093 CREEDSID GENE 2547 DOWN	4/136	0.0248161	0.036301	3.77944	13.9698	CD52;CD93;FABP5;TMSB10
STAT1 KO MOUSE GSE48970 CREEDSID GENE 1519 UP	5/204	0.0254132	0.0370873	3.14294	11.5424	ARG1;FN1;TNFAIP2;F13A1;PF4
ZBTB7A KO MOUSE GSE41839 CREEDSID GENE 2380 UP	5/204	0.0254132	0.0370873	3.14294	11.5424	ARG1;PIM1;FN1;F13A1;TGFBI
TWIST1 OE MOUSE GSE50002 CREEDSID GENE 1077 DOWN	5/204	0.0254132	0.0370873	3.14294	11.5424	ECM1;GPX1;ARG1;S100A4;FXYD5
SNAI1 OE HUMAN GSE14773 CREEDSID GENE 371 DOWN	6/278	0.0259309	0.0378133	2.76669	10.1048	ECM1;F13A1;FXYD5;CALR;P4HB;CRIP1
PPARG OE MOUSE GSE10192 CREEDSID GENE 2732 DOWN	7/358	0.0268871	0.0391771	2.50729	9.06663	GPNMB;FABP5;ARPC3;FN1;HMOX1;PLA2G7;FNIP2
TWIST1 OE MOUSE GSE50002 CREEDSID GENE 3025 UP	5/209	0.0278233	0.0405097	3.06513	10.9789	ECM1;GPX1;PIM1;HMOX1;FXYD5
MBD3 KD MOUSE GSE31008 CREEDSID GENE 1325 UP	6/283	0.0279659	0.0406856	2.71605	9.71469	GSN;S100A6;TIMP2;LAPTM5;PLA2G7;CRIP1
TCF3 KO MOUSE GSE19923 CREEDSID GENE 2167 UP	6/287	0.029668	0.0431283	2.67684	9.41629	MT-CO2;SH3BGRL3;CALR;VIM;COX6C;TMSB10
HES6 OE MOUSE GSE36433 CREEDSID GENE 1432 UP	6/290	0.0309884	0.0449778	2.64816	9.20007	HMOX1;MIF;VIM;TMSB10;GAPDH;DHRS3
RELA OE HEK293 HUMAN GSE57027 RNASEQ DOWN	6/290	0.0309884	0.0449778	2.64816	9.20007	MT-CO1;FTH1;RACK1;MT-CO2;MT-CO3;IQGAP1
HSF1 KD HUMAN GSE3697 CREEDSID GENE 777 DOWN	7/370	0.031358	0.0454788	2.42291	8.3888	MAN2A1;NFIC;HMOX1;LIPA;SMPDL3A;CRIP1;GNAI2
POU4F1 KO MOUSE GSE19997 CREEDSID GENE 2947 DOWN	4/148	0.0324571	0.0470363	3.46238	11.8685	ECM1;S100A6;F13A1;CRIP1
NR2C2 KO HUMAN GSE52452 CREEDSID GENE 2714 UP	6/296	0.0337435	0.0488248	2.59257	8.78615	APP;RAP2A;SOAT1;TGFBI;GABARAP;DHRS3
TFAP2C KD HUMAN GSE15481 CREEDSID GENE 2970 UP	6/296	0.0337435	0.0488248	2.59257	8.78615	MAFB;PIM1;HMOX1;P4HB;CTSD;AES
PAX5 KD HUMAN GSE50588 CREEDSID GENE 2810 UP	6/297	0.0342176	0.0494725	2.58353	8.71946	PSAP;MS4A7;F13A1;TGFBI;S100A11;S100A10
TCF12 KD HUMAN GSE50588 CREEDSID GENE 2789 DOWN	6/298	0.034696	0.0501254	2.57455	8.65341	TYROBP;ALDH2;ADGRE5;PIM1;CALR;P4HB
BNC1 KD MOUSE GSE4029 CREEDSID GENE 97 DOWN	5/222	0.0347538	0.0501701	2.8796	9.67391	SEM1;TPI1;ARPC3;ROMO1;TMSB10
ZFP42 KD MOUSE GSE9978 CREEDSID GENE 1334 UP	7/381	0.0358735	0.0517145	2.35032	7.82129	LAMP1;H2AFZ;COX4I1;COX7A2;CALR;P4HB;COX6C
MYCN SHRNA SKNBE2 HUMAN GSE84389 RNASEQ UP	5/224	0.0359067	0.0517145	2.85301	9.49148	EEF1A1;HSP90AB1;AHNAK;ARPC3;TPT1
MECOM OE MOUSE GSE34729 CREEDSID GENE 1428 DOWN	5/224	0.0359067	0.0517145	2.85301	9.49148	ARG1;ALOX5AP;COTL1;F13A1;PLA2G7
THRA MUT HUMAN GSE29159 CREEDSID GENE 1694 UP	6/301	0.0361572	0.0520351	2.54798	8.45898	GPX4;RACK1;CTSH;FAU;GAPDH;THBS1
EGR1 KO MOUSE GSE16974 CREEDSID GENE 553 UP	5/226	0.037083	0.0533264	2.8269	9.3135	PGAM1;AKR1A1;CALR;LAMTOR1;PLA2G7
RXRA KD HUMAN GSE50588 CREEDSID GENE 2816 DOWN	6/303	0.037153	0.053386	2.53056	8.33241	S100A6;S100A4;TGFBI;P4HB;S100A10;MSRB1
HMX1 DEFICIENCY MOUSE GSE47002 CREEDSID GENE 351 DOWN	5/227	0.03768	0.05406	2.81402	9.22614	ANXA2;S100A11;LY6E;S100A10;MSRB1
RC3H1 SIRNA HEK293 HUMAN GSE68611 RNASEQ DOWN	5/227	0.03768	0.05406	2.81402	9.22614	HSP90AB1;AHNAK;MT-CO1;RACK1;PTMA
TFAP2C SIRNA HUMAN GSE15481 CREEDSID GENE 2895 UP	6/307	0.0391971	0.0561504	2.49642	8.0863	MAFB;PIM1;HMOX1;P4HB;CTSD;AES
ARNTL2 KD HUMAN GSE50588 CREEDSID GENE 2785 UP	6/307	0.0391971	0.0561504	2.49642	8.0863	EEF1A1;GNGT2;NPC2;SASH1;APRT;PLEC
ZBTB20 DEFICIENCY MOUSE GSE19513 CREEDSID GENE 544 UP	5/230	0.0395062	0.0565498	2.77608	8.97034	EEF1A1;APP;TMSB4X;CALM1;ACTB
TCF3 KO MOUSE GSE26788 CREEDSID GENE 1545 UP	4/158	0.0397677	0.0568806	3.2359	10.4348	LGALS1;H3F3A;COX6C;TMSB10
FOSL1 KO MOUSE GSE43695 CREEDSID GENE 429 DOWN	3/93	0.0398797	0.0569971	4.14004	13.3388	GPNMB;FN1;SH3BGRL3
STAT3 KD HUMAN GSE42979 CREEDSID GENE 2148 DOWN	6/309	0.0402455	0.0574759	2.47969	7.96665	LGALS3;GSN;GPNMB;ALOX5AP;MYH9;THBS1
ZHX2 KD HUMAN GSE50588 CREEDSID GENE 2814 DOWN	6/311	0.0413115	0.0589533	2.46318	7.8492	EEF1A1;TPI1;YWHAB;ALOX5AP;P4HB;YWHAZ
NCOA3 KD MOUSE GSE50017 CREEDSID GENE 1712 UP	5/233	0.0413856	0.0590139	2.73913	8.72365	AHNAK;IQGAP1;LIPA;PLA2G7;THBS1
FLI1 KD HUMAN GSE27524 CREEDSID GENE 1594 UP	6/313	0.0423953	0.0604077	2.44688	7.7339	LGALS3;GRN;ALDH2;LRP1;GPNMB;TGFBI
FOXO3 KO MOUSE GSE18326 CREEDSID GENE 2698 DOWN	6/316	0.0440545	0.0627239	2.42283	7.56487	TPI1;FN1;CTSH;APOE;PLA2G7;S100A10
DNMT1 INHIBITION HUMAN GSE45804 CREEDSID GENE 2762 UP	6/317	0.0446165	0.0634274	2.41491	7.50955	PTPN18;COX7B;NCEH1;SOAT1;SMPDL3A;DHRS3
MYC ACTIVATION MOUSE GSE4356 CREEDSID GENE 751 UP	6/317	0.0446165	0.0634274	2.41491	7.50955	CD52;LGALS1;PGAM1;CREG1;THBS1;CENPB
KLF7 KO MOUSE GSE3595 CREEDSID GENE 95 DOWN	5/239	0.0453048	0.0643081	2.66808	8.25596	H2AFZ;S100A4;COX7A2;CALM1;TMSB10
TFEB OE HUMAN GSE16267 CREEDSID GENE 2976 DOWN	5/239	0.0453048	0.0643081	2.66808	8.25596	EEF1A1;MYL6;ANXA2;THBS1;S100A10
TET2 KO MOUSE GSE27816 CREEDSID GENE 456 DOWN	5/240	0.0459789	0.0652153	2.65659	8.18117	CD52;ARPC3;CALR;YWHAZ;CRIP1
NFE2L2 KD HUMAN GSE38332 CREEDSID GENE 2212 UP	7/403	0.0461518	0.0654109	2.21724	6.81982	IFITM3;CTSH;S100A4;FXYD5;GABARAP;DHRS3;AES
GFI1B KO MOUSE GSE20655 CREEDSID GENE 3013 UP	5/242	0.047345	0.0670004	2.63391	8.03419	LGALS1;MYH9;APOE;DHRS3;PF4
NR1I3 KNOCKIN MOUSE GSE40120 CREEDSID GENE 3069 DOWN	5/242	0.047345	0.0670004	2.63391	8.03419	GM2A;GPX4;TNFAIP2;CTSH;LIPA
SOX2 DEFICIENCY HUMAN GSE42937 CREEDSID GENE 347 UP	6/322	0.0474937	0.0671599	2.3761	7.24034	IFITM3;GRN;LGALS1;HMOX1;S100A4;APOE
NR2E3 OE MOUSE GSE5338 CREEDSID GENE 2384 UP	3/100	0.0477283	0.0674406	3.83991	11.6819	ANXA2;FNIP2;DHRS3
FOXP3 DEFICIENCY MOUSE GSE35543 CREEDSID GENE 3037 DOWN	6/323	0.0480827	0.06789	2.36848	7.18794	NRP1;ECM1;FABP5;PIM1;CTSH;DHRS3
HMX1 DEFICIENCY MOUSE GSE47002 CREEDSID GENE 351 UP	5/245	0.0494391	0.0697524	2.60058	7.81999	LGALS3;FABP5;UCP2;HMOX1;IQGAP1
MECP2 KO MOUSE GSE8720 CREEDSID GENE 2418 DOWN	5/246	0.0501491	0.0707007	2.58966	7.75022	F13A1;TSPO;FXYD5;PLA2G7;S100A11
NR1I3 KO MOUSE GSE40120 CREEDSID GENE 3055 UP	5/247	0.0508651	0.0716021	2.57883	7.68124	GRN;LRP1;FABP5;ARG1;FN1
NFYB KD MOUSE GSE56838 CREEDSID GENE 1342 DOWN	5/247	0.0508651	0.0716021	2.57883	7.68124	IFITM3;LGALS3;GM2A;TSPO;TGFBI
NEUROD1 KO MOUSE GSE35396 CREEDSID GENE 3093 DOWN	5/248	0.0515871	0.0725638	2.56808	7.61304	GPX4;PGAM1;FAU;GAPDH;FNIP2
POU4F1 KO MOUSE GSE19997 CREEDSID GENE 2108 UP	6/330	0.0523322	0.0735565	2.31648	6.83394	MAN2A1;PSAP;APOE;PLA2G7;GAPDH;SMPDL3A
TFAP2C KO MOUSE GSE45941 CREEDSID GENE 1490 DOWN	5/250	0.0530491	0.0744521	2.54686	7.47895	LGALS1;FABP5;COTL1;S100A6;CRIP1
DOT1L DELETION MOUSE GSE25911 CREEDSID GENE 454 DOWN	5/250	0.0530491	0.0744521	2.54686	7.47895	LGALS1;CD93;FABP5;PIM1;HIF1A
MYC KD HUMAN GSE54872 CREEDSID GENE 1307 DOWN	5/251	0.0537892	0.0754341	2.53638	7.41303	NCEH1;S100A6;TNFAIP2;TGFBI;CRIP1
POU5F1 KD HUMAN GSE21135 CREEDSID GENE 1329 UP	7/418	0.0541458	0.0758773	2.13467	6.22485	AHNAK;PIM1;S100A6;MYH9;S100A4;IQGAP1;THBS1
NFE2L2 KO MOUSE GSE18344 CREEDSID GENE 1259 DOWN	7/419	0.0547078	0.0766073	2.12938	6.18744	MAFB;NFIC;LIPA;PLTP;TMEM14C;PTMS;AES
NR1I3 KO MOUSE GSE40120 CREEDSID GENE 3055 DOWN	5/253	0.0552872	0.0773607	2.51567	7.28339	TYROBP;GM2A;GPX4;TNFAIP2;LIPA
NR5A2 KD HUMAN GSE47803 CREEDSID GENE 1818 UP	6/335	0.055504	0.0776059	2.28069	6.59415	NRP1;BRI3;FTH1;MYH9;TGFBI;DHRS3
TAL1 OE HESC HUMAN GSE57395 RNASEQ DOWN	2/47	0.0556022	0.0776851	5.49806	15.8868	EEF1A1;TMSB4X
TP53 DEPLETION HUMAN GSE26262 CREEDSID GENE 478 DOWN	5/254	0.0560453	0.0782456	2.50544	7.21965	ECM1;SOAT1;FABP5;LAPTM5;MSRB1
DOT1L DELETION MOUSE GSE25911 CREEDSID GENE 453 DOWN	5/255	0.0568093	0.0792531	2.49529	7.15662	GRN;CLTA;MYH9;EMP3;LAMTOR1
TWIST1 OE MOUSE GSE50002 CREEDSID GENE 1075 UP	6/338	0.0574619	0.0801035	2.25973	6.45522	IFITM3;CD52;ALDH2;GPNMB;LIPA;ITM2B
PPARA ACTIVATION MOUSE GSE17250 CREEDSID GENE 502 UP	5/256	0.0575794	0.0802075	2.48522	7.09428	NCEH1;NFIC;UCP2;HMOX1;HIF1A
NR1I2 KO HUMAN GSE55746 CREEDSID GENE 2903 UP	5/260	0.0607196	0.0845188	2.44573	6.8517	FABP5;S100A6;VIM;LY6E;S100A10
HIF1A KD HUMAN GSE44943 CREEDSID GENE 2235 UP	5/264	0.0639557	0.088957	2.40747	6.6195	SEM1;MYL6;ARPC3;COX4I1;THBS1
NRF1 KO MOUSE GSE35124 CREEDSID GENE 2150 DOWN	4/186	0.0648225	0.0900956	2.73418	7.48099	GPX1;MAN2A1;ARG1;APOC1
TFAP2C SIRNA HUMAN GSE15481 CREEDSID GENE 2895 DOWN	5/266	0.0656097	0.0911218	2.38878	6.50711	FABP5;TGFBI;SMPDL3A;DHRS3;LY6E
TET1 DEPLETION HUMAN GSE51901 CREEDSID GENE 2987 UP	5/268	0.0672875	0.0933133	2.37037	6.39711	TMSB4X;TOMM7;CTSH;COX6C;LIPA
KDM2B KD MOUSE GSE40701 CREEDSID GENE 1745 DOWN	5/268	0.0672875	0.0933133	2.37037	6.39711	APP;NRP1;ECM1;S100A6;THBS1
WT1 KO MOUSE GSE15326 CREEDSID GENE 2248 UP	5/273	0.0715861	0.0991273	2.32555	6.13215	HMOX1;CTSH;ACP5;THBS1;DHRS3
MECP2 KO MOUSE GSE8720 CREEDSID GENE 2417 DOWN	5/273	0.0715861	0.0991273	2.32555	6.13215	LGALS3;TSPO;SMPDL3A;LY6E;AES
HMGA2 OE MOUSE GSE24071 CREEDSID GENE 2563 DOWN	3/119	0.0724826	0.100294	3.20787	8.41877	PSAP;F13A1;PTMS
PPARD KO MOUSE GSE16048 CREEDSID GENE 81 UP	5/276	0.0742363	0.102569	2.29946	5.97974	SOAT1;AHNAK;PLA2G7;CRIP1;AIF1
NFYA KD MOUSE GSE56838 CREEDSID GENE 1341 DOWN	5/276	0.0742363	0.102569	2.29946	5.97974	IFITM3;TPI1;GM2A;TSPO;CRIP1
TFAP2C KD HUMAN GSE15481 CREEDSID GENE 2970 DOWN	5/277	0.0751316	0.103729	2.29089	5.92999	FABP5;TGFBI;SMPDL3A;DHRS3;LY6E
ZFX KO MOUSE GSE52416 CREEDSID GENE 1472 DOWN	5/279	0.0769397	0.106147	2.27393	5.83203	CSTB;GPX1;CD93;P4HB;AES
IKZF1 KO MOUSE GSE46093 CREEDSID GENE 2547 UP	6/367	0.0785131	0.108238	2.07511	5.2801	IFITM3;GRN;ADGRE5;LRP1;ALOX5AP;APOE
TWIST1 OE MOUSE GSE50002 CREEDSID GENE 3025 DOWN	5/282	0.0796958	0.109787	2.24896	5.68883	IFITM3;ALDH2;GPNMB;CREG1;ITM2B
USF1 KD HUMAN GSE50588 CREEDSID GENE 2827 UP	5/283	0.0806262	0.110906	2.24076	5.64207	NRP1;ALDH2;PTMS;APRT;GNAI2
NFYC KD HUMAN GSE50588 CREEDSID GENE 2822 UP	5/283	0.0806262	0.110906	2.24076	5.64207	GRN;ALOX5AP;TNFAIP2;PTMS;GNAI2
NRL KO MOUSE GSE4051 CREEDSID GENE 2726 UP	4/202	0.0821026	0.112687	2.51119	6.27743	GNGT2;SMPDL3A;FNIP2;GABARAP
HOXA10 KO MOUSE GSE6439 CREEDSID GENE 1535 DOWN	4/202	0.0821026	0.112687	2.51119	6.27743	EEF1B2;GPX1;FN1;LIPA
POU3F3 KD MOUSE GSE62033 CREEDSID GENE 2618 DOWN	4/202	0.0821026	0.112687	2.51119	6.27743	NRP1;FXYD5;SEC61B;CRIP1
DMRTA2 OE MOUSE GSE25179 CREEDSID GENE 2203 UP	5/285	0.0825044	0.113156	2.22452	5.54997	MAN2A1;ARG1;CTSH;ACP5;PLA2G7
NKX25 SHRNA H1 HUMAN GSE69618 DAY2 RNASEQ DOWN	2/59	0.0827116	0.113357	4.33794	10.8119	MT-CO1;MT-CO2
DLX5 DEFICIENCY MOUSE GSE22381 CREEDSID GENE 383 UP	3/126	0.0827938	0.113386	3.02424	7.53459	ACP5;SMPDL3A;PF4
CLOCK KD HUMAN GSE50588 CREEDSID GENE 2782 UP	5/287	0.0844059	0.115509	2.20852	5.45972	MYH9;SH3BGRL3;FNIP2;LY6E;PTMS
NFYA KD MOUSE GSE56838 CREEDSID GENE 1341 UP	4/205	0.0855728	0.117021	2.47333	6.0804	GSN;HMOX1;CTSH;THBS1
FLI1 KD HUMAN GSE27524 CREEDSID GENE 1612 UP	5/289	0.0863305	0.117884	2.19274	5.37128	GPNMB;HMOX1;TGFBI;LIPA;SASH1
FOXA1 OE HUMAN GSE49153 CREEDSID GENE 3051 DOWN	5/289	0.0863305	0.117884	2.19274	5.37128	UBL5;BRI3;FTH1;HMOX1;TGFBI
SP3 KD HUMAN GSE50588 CREEDSID GENE 2787 UP	5/290	0.0873014	0.119123	2.18494	5.32773	NCEH1;GPNMB;MS4A7;YWHAZ;RHOA
SATB2 OE MOUSE GSE17490 CREEDSID GENE 2227 UP	3/129	0.087396	0.119165	2.95178	7.1944	PIM1;IQGAP1;PLA2G7
TCF3 DEFICIENCY MOUSE GSE43224 CREEDSID GENE 298 DOWN	5/291	0.088278	0.12028	2.17719	5.28461	EEF1B2;FTH1;ALOX5AP;CRIP1;LY6E
GATA6 KO MOUSE GSE52317 CREEDSID GENE 357 DOWN	4/208	0.0891138	0.12133	2.43658	5.89127	CREG1;TNFAIP2;PLA2G7;MPEG1
JUN KO MOUSE GSE27028 CREEDSID GENE 321 UP	4/209	0.0903098	0.122779	2.42458	5.82992	FN1;TMSB10;PLA2G7;AES
JUN KO MOUSE GSE27028 CREEDSID GENE 1516 DOWN	4/209	0.0903098	0.122779	2.42458	5.82992	FN1;TMSB10;PLA2G7;AES
E2F1 KD HUMAN GSE50588 CREEDSID GENE 2781 DOWN	5/294	0.0912423	0.123957	2.15425	5.1578	SEM1;ADGRE5;S100A6;S100A4;TPT1
CREM KO MOUSE GSE29592 CREEDSID GENE 2558 DOWN	4/210	0.0915134	0.124145	2.41268	5.76938	PIM1;F13A1;THBS1;MPEG1
ESRRA KO MOUSE GSE16623 CREEDSID GENE 2159 DOWN	4/210	0.0915134	0.124145	2.41268	5.76938	IFITM3;ECM1;FABP5;PLA2G7
PAX5 KD HUMAN GSE50588 CREEDSID GENE 2810 DOWN	5/295	0.0922417	0.125042	2.14672	5.11636	FTH1;ALOX5AP;S100A6;HMOX1;ACP5
CTCF SIRNA HEK293 HUMAN GSE44267 RNASEQ DOWN	6/384	0.0926335	0.125482	1.98006	4.71076	APP;PTPN18;CALR;CTSD;PTMA;PLEC
E2F1 KD HUMAN GSE50588 CREEDSID GENE 2781 UP	5/296	0.0932468	0.126038	2.13923	5.07533	EEF1A1;UBL5;PRDX5;MYH9;SASH1
TET2 DEPLETION HUMAN GSE51901 CREEDSID GENE 2988 DOWN	5/296	0.0932468	0.126038	2.13923	5.07533	COX8A;CREG1;ROMO1;THBS1;AES
USF1 KD HUMAN GSE50588 CREEDSID GENE 2827 DOWN	5/296	0.0932468	0.126038	2.13923	5.07533	IFITM3;S100A6;HMOX1;CTSD;TPT1
MYC KD HUMAN GSE57538 CREEDSID GENE 1754 DOWN	5/298	0.095274	0.128685	2.12441	4.99448	MAFB;GPNMB;FABP5;NFIC;UCP2
GTF2I KO MOUSE GSE48790 CREEDSID GENE 1451 UP	4/214	0.0964046	0.130118	2.36624	5.53512	NCEH1;GPNMB;PLA2G7;FNIP2
SMAD3 KO MOUSE GSE28598 CREEDSID GENE 1159 UP	4/216	0.0988956	0.133288	2.34368	5.42256	CTSH;CALR;PLA2G7;CRIP1
GATA3 OE HUMAN GSE24249 CREEDSID GENE 649 DOWN	4/216	0.0988956	0.133288	2.34368	5.42256	UCP2;LAPTM5;TGFBI;CTSD
NR3C1 KD HUMAN GSE50588 CREEDSID GENE 2808 DOWN	5/302	0.0993957	0.133769	2.09537	4.83747	S100A6;HMOX1;LIPA;S100A10;APRT
KLF15 KO MOUSE GSE53231 CREEDSID GENE 446 DOWN	5/302	0.0993957	0.133769	2.09537	4.83747	CREG1;PSAP;APOE;GABARAP;AES
EOMES OE HUMAN GSE43805 CREEDSID GENE 92 UP	5/306	0.103606	0.139335	2.0671	4.68645	LGALS1;PIM1;APOE;CRIP1;GNAI2
IRF9 OE HUMAN GSE50002 CREEDSID GENE 1657 UP	4/220	0.103967	0.13972	2.29981	5.20604	ECM1;HEXA;PIM1;FXYD5
EGR3 KD HUMAN GSE52108 CREEDSID GENE 2231 UP	4/221	0.105253	0.141347	2.2891	5.15364	S100A4;MT-CO3;TGFBI;EMP3
AHR KO MOUSE GSE10082 CREEDSID GENE 1465 DOWN	4/223	0.107848	0.144727	2.26796	5.05083	FABP5;ALOX5AP;FNIP2;DHRS3
KLF1 KO MOUSE GSE36427 CREEDSID GENE 1562 UP	5/311	0.108993	0.146158	2.0328	4.50566	LGALS1;CREG1;CLTA;THBS1;GABARAP
RUNX1 KD HUMAN GSE29639 CREEDSID GENE 1288 UP	4/224	0.109156	0.146272	2.25754	5.0004	PRELID1;LST1;S100A4;EMP3
HSF1 KD HUMAN GSE3697 CREEDSID GENE 2093 DOWN	6/403	0.109933	0.147208	1.88345	4.15844	MAN2A1;NFIC;SMPDL3A;CRIP1;SASH1;GNAI2
REST INHIBITION HUMAN GSE40695 CREEDSID GENE 1710 DOWN	5/312	0.110086	0.147307	2.02608	4.47053	IFITM3;ROMO1;FAU;COX6C;THBS1
XBP1 KO MOUSE GSE52857 CREEDSID GENE 2765 UP	3/143	0.11023	0.147394	2.65472	5.85415	ARL11;NRP1;AHNAK
SOX2 KO MOUSE GSE55738 CREEDSID GENE 2990 DOWN	4/226	0.111793	0.149378	2.23697	4.90144	ECM1;ARG1;TNFAIP2;CYBA
NFE2L2 KO MOUSE GSE18344 CREEDSID GENE 1258 DOWN	6/406	0.112808	0.150625	1.86904	4.07837	NFIC;LIPA;PLTP;PTMS;AES;GNAI2
EZH2 SIRNA MCF7 HUMAN GSE76271 RNASEQ UP	4/227	0.113123	0.150938	2.22683	4.85288	HSP90AB1;H2AFZ;YWHAZ;ACTB
NFE2L2 KO MOUSE GSE18344 CREEDSID GENE 961 DOWN	5/317	0.115634	0.154178	1.9931	4.29977	GSN;APOC1;TNFAIP2;HMOX1;PF4
MYC KD MOUSE GSE30323 CREEDSID GENE 2609 DOWN	4/229	0.115803	0.154293	2.20681	4.75759	FABP5;TGFBI;FXYD5;CRIP1
TFAP2C KD HUMAN GSE15481 CREEDSID GENE 2964 UP	4/230	0.117153	0.155981	2.19693	4.71082	GPNMB;TIMP2;HMOX1;AES
TFAP2C SIRNA HUMAN GSE15481 CREEDSID GENE 2892 UP	4/232	0.119874	0.159491	2.17744	4.61902	GPNMB;TIMP2;HMOX1;AES
NCOA3 KD MOUSE GSE50017 CREEDSID GENE 1711 DOWN	5/321	0.120167	0.159766	1.96747	4.16882	ADGRE5;TGFBI;THBS1;AES;MSRB1
ETS2 KD HUMAN GSE43459 CREEDSID GENE 2888 UP	4/233	0.121245	0.160971	2.16782	4.57396	AHNAK;F13A1;HMOX1;VIM
MEF2D KD MOUSE GSE47150 CREEDSID GENE 366 DOWN	4/233	0.121245	0.160971	2.16782	4.57396	LAMP1;FABP5;FAU;TMEM14C
ZFP42 KD MOUSE GSE9978 CREEDSID GENE 1335 UP	5/323	0.122464	0.162474	1.95489	4.10515	LAMP1;COX4I1;FAU;COX6C;APRT
MEF2A KD MOUSE GSE47150 CREEDSID GENE 367 DOWN	4/235	0.124008	0.164405	2.14883	4.48549	LAMP1;FABP5;FAU;TMEM14C
MECP2 KD MOUSE GSE47150 CREEDSID GENE 361 DOWN	4/236	0.125399	0.166131	2.13946	4.44206	LAMP1;FABP5;FAU;TMEM14C
KDM2B KD MOUSE GSE41298 CREEDSID GENE 1376 DOWN	5/327	0.127121	0.168294	1.93021	3.98129	SOAT1;HEXA;PIM1;CYBA;PLTP
NR1I3 KNOCKIN MOUSE GSE40120 CREEDSID GENE 3068 DOWN	4/238	0.128201	0.169603	2.12096	4.35677	TYROBP;FABP5;HMOX1;PLA2G7
NEUROG1 OE HUMAN GSE18296 CREEDSID GENE 1426 DOWN	5/328	0.128298	0.169611	1.92414	3.95102	LRP1;FN1;TNFAIP2;PLTP;THBS1
KLF7 KO MOUSE GSE3595 CREEDSID GENE 95 UP	4/241	0.132454	0.174981	2.09379	4.23264	LGALS3;CHCHD2;YWHAZ;ITM2B
ESR2 KO MOUSE GSE9371 CREEDSID GENE 2431 UP	3/156	0.133249	0.175908	2.42755	4.89281	FABP5;PSAP;FN1
TAL1 KD HUMAN GSE54075 CREEDSID GENE 2565 UP	4/242	0.133884	0.176496	2.08488	4.19225	ECM1;TYROBP;MAN2A1;COX4I1
DLX5 OE MOUSE GSE22381 CREEDSID GENE 372 UP	4/242	0.133884	0.176496	2.08488	4.19225	ARPC3;ALOX5AP;PLA2G7;AIF1
ESRRB MUT MOUSE GSE8434 CREEDSID GENE 1047 DOWN	5/333	0.134257	0.176864	1.89432	3.80379	GSN;TSPO;APOE;PLA2G7;AES
PPARA ACTIVATION HUMAN GSE17251 CREEDSID GENE 501 DOWN	4/243	0.135321	0.178139	2.07606	4.15233	ECM1;MAFB;S100A4;EMP3
FOXP3 ACTIVATION HUMAN GSE41087 CREEDSID GENE 1055 UP	4/244	0.136764	0.179785	2.0673	4.11289	APP;FN1;CTSH;VIM
FOXA1 OE HUMAN GSE49153 CREEDSID GENE 2963 DOWN	4/244	0.136764	0.179785	2.0673	4.11289	IFITM3;MAFB;PLA2G7;S100A11
HSF1 KD HUMAN GSE3697 CREEDSID GENE 784 DOWN	5/336	0.137892	0.181141	1.87686	3.7186	GPNMB;MAN2A1;CRIP1;SASH1;DHRS3
MECP2 KO MOUSE GSE8720 CREEDSID GENE 2414 DOWN	4/245	0.138213	0.181435	2.05862	4.07391	LGALS1;TMSB10;SMPDL3A;LY6E
ZBTB7A KO MOUSE GSE41839 CREEDSID GENE 2380 DOWN	4/246	0.139669	0.183217	2.05001	4.0354	LGALS3;HMOX1;APOE;S100A11
POU1F1 OE HUMAN GSE64101 CREEDSID GENE 2931 DOWN	4/248	0.142599	0.186929	2.03299	3.95971	EEF1A1;UBL5;MYL6;COX7A2
POU3F3 KD MOUSE GSE62033 CREEDSID GENE 2618 UP	5/342	0.14529	0.190135	1.84288	3.55496	IFITM3;SOAT1;ALDH2;LIPA;PLTP
TFAP2C KO MOUSE GSE45941 CREEDSID GENE 1490 UP	4/250	0.145553	0.190135	2.01626	3.88577	LGALS3;LAPTM5;PLTP;S100A10
GFI1B OE MOUSE GSE33709 CREEDSID GENE 772 UP	4/250	0.145553	0.190135	2.01626	3.88577	PGAM1;LAPTM5;VIM;MPEG1
MEF2A KD MOUSE GSE47150 CREEDSID GENE 957 UP	4/250	0.145553	0.190135	2.01626	3.88577	EEF1A1;ARPC3;RACK1;TMSB10
GFI1B OE MOUSE GSE33709 CREEDSID GENE 452 DOWN	4/250	0.145553	0.190135	2.01626	3.88577	PGAM1;LAPTM5;VIM;MPEG1
CHD1 KD 22RV1 HUMAN GSE84610 RNASEQ DOWN	5/343	0.14654	0.191291	1.83733	3.52852	EEF1A1;PTPN18;MAN2A1;YWHAZ;TPT1
ZBTB38 KD HUMAN GSE50588 CREEDSID GENE 2825 DOWN	4/251	0.147039	0.191807	2.00799	3.84944	UBL5;TPI1;YWHAB;TSPO
ZEB2 SHRNA H1 HUMAN GSE69618 DAY2 RNASEQ DOWN	1/20	0.150185	0.195674	6.47891	12.2833	MT-CO3
HNF4A DEPLETION HUMAN GSE29084 CREEDSID GENE 118 UP	5/346	0.150317	0.195674	1.82089	3.45061	PGAM1;UCP2;MYH9;CENPB;DHRS3
HNF4A KD HUMAN GSE29084 CREEDSID GENE 577 DOWN	5/346	0.150317	0.195674	1.82089	3.45061	PGAM1;UCP2;MYH9;CENPB;DHRS3
TP63 MUT HUMAN GSE8646 CREEDSID GENE 1016 UP	3/166	0.151992	0.197579	2.27746	4.29057	LAMP1;SOAT1;TIMP2
MYC MYC VS WT MOUSE GSE55272 CREEDSID GENE 1817 DOWN	3/166	0.151992	0.197579	2.27746	4.29057	GSN;FABP5;APOE
ETS2 KD HUMAN GSE43459 CREEDSID GENE 156 UP	4/255	0.153042	0.198254	1.97559	3.70827	AHNAK;F13A1;HMOX1;VIM
MECOM OE MOUSE GSE34729 CREEDSID GENE 1428 UP	4/255	0.153042	0.198254	1.97559	3.70827	ECM1;FN1;APOE;AIF1
VAX2 KO MOUSE GSE19626 CREEDSID GENE 2368 DOWN	4/255	0.153042	0.198254	1.97559	3.70827	ARG1;S100A6;FXYD5;CRIP1
NR5A2 KD HUMAN GSE47803 CREEDSID GENE 1818 DOWN	4/255	0.153042	0.198254	1.97559	3.70827	PRELID1;LGALS1;MAFB;UCP2
ETS2 KD HUMAN GSE43459 CREEDSID GENE 34 DOWN	4/255	0.153042	0.198254	1.97559	3.70827	AHNAK;F13A1;HMOX1;VIM
YY1 KD HUMAN GSE50588 CREEDSID GENE 2802 UP	4/258	0.157605	0.203882	1.95196	3.60657	LAPTM5;ACP5;S100A4;S100A10
YY1 KD MOUSE GSE31784 CREEDSID GENE 1333 DOWN	4/258	0.157605	0.203882	1.95196	3.60657	APP;LGALS3;CREG1;VIM
SOX2 KO HUMAN GSE59234 CREEDSID GENE 2957 UP	4/259	0.159137	0.205722	1.9442	3.57343	AHNAK;COTL1;FN1;TIMP2
CTCF DEPLETION MOUSE GSE11664 CREEDSID GENE 124 UP	4/260	0.160675	0.207566	1.93651	3.54067	EEF1A1;GRN;TPI1;GAPDH
ZNF750 KD HUMAN GSE38039 CREEDSID GENE 204 DOWN	4/261	0.162218	0.209415	1.92888	3.50827	ALDH2;GPNMB;S100A4;SMPDL3A
ZNF750 KD HUMAN GSE38039 CREEDSID GENE 2704 UP	4/262	0.163767	0.211268	1.9213	3.47624	ALDH2;GPNMB;S100A4;SMPDL3A
LIN28A KD MOUSE GSE37113 CREEDSID GENE 1751 UP	3/173	0.165583	0.213463	2.18291	3.92549	IFITM3;PLA2G7;GNAI2
IRF9 KD HUMAN GSE50588 CREEDSID GENE 2809 DOWN	4/264	0.16688	0.214988	1.90633	3.41324	S100A4;TPT1;LY6E;S100A10
TP63 OE HUMAN GSE20286 CREEDSID GENE 2455 UP	5/361	0.169801	0.2186	1.74283	3.09025	GRN;MAFB;FN1;SH3BGRL3;MSRB1
IKZF3 KD HUMAN GSE50588 CREEDSID GENE 2818 DOWN	4/267	0.17159	0.220751	1.8843	3.32134	HMOX1;ACP5;S100A4;PLTP
MYB KD HUMAN GSE49286 CREEDSID GENE 1842 UP	4/268	0.173171	0.222631	1.87706	3.29139	H3F3A;SH3BGRL3;PLA2G7;APRT
ZXDC KD HUMAN GSE45417 CREEDSID GENE 885 UP	3/177	0.173506	0.222909	2.13229	3.7348	UCP2;ACP5;FXYD5
NR1I3 KO MOUSE GSE40120 CREEDSID GENE 3067 UP	4/269	0.174756	0.22436	1.86988	3.26176	NRP1;FABP5;HMOX1;CRIP1
EGR2 KD MOUSE GSE53388 CREEDSID GENE 2344 UP	3/178	0.175504	0.224856	2.12	3.689	APOE;PLA2G7;AIF1
KLF5 KO MOUSE GSE58719 CREEDSID GENE 2318 UP	3/178	0.175504	0.224856	2.12	3.689	GPNMB;FABP5;ARG1
MYC ACTIVATION MOUSE GSE4356 CREEDSID GENE 753 DOWN	3/178	0.175504	0.224856	2.12	3.689	NRP1;PLTP;THBS1
GTF2B KD HUMAN GSE50588 CREEDSID GENE 2798 DOWN	4/270	0.176347	0.225627	1.86276	3.23245	EEF1B2;HMOX1;S100A4;S100A10
MYC KO MOUSE GSE58079 CREEDSID GENE 2553 DOWN	4/270	0.176347	0.225627	1.86276	3.23245	IFITM3;TPI1;FABP5;FNIP2
RUNX1 KO MOUSE GSE34292 CREEDSID GENE 2396 DOWN	3/179	0.177508	0.226957	2.10785	3.64392	APOC1;CRIP1;ACTB
HSF1 KD HUMAN GSE12762 CREEDSID GENE 2142 UP	4/271	0.177942	0.227357	1.85569	3.20347	COX7B;S100A4;LIPA;TMEM14C
KLF3 KO MOUSE GSE35592 CREEDSID GENE 2672 DOWN	3/180	0.179518	0.228932	2.09583	3.59955	THBS1;FNIP2;PF4
ARID3A OE MOUSE GSE56853 CREEDSID GENE 1339 DOWN	3/180	0.179518	0.228932	2.09583	3.59955	TGFBI;VIM;AES
MYC OE MOUSE GSE55272 CREEDSID GENE 1822 DOWN	4/272	0.179542	0.228932	1.84867	3.1748	GPNMB;ARG1;APOC1;AIF1
FOSL1 KO MOUSE GSE43695 CREEDSID GENE 2299 DOWN	2/95	0.179747	0.229036	2.6539	4.55464	GPNMB;FN1
MYC KD HUMAN GSE54872 CREEDSID GENE 1308 DOWN	4/273	0.181148	0.230664	1.8417	3.14644	NCEH1;S100A6;TNFAIP2;TGFBI
POU2F1 KD HUMAN GSE50588 CREEDSID GENE 2799 DOWN	4/274	0.182758	0.232556	1.83479	3.11839	TPI1;HMOX1;MYH9;SASH1
SATB1 OE MOUSE GSE17490 CREEDSID GENE 2218 DOWN	3/182	0.183558	0.233415	2.0722	3.51285	TPI1;GM2A;LY6E
IRF7 KD HUMAN GSE50588 CREEDSID GENE 2786 DOWN	4/275	0.184373	0.234291	1.82792	3.09064	SH3GLB1;HSP90AB1;FTH1;HMOX1
FOSL1 KO MOUSE GSE43695 CREEDSID GENE 2303 UP	2/97	0.185566	0.235647	2.59776	4.37553	GPNMB;FN1
STAT1 KO MOUSE GSE48970 CREEDSID GENE 1519 DOWN	4/276	0.185992	0.236028	1.82111	3.0632	NRP1;PLTP;LY6E;PLEC
MBD1 KO MOUSE GSE52547 CREEDSID GENE 2835 UP	3/184	0.187622	0.237935	2.0491	3.42881	ARL11;TYROBP;S100A4
ESR1 KD HUMAN GSE27473 CREEDSID GENE 480 DOWN	4/278	0.189246	0.239668	1.80763	3.00918	MAFB;GPNMB;CRIP1;LY6E
GATA6 KD H1 HUMAN GSE92581 RNASEQ DOWN	4/278	0.189246	0.239668	1.80763	3.00918	HSP90AB1;APOE;P4HB;S100A10
ESRRB MUT MOUSE GSE8434 CREEDSID GENE 1047 UP	3/185	0.189663	0.239871	2.03774	3.38775	S100A6;F13A1;LY6E
PPARD KO MOUSE GSE16048 CREEDSID GENE 81 DOWN	3/185	0.189663	0.239871	2.03774	3.38775	ARG1;S100A6;S100A4
GRHL2 KD MOUSE GSE40729 CREEDSID GENE 2534 DOWN	4/279	0.190879	0.241247	1.80097	2.98261	LRP1;FABP5;THBS1;MPEG1
NR5A2 KD HUMAN GSE47803 CREEDSID GENE 1819 DOWN	4/280	0.192517	0.242988	1.79435	2.95631	LGALS1;MAFB;PIM1;THBS1
TET2 KO MOUSE GSE27816 CREEDSID GENE 3127 DOWN	4/280	0.192517	0.242988	1.79435	2.95631	CD52;YWHAZ;CRIP1;SERF2
SNAI1 OE HUMAN GSE14773 CREEDSID GENE 371 UP	4/281	0.19416	0.244896	1.78778	2.9303	HMOX1;MT-CO3;HIF1A;DHRS3
VDR OE HUMAN GSE5145 CREEDSID GENE 2944 DOWN	4/282	0.195807	0.246806	1.78126	2.90457	LGALS3;MAFB;SASH1;DHRS3
NR3C1 KD HUMAN GSE50588 CREEDSID GENE 2808 UP	4/283	0.197458	0.248385	1.77478	2.8791	IFITM3;APP;NCEH1;PSAP
NFKB1 KD HUMAN GSE65363 CREEDSID GENE 1558 UP	4/283	0.197458	0.248385	1.77478	2.8791	GPNMB;ACP5;S100A4;TGFBI
STAT3 KD HUMAN GSE42979 CREEDSID GENE 2148 UP	4/283	0.197458	0.248385	1.77478	2.8791	UCP2;HMOX1;DHRS3;LY6E
IRF8 KD HUMAN GSE50588 CREEDSID GENE 2826 UP	4/284	0.199114	0.250131	1.76835	2.85391	ALDH2;S100A10;PLEC;MSRB1
TWIST1 OE MOUSE GSE50002 CREEDSID GENE 1076 UP	4/284	0.199114	0.250131	1.76835	2.85391	IFITM3;CD52;GPNMB;PLEC
HNF1A KO MOUSE GSE23040 CREEDSID GENE 2995 UP	3/190	0.199951	0.251014	1.98275	3.19159	ARG1;APOC1;CTSH
HIF1A KD HUMAN GSE44943 CREEDSID GENE 2234 UP	4/285	0.200774	0.251708	1.76197	2.82898	ALDH2;ARPC3;THBS1;DHRS3
SATB1 KO MOUSE GSE17490 CREEDSID GENE 2215 UP	4/285	0.200774	0.251708	1.76197	2.82898	TPI1;UCP2;PLA2G7;AES
NFKB1 KD HUMAN GSE65363 CREEDSID GENE 1558 DOWN	4/286	0.202438	0.253624	1.75563	2.80431	COX7B;FABP5;ARPC3;MYH9
DLX5 KO MOUSE GSE22381 CREEDSID GENE 29 DOWN	4/289	0.207455	0.259736	1.73689	2.73185	IFITM3;ANXA2;TSPO;THBS1
HOXA10 KO MOUSE GSE6439 CREEDSID GENE 1535 UP	4/290	0.209136	0.261665	1.73072	2.70819	LGALS3;RNH1;FABP5;CENPB
CBX2 KO MOUSE GSE29485 CREEDSID GENE 381 UP	3/195	0.21037	0.263033	1.93062	3.00962	ECM1;S100A6;S100A4
NFYC KD MOUSE GSE56838 CREEDSID GENE 1343 UP	4/291	0.21082	0.263243	1.72461	2.68478	GSN;S100A6;HMOX1;THBS1
CREB1 DN MOUSE GSE17478 CREEDSID GENE 2199 UP	4/291	0.21082	0.263243	1.72461	2.68478	NFIC;APOC1;LIPA;LY6E
HMGA2 KD HUMAN GSE43741 CREEDSID GENE 2854 DOWN	3/196	0.212468	0.264997	1.92052	2.97482	LAPTM5;F13A1;S100A4
NFE2L2 KO MOUSE GSE18344 CREEDSID GENE 959 DOWN	4/292	0.212508	0.264997	1.71853	2.66162	ARG1;CREG1;TNFAIP2;TMEM14C
FLI1 KD HUMAN GSE27524 CREEDSID GENE 1595 UP	4/293	0.2142	0.266751	1.7125	2.63869	GPNMB;HMOX1;TGFBI;SASH1
BATF KD HUMAN GSE50588 CREEDSID GENE 2803 DOWN	4/293	0.2142	0.266751	1.7125	2.63869	IFITM3;TPI1;ALOX5AP;YWHAZ
CEBPG KO MOUSE GSE47777 CREEDSID GENE 3104 DOWN	3/197	0.214571	0.267034	1.91052	2.94051	FN1;MYH9;TGFBI
ESR2 KO MOUSE GSE9371 CREEDSID GENE 2431 DOWN	4/297	0.221007	0.27486	1.68877	2.54931	TYROBP;ALOX5AP;FXYD5;MPEG1
PCGF6 KD MOUSE GSE56126 CREEDSID GENE 1340 UP	4/299	0.224431	0.278749	1.67715	2.50597	NRP1;GPNMB;TNFAIP2;LIPA
STAT6 KD HUMAN GSE50588 CREEDSID GENE 2805 UP	4/299	0.224431	0.278749	1.67715	2.50597	BRI3;FTH1;ALOX5AP;HMOX1
NFE2L2 KO MOUSE GSE18344 CREEDSID GENE 1263 DOWN	3/204	0.229412	0.284745	1.84333	2.71382	CREG1;TNFAIP2;TMEM14C
KLF5 KO MOUSE GSE43806 CREEDSID GENE 1427 UP	4/306	0.236526	0.29338	1.63769	2.36106	SOAT1;TIMP2;F13A1;SMPDL3A
STAT2 KD HUMAN GSE50588 CREEDSID GENE 2800 DOWN	4/308	0.24001	0.297061	1.62675	2.32149	TYROBP;YWHAB;AIF1;DHRS3
NFYC KD HUMAN GSE50588 CREEDSID GENE 2822 DOWN	4/308	0.24001	0.297061	1.62675	2.32149	IFITM3;PRDX5;YWHAB;S100A4
NFE2L2 KO MOUSE GSE18344 CREEDSID GENE 1261 UP	3/209	0.24013	0.297061	1.79813	2.56517	FN1;THBS1;TMEM14C
PRDM14 KO MOUSE GSE45507 CREEDSID GENE 3106 UP	3/209	0.24013	0.297061	1.79813	2.56517	SH3GLB1;ANXA2;EMP3
NRL DEFICIENCY MOUSE GSE4051 CREEDSID GENE 262 UP	2/117	0.244862	0.302715	2.1438	3.01646	LGALS1;GNGT2
ESRRA KO MOUSE GSE16623 CREEDSID GENE 2159 UP	3/213	0.248764	0.307335	1.76352	2.4535	ARG1;APOC1;APOE
HNF4A KO MOUSE GSE11759 CREEDSID GENE 2360 UP	3/215	0.253099	0.312485	1.74671	2.39993	ARG1;COTL1;S100A11
NFE2L2 KO MOUSE GSE18344 CREEDSID GENE 961 UP	2/120	0.253856	0.313005	2.08898	2.86397	GPNMB;UCP2
MBD2 KO MOUSE GSE48653 CREEDSID GENE 1051 DOWN	2/120	0.253856	0.313005	2.08898	2.86397	NRP1;S100A4
HIF1A KD HUMAN GSE44943 CREEDSID GENE 2235 DOWN	4/319	0.259379	0.319604	1.56906	2.11739	IFITM3;HIF1A;PLTP;S100A11
TET3 DEPLETION HUMAN GSE51901 CREEDSID GENE 2989 UP	3/218	0.259623	0.319694	1.72207	2.32226	TMSB4X;EMP3;COX6C
KDM2B OE MOUSE GSE34691 CREEDSID GENE 354 UP	3/219	0.261803	0.322166	1.71401	2.29706	GPNMB;HEXA;FXYD5
NR1I3 KO MOUSE GSE40120 CREEDSID GENE 3067 DOWN	3/220	0.263985	0.32421	1.70603	2.27219	CD52;LGALS1;H2AFZ
KDM2B OE MOUSE GSE34691 CREEDSID GENE 607 DOWN	3/220	0.263985	0.32421	1.70603	2.27219	GPNMB;HEXA;FXYD5
XBP1 KO MOUSE GSE52857 CREEDSID GENE 2766 DOWN	3/220	0.263985	0.32421	1.70603	2.27219	FN1;TIMP2;THBS1
PPARA ACTIVATION HUMAN GSE17251 CREEDSID GENE 501 UP	4/322	0.264716	0.324681	1.55402	2.06544	COTL1;TNFAIP2;HMOX1;THBS1
PPARG OE MOUSE GSE10192 CREEDSID GENE 2733 DOWN	4/322	0.264716	0.324681	1.55402	2.06544	GPNMB;FABP5;FN1;FNIP2
SRF KO MOUSE GSE34545 CREEDSID GENE 2884 DOWN	2/124	0.265858	0.325868	2.02008	2.67619	DHRS3;MSRB1
IRF9 OE HUMAN GSE50002 CREEDSID GENE 1654 UP	3/222	0.268356	0.328714	1.69027	2.22346	ECM1;PIM1;FXYD5
DNMT1 KO MOUSE GSE27434 CREEDSID GENE 1052 DOWN	2/125	0.268859	0.329115	2.00356	2.63181	NRP1;APOE
EGR3 KD HUMAN GSE52108 CREEDSID GENE 2233 DOWN	5/430	0.269858	0.330121	1.4547	1.90546	ALDH2;APOC1;CTSH;EMP3;PLTP
ZNF750 KD HUMAN GSE38039 CREEDSID GENE 2704 DOWN	4/325	0.270074	0.330169	1.53926	2.01498	IFITM3;COTL1;THBS1;LY6E
GATA5 KO MOUSE GSE47425 CREEDSID GENE 413 UP	2/126	0.271861	0.331706	1.9873	2.58839	LST1;PF4
GATA5 KO MOUSE GSE47425 CREEDSID GENE 77 UP	2/126	0.271861	0.331706	1.9873	2.58839	LST1;PF4
ZNF750 KD HUMAN GSE38039 CREEDSID GENE 204 UP	4/326	0.271864	0.331706	1.5344	1.99848	IFITM3;COTL1;THBS1;LY6E
RARA KO MOUSE GSE31280 CREEDSID GENE 1677 UP	4/328	0.275451	0.335864	1.52477	1.96595	S100A6;AKR1A1;ACP5;LIPA
NFE2L2 KO MOUSE GSE18344 CREEDSID GENE 2187 UP	2/130	0.283859	0.345665	1.9248	2.42386	GSN;GPNMB
DUX4 OE HUMAN GSE33799 CREEDSID GENE 1429 DOWN	2/130	0.283859	0.345665	1.9248	2.42386	ALOX5AP;HMOX1
SOX2 KO HUMAN GSE59234 CREEDSID GENE 2956 UP	4/333	0.284453	0.346162	1.50121	1.8873	NRP1;AHNAK;FN1;PLA2G7
CBX2 KO MOUSE GSE29485 CREEDSID GENE 380 UP	3/230	0.285918	0.347718	1.63004	2.04089	ECM1;S100A6;S100A4
TP63 KD HUMAN GSE20286 CREEDSID GENE 2453 UP	4/334	0.286259	0.347907	1.49659	1.87202	APP;MAFB;GPNMB;FABP5
GFI1B KO MOUSE GSE20655 CREEDSID GENE 3013 DOWN	3/231	0.288121	0.349941	1.62281	2.01938	NRP1;TSPO;TMEM14C
EGR3 KD HUMAN GSE52108 CREEDSID GENE 2233 UP	2/132	0.289853	0.351816	1.895	2.34673	FABP5;CTSD
MYC MYC VS WT MOUSE GSE55272 CREEDSID GENE 1817 UP	3/235	0.296945	0.36018	1.5945	1.93606	LGALS1;MS4A7;PLTP
TP53 DEPLETION HUMAN GSE26262 CREEDSID GENE 478 UP	4/340	0.297129	0.36018	1.46941	1.78326	GSN;MAN2A1;COX4I1;CTSD
ZXDC KD HUMAN GSE45417 CREEDSID GENE 885 DOWN	4/341	0.298947	0.362148	1.46497	1.76894	MAFB;NCEH1;TREM2;TGFBI
MYC OE MOUSE GSE27159 CREEDSID GENE 1273 UP	4/342	0.300765	0.364115	1.46056	1.75476	LGALS3;ECM1;S100A4;FXYD5
RARA KO MOUSE GSE31280 CREEDSID GENE 1677 DOWN	2/136	0.301822	0.365157	1.83806	2.20185	APOE;PLA2G7
GATA4 KO MOUSE GSE52317 CREEDSID GENE 356 UP	3/238	0.303574	0.367039	1.57391	1.8763	APP;ARPC3;SERF2
MECP2 KO MOUSE GSE8720 CREEDSID GENE 2418 UP	3/239	0.305785	0.369474	1.56716	1.85688	NRP1;GSN;APOE
ZXDC DEPLET MOUSE GSE45417 CREEDSID GENE 1257 UP	3/241	0.31021	0.374336	1.55383	1.81877	LGALS3;UCP2;ACP5
MECP2 KO MOUSE GSE8720 CREEDSID GENE 2416 DOWN	3/241	0.31021	0.374336	1.55383	1.81877	FXYD5;PLA2G7;S100A11
HNF1A OE LNCAP HUMAN GSE85556 RNASEQ UP	1/46	0.312394	0.37652	2.73195	3.1786	FN1
VAX2 KO MOUSE GSE19626 CREEDSID GENE 2371 DOWN	3/242	0.312423	0.37652	1.54725	1.80006	ADGRE5;GPNMB;F13A1
POU2AF1 OE MOUSE GSE12421 CREEDSID GENE 2313 DOWN	3/244	0.316851	0.381611	1.53425	1.76335	PIM1;S100A6;DHRS3
IRF9 OE HUMAN GSE50002 CREEDSID GENE 1663 DOWN	4/351	0.317186	0.381767	1.42203	1.63287	IFITM3;CD52;GPNMB;LIPA
NFE2L2 KO MOUSE GSE29632 CREEDSID GENE 2152 DOWN	4/352	0.319016	0.383722	1.41787	1.61994	LGALS3;TYROBP;APOC1;S100A4
LHX1 KO MOUSE GSE7257 CREEDSID GENE 325 DOWN	3/248	0.325711	0.391523	1.50889	1.6926	CHCHD2;LGALS1;TMSB4X
KLF13 KD HUMAN GSE50588 CREEDSID GENE 2795 DOWN	3/249	0.327926	0.393933	1.50268	1.67545	F13A1;HMOX1;MSRB1
POU4F1 KO MOUSE GSE19997 CREEDSID GENE 2947 UP	4/360	0.333682	0.40059	1.38544	1.52061	NCEH1;FABP5;PLA2G7;FNIP2
HIF1A KO MOUSE GSE35111 CREEDSID GENE 1406 UP	2/147	0.334532	0.401352	1.69767	1.85899	CREG1;PF4
IRF9 OE HUMAN GSE50002 CREEDSID GENE 1662 UP	3/253	0.336785	0.403796	1.47834	1.60889	TYROBP;ARG1;S100A4
BCL11B KO MOUSE GSE9330 CREEDSID GENE 28 DOWN	2/149	0.340436	0.407911	1.6744	1.80422	LST1;PLA2G7
MYC KD MOUSE GSE30323 CREEDSID GENE 2609 UP	3/255	0.341213	0.408581	1.46646	1.57681	GPNMB;HMOX1;PLTP
NCOA3 KD MOUSE GSE50017 CREEDSID GENE 1711 UP	2/150	0.343382	0.410914	1.66301	1.77761	AHNAK;PLA2G7
NCOA2 KO MOUSE GSE55002 CREEDSID GENE 199 UP	2/152	0.349262	0.417683	1.64067	1.72587	TPI1;S100A10
NCOA3 KD MOUSE GSE50017 CREEDSID GENE 1712 DOWN	3/259	0.350063	0.418373	1.44325	1.5149	ADGRE5;TGFBI;AES
MYC KD HUMAN GSE57538 CREEDSID GENE 1753 UP	3/265	0.363314	0.433932	1.40977	1.42737	NCEH1;ALOX5AP;THBS1
IRF4 KO MOUSE GSE40726 CREEDSID GENE 1527 UP	3/266	0.365519	0.436287	1.40433	1.41337	NRP1;F13A1;PLTP
HSF1 KD HUMAN GSE3697 CREEDSID GENE 782 DOWN	4/379	0.368613	0.439699	1.31396	1.31134	MAN2A1;UCP2;SMPDL3A;SASH1
NR1I2 KO MOUSE GSE23780 CREEDSID GENE 2165 UP	2/159	0.369696	0.44071	1.56696	1.55924	PTPN18;LST1
SRF KD HUMAN GSE22606 CREEDSID GENE 2323 DOWN	3/272	0.378721	0.45118	1.37259	1.33272	MAFB;GPNMB;PLA2G7
GTF2I KO MOUSE GSE48790 CREEDSID GENE 1452 DOWN	3/273	0.380916	0.453506	1.36744	1.31982	NRP1;SMPDL3A;THBS1
E2F6 KD HUMAN GSE50588 CREEDSID GENE 2807 DOWN	3/275	0.385302	0.458435	1.35724	1.29444	TYROBP;AIF1;S100A10
FOXO1 KO MOUSE GSE40655 CREEDSID GENE 508 DOWN	2/165	0.387011	0.460176	1.50882	1.43233	NRP1;F13A1
VDR OE HUMAN GSE5145 CREEDSID GENE 2944 UP	3/276	0.387492	0.460455	1.3522	1.28197	ADGRE5;HIF1A;CRIP1
NRL DEFICIENCY MOUSE GSE4051 CREEDSID GENE 265 DOWN	2/166	0.389877	0.462994	1.49954	1.41246	PLA2G7;DHRS3
RXRA KD HUMAN GSE50588 CREEDSID GENE 2816 UP	3/279	0.394052	0.467655	1.3373	1.24539	ALDH2;CALR;S100A11
TP63 MUT HUMAN GSE8646 CREEDSID GENE 1016 DOWN	4/396	0.399799	0.474174	1.25588	1.15138	APOC1;APOE;PLTP;CRIP1
TET2 DEPLETION HUMAN GSE51901 CREEDSID GENE 2988 UP	3/282	0.400593	0.474815	1.32272	1.21003	TMSB4X;MIF;COX6C
TET1 KD MOUSE GSE26830 CREEDSID GENE 1353 DOWN	2/170	0.401282	0.475329	1.46354	1.33635	TGFBI;AES
STAT1 DEFICIENT MOUSE GSE48970 CREEDSID GENE 1521 DOWN	2/171	0.404117	0.478385	1.45481	1.31813	ADGRE5;FN1
FOXA1 OE HUMAN GSE49153 CREEDSID GENE 171 UP	3/284	0.404944	0.47906	1.31317	1.18711	HSP90AB1;MYH9;HIF1A
HSF1 KD HUMAN GSE3697 CREEDSID GENE 781 UP	2/172	0.406947	0.481124	1.44618	1.30022	CALR;PTMS
NR2C2 KO HUMAN GSE52452 CREEDSID GENE 2714 DOWN	3/286	0.409286	0.483584	1.30375	1.1647	LGALS3;NCEH1;HMOX1
PAX5 OE HUMAN GSE44244 CREEDSID GENE 575 DOWN	2/173	0.40977	0.483849	1.43765	1.28261	EMP3;AES
HSF1 KD HUMAN GSE12762 CREEDSID GENE 2142 DOWN	3/289	0.415781	0.490637	1.28988	1.13199	HMOX1;FNIP2;S100A10
FOXA1 OE HUMAN GSE49153 CREEDSID GENE 2703 DOWN	3/290	0.417941	0.492875	1.28532	1.12133	GPNMB;FTH1;THBS1
NCOA1 KO HUMAN GSE28645 CREEDSID GENE 1244 UP	4/407	0.419852	0.494794	1.22091	1.05957	HMOX1;CRIP1;DHRS3;LY6E
HIF1A KD HUMAN GSE54360 CREEDSID GENE 2881 UP	3/291	0.420098	0.494794	1.28079	1.11079	RAP2A;FAM96A;PLTP
TCF12 KD HUMAN GSE50588 CREEDSID GENE 2789 UP	3/292	0.422253	0.496706	1.27629	1.10036	HMOX1;ACP5;FXYD5
GATA4 ABLATION S105 PHOSPHORYLATION SITE MOUSE GSE30314 CREEDSID GENE 837 DOWN	3/292	0.422253	0.496706	1.27629	1.10036	MAN2A1;PLA2G7;MPEG1
IRF8 KO MOUSE GSE24972 CREEDSID GENE 2998 UP	2/178	0.423785	0.498195	1.39645	1.19889	ACP5;PTMS
DUX4 OE HUMAN GSE33799 CREEDSID GENE 1430 UP	3/294	0.426555	0.500836	1.26739	1.07984	IFITM3;HMOX1;LY6E
DLX5 KO MOUSE GSE22381 CREEDSID GENE 29 UP	2/179	0.426568	0.500836	1.38849	1.18297	ACP5;PLTP
SATB1 KO MOUSE GSE44107 CREEDSID GENE 1504 UP	2/180	0.429344	0.503778	1.38062	1.16731	ACP5;LIPA
NFE2L2 KD HUMAN GSE38332 CREEDSID GENE 2212 DOWN	2/181	0.432113	0.506709	1.37284	1.1519	FTH1;HMOX1
HIF1A KD HUMAN GSE44943 CREEDSID GENE 2234 DOWN	3/297	0.432987	0.507416	1.25427	1.04988	HIF1A;SMPDL3A;S100A11
JUN KO MOUSE GSE47898 CREEDSID GENE 3073 UP	2/182	0.434875	0.50867	1.36514	1.13675	ARPC3;MSRB1
NR1I3 KO MOUSE GSE40120 CREEDSID GENE 3054 DOWN	2/182	0.434875	0.50867	1.36514	1.13675	MAFB;CLTA
POU5F1 KD MOUSE GSE56853 CREEDSID GENE 1336 DOWN	2/182	0.434875	0.50867	1.36514	1.13675	IFITM3;APOE
SRF KD HUMAN GSE22606 CREEDSID GENE 2327 UP	3/300	0.439394	0.513634	1.24141	1.02088	SOAT1;TIMP2;HMOX1
NFE2L1 KD HUMAN GSE50588 CREEDSID GENE 2804 UP	3/301	0.441523	0.515478	1.23718	1.01142	GRN;GM2A;ALOX5AP
HES6 OE MOUSE GSE36433 CREEDSID GENE 1432 DOWN	3/301	0.441523	0.515478	1.23718	1.01142	MAFB;ALDH2;APOE
MECP2 KO MOUSE GSE8720 CREEDSID GENE 2415 DOWN	2/185	0.443116	0.516517	1.34255	1.09274	MPEG1;S100A10
MYC OE MOUSE GSE27159 CREEDSID GENE 1273 DOWN	2/185	0.443116	0.516517	1.34255	1.09274	ARG1;PLA2G7
MYC KD HUMAN GSE54872 CREEDSID GENE 1311 UP	3/302	0.443649	0.516517	1.23298	1.00207	ECM1;UCP2;TREM2
FOXA1 OE HUMAN GSE49153 CREEDSID GENE 2965 UP	3/302	0.443649	0.516517	1.23298	1.00207	RAP2A;HSP90AB1;HIF1A
NFE2L2 KO MOUSE GSE18344 CREEDSID GENE 1259 UP	1/72	0.443796	0.516517	1.72925	1.40482	YWHAZ
FOXP3 ACTIVATION HUMAN GSE41087 CREEDSID GENE 1054 UP	3/303	0.445773	0.518172	1.22881	0.992809	CD93;FN1;CTSH
IRF8 KD HUMAN GSE50588 CREEDSID GENE 2826 DOWN	3/303	0.445773	0.518172	1.22881	0.992809	CD93;MS4A7;PIM1
RORA TRUNCATION MOUSE GSE20646 CREEDSID GENE 2393 UP	2/187	0.448574	0.521105	1.32791	1.06456	LGALS1;PF4
SOX2 DEFICIENCY HUMAN GSE42937 CREEDSID GENE 348 UP	3/305	0.45001	0.522447	1.22054	0.974586	HMOX1;APOE;EMP3
NFIX KD MOUSE GSE45492 CREEDSID GENE 2846 DOWN	2/188	0.451292	0.523611	1.3207	1.0508	SMPDL3A;DHRS3
FOXA1 KD HUMAN GSE25315 CREEDSID GENE 2164 DOWN	3/306	0.452123	0.52425	1.21645	0.96562	IFITM3;H2AFZ;TGFBI
MYC MYC VS WT MOUSE GSE55272 CREEDSID GENE 1820 DOWN	2/189	0.454003	0.525718	1.31357	1.03726	FABP5;PLA2G7
LIN28 OE CD34 HUMAN GSE93256 RNASEQ DOWN	2/189	0.454003	0.525718	1.31357	1.03726	EEF1A1;TPT1
IRF9 OE HUMAN GSE50002 CREEDSID GENE 1654 DOWN	3/307	0.454234	0.525718	1.21239	0.956748	IFITM3;CD52;ALDH2
KCNIP3 KO MOUSE GSE16874 CREEDSID GENE 1031 DOWN	2/190	0.456705	0.528251	1.30652	1.02394	S100A6;SH3BGRL3
MYC KD HUMAN GSE57538 CREEDSID GENE 1753 DOWN	3/309	0.458445	0.529935	1.20434	0.939284	MAFB;FABP5;UCP2
NFE2L2 KO MOUSE GSE18344 CREEDSID GENE 966 UP	2/194	0.467439	0.539997	1.27904	0.97269	FN1;AIF1
MBD1 KO MOUSE GSE52547 CREEDSID GENE 2835 DOWN	2/195	0.470103	0.542404	1.27234	0.96037	PRDX5;PLA2G7
AIRE OE MOUSE GSE12073 CREEDSID GENE 1173 DOWN	2/195	0.470103	0.542404	1.27234	0.96037	GPX1;H2AFZ
MYB KD HUMAN GSE49286 CREEDSID GENE 1842 DOWN	3/317	0.475149	0.547509	1.17318	0.872991	NCEH1;NPC2;CALM1
RUNX1 KD HUMAN GSE29639 CREEDSID GENE 1288 DOWN	3/317	0.475149	0.547509	1.17318	0.872991	SOAT1;ALDH2;TSPO
NFE2L2 KO MOUSE GSE18344 CREEDSID GENE 960 DOWN	2/197	0.475407	0.547509	1.25917	0.936296	CREG1;TMEM14C
KDM2B KD MOUSE GSE40701 CREEDSID GENE 1745 UP	2/198	0.478047	0.550211	1.25268	0.924535	GM2A;AES
NFE2L2 KO MOUSE GSE18344 CREEDSID GENE 963 UP	1/80	0.478961	0.550924	1.5535	1.14359	YWHAZ
GTF2B KD HUMAN GSE50588 CREEDSID GENE 2798 UP	3/320	0.481354	0.552994	1.1619	0.849523	IFITM3;APP;MSRB1
MYC KD HUMAN GSE5823 CREEDSID GENE 2075 DOWN	3/320	0.481354	0.552994	1.1619	0.849523	ECM1;YWHAB;ACP5
HIF1A KO MOUSE GSE35111 CREEDSID GENE 1406 DOWN	3/323	0.487524	0.559395	1.15083	0.826771	GM2A;HMOX1;MPEG1
PIN1 DEPLETION HUMAN GSE26262 CREEDSID GENE 477 DOWN	3/323	0.487524	0.559395	1.15083	0.826771	FABP5;LAPTM5;TGFBI
ESR1 KD HUMAN GSE37820 CREEDSID GENE 2326 DOWN	3/324	0.489573	0.561401	1.14718	0.819342	ADGRE5;FABP5;THBS1
PDX1 KO MOUSE GSE29048 CREEDSID GENE 387 DOWN	2/203	0.491126	0.562836	1.22121	0.868344	FTH1;SMPDL3A
SOX2 KO HUMAN GSE59234 CREEDSID GENE 2957 DOWN	3/326	0.493659	0.565392	1.13996	0.804711	NRP1;COX7B;HMOX1
ARID3B KO MOUSE GSE62069 CREEDSID GENE 2591 DOWN	2/205	0.4963	0.568069	1.20905	0.847031	CHCHD2;MT-CO3
GTF2I KO MOUSE GSE48790 CREEDSID GENE 1452 UP	2/206	0.498875	0.570666	1.20306	0.836611	NCEH1;FNIP2
HSF1 KD HUMAN GSE3697 CREEDSID GENE 783 DOWN	3/330	0.501783	0.573291	1.12579	0.776329	MAN2A1;NFIC;SASH1
SOX2 DEFICIENCY HUMAN GSE42937 CREEDSID GENE 349 DOWN	3/330	0.501783	0.573291	1.12579	0.776329	COX7B;NCEH1;THBS1
NFE2L2 KO MOUSE GSE18344 CREEDSID GENE 1262 UP	2/208	0.503999	0.575471	1.19126	0.81623	GSN;TMEM14C
DMRTA2 OE MOUSE GSE25179 CREEDSID GENE 2203 DOWN	2/209	0.506548	0.578028	1.18545	0.806264	TGFBI;SMPDL3A
DLX5 DEFICIENCY MOUSE GSE22381 CREEDSID GENE 382 DOWN	2/212	0.514146	0.585982	1.16833	0.777231	IFITM3;PF4
PPARA ACTIVATION MOUSE GSE17250 CREEDSID GENE 502 DOWN	2/212	0.514146	0.585982	1.16833	0.777231	S100A6;ROMO1
FOXA1 OE HUMAN GSE49153 CREEDSID GENE 2963 UP	3/338	0.517831	0.589822	1.09845	0.722898	APP;HSP90AB1;MYH9
FOSL1 KO MOUSE GSE43695 CREEDSID GENE 2299 UP	2/214	0.519168	0.590625	1.15719	0.758572	MS4A7;AIF1
NFE2L2 KO MOUSE GSE18344 CREEDSID GENE 962 DOWN	2/214	0.519168	0.590625	1.15719	0.758572	CREG1;HMOX1
AIRE KO MOUSE GSE30129 CREEDSID GENE 1676 DOWN	1/90	0.519826	0.591014	1.37825	0.901737	TIMP2
FOSL1 KO MOUSE GSE43695 CREEDSID GENE 2303 DOWN	2/216	0.524156	0.595574	1.14626	0.740445	MS4A7;AIF1
SOX3 KO MOUSE GSE53760 CREEDSID GENE 1668 UP	3/343	0.527721	0.59926	1.08202	0.691614	ANXA2;CREG1;TGFBI
HSF1 KD HUMAN GSE3697 CREEDSID GENE 782 UP	2/218	0.52911	0.600472	1.13553	0.722834	SOAT1;THBS1
PRDM14 KO MOUSE GSE42580 CREEDSID GENE 1714 DOWN	2/219	0.531573	0.602536	1.13024	0.714216	CD52;PIM1
MYC ACTIVATION MOUSE GSE4356 CREEDSID GENE 751 DOWN	2/219	0.531573	0.602536	1.13024	0.714216	PLTP;GABARAP
HSF1 KD HUMAN GSE3697 CREEDSID GENE 777 UP	2/220	0.534028	0.604585	1.125	0.70572	GPNMB;FABP5
NRL DEFICIENCY MOUSE GSE4051 CREEDSID GENE 266 DOWN	2/220	0.534028	0.604585	1.125	0.70572	PLA2G7;DHRS3
NR1I3 KNOCKIN BACKGROUND MOUSE GSE40120 CREEDSID GENE 3071 DOWN	2/222	0.538912	0.609375	1.11466	0.689086	FABP5;PSAP
VAX2 KO MOUSE GSE19626 CREEDSID GENE 2367 DOWN	2/222	0.538912	0.609375	1.11466	0.689086	MS4A7;S100A4
TFAP2C KO MOUSE GSE45941 CREEDSID GENE 1488 DOWN	2/225	0.546172	0.61721	1.0995	0.664999	TPI1;PLTP
SOX2 KO MOUSE GSE55738 CREEDSID GENE 2990 UP	2/226	0.548574	0.61955	1.09453	0.657193	FN1;VIM
NFE2L2 KO MOUSE GSE18344 CREEDSID GENE 965 UP	1/98	0.550211	0.621024	1.26407	0.755223	YWHAZ
ESR1 KD HUMAN GSE37820 CREEDSID GENE 2326 UP	2/228	0.553352	0.623063	1.08473	0.641904	LGALS1;PLTP
HNF4A KD HUMAN GSE29084 CREEDSID GENE 577 UP	2/228	0.553352	0.623063	1.08473	0.641904	NCEH1;S100A4
KLF1 KO MOUSE GSE36427 CREEDSID GENE 1562 DOWN	2/228	0.553352	0.623063	1.08473	0.641904	ACP5;RHOA
HNF4A DEPLETION HUMAN GSE29084 CREEDSID GENE 118 DOWN	2/228	0.553352	0.623063	1.08473	0.641904	NCEH1;S100A4
YY1 KD MOUSE GSE31784 CREEDSID GENE 1333 UP	2/229	0.555727	0.625361	1.0799	0.634418	GNGT2;S100A6
NFYB KD MOUSE GSE56838 CREEDSID GENE 1342 UP	2/231	0.560452	0.630297	1.07036	0.619751	S100A6;THBS1
MYC OE MOUSE GSE55272 CREEDSID GENE 1822 UP	1/102	0.56468	0.63467	1.21376	0.693662	GNGT2
TET3 DEPLETION HUMAN GSE51901 CREEDSID GENE 2989 DOWN	3/363	0.566134	0.635923	1.02086	0.580791	ROMO1;APOE;THBS1
DNMT1 KO HUMAN GSE3699 CREEDSID GENE 2851 DOWN	2/234	0.567472	0.637042	1.05636	0.598494	BRI3;TMSB4X
NFE2L2 KO MOUSE GSE48879 CREEDSID GENE 2834 UP	2/235	0.569794	0.638967	1.05177	0.5916	ECM1;SMPDL3A
MYC KD HUMAN GSE5823 CREEDSID GENE 2206 DOWN	3/365	0.569871	0.638967	1.01512	0.570845	ECM1;YWHAB;PLA2G7
NRL DEFICIENCY MOUSE GSE4051 CREEDSID GENE 264 DOWN	2/236	0.572107	0.641089	1.04722	0.584799	VIM;DHRS3
PPARG OE MOUSE GSE10192 CREEDSID GENE 2731 DOWN	2/237	0.574411	0.6429	1.04271	0.57809	HMOX1;PLTP
NRL KO MOUSE GSE4051 CREEDSID GENE 2726 DOWN	2/237	0.574411	0.6429	1.04271	0.57809	PLA2G7;DHRS3
CEBPA KO MOUSE GSE61468 CREEDSID GENE 1476 UP	2/238	0.576707	0.644697	1.03824	0.571471	PIM1;PTMS
NR3C1 KO MOUSE GSE23724 CREEDSID GENE 3014 DOWN	2/238	0.576707	0.644697	1.03824	0.571471	ECM1;FXYD5
ZFPM2 KO MOUSE GSE15078 CREEDSID GENE 179 DOWN	1/106	0.578685	0.646092	1.16729	0.638503	ARG1
DLX5 DEFICIENCY MOUSE GSE22381 CREEDSID GENE 382 UP	2/239	0.578993	0.646092	1.03381	0.56494	COTL1;PLTP
PDX1 KO MOUSE GSE29048 CREEDSID GENE 387 UP	2/239	0.578993	0.646092	1.03381	0.56494	MAFB;HIF1A
NR1I3 KNOCKIN MOUSE GSE40120 CREEDSID GENE 3070 UP	2/240	0.58127	0.64786	1.02941	0.558497	LRP1;FABP5
EGR2 KD MOUSE GSE53388 CREEDSID GENE 2292 DOWN	2/240	0.58127	0.64786	1.02941	0.558497	TYROBP;AIF1
EGR2 KD MOUSE GSE53388 CREEDSID GENE 2344 DOWN	1/109	0.588894	0.655966	1.13469	0.600828	TMSB4X
NR1I3 KO MOUSE GSE40120 CREEDSID GENE 3066 UP	2/244	0.590289	0.657128	1.01219	0.533568	LRP1;FABP5
VAX2 KO MOUSE GSE19626 CREEDSID GENE 2368 UP	2/247	0.596959	0.663367	0.999643	0.515722	LST1;PLA2G7
VAX2 KO MOUSE GSE19626 CREEDSID GENE 2369 UP	2/247	0.596959	0.663367	0.999643	0.515722	APOC1;PTMS
NR1I3 KNOCKIN MOUSE GSE40120 CREEDSID GENE 3068 UP	2/247	0.596959	0.663367	0.999643	0.515722	NRP1;MAN2A1
CREM KO MOUSE GSE29593 CREEDSID GENE 2559 DOWN	3/381	0.599045	0.665289	0.971349	0.497736	PIM1;TNFAIP2;AIF1
POU2AF1 OE MOUSE GSE12421 CREEDSID GENE 2313 UP	2/249	0.601361	0.667068	0.991447	0.504211	GAPDH;MSRB1
SOX2 DEFICIENCY HUMAN GSE42937 CREEDSID GENE 347 DOWN	2/249	0.601361	0.667068	0.991447	0.504211	COX7B;THBS1
IRF1 OE HUMAN GSE26817 CREEDSID GENE 2502 UP	3/383	0.602601	0.668047	0.966137	0.489348	IFITM3;LGALS1;TNFAIP2
MECP2 KO MOUSE GSE8720 CREEDSID GENE 2416 UP	2/252	0.607895	0.673516	0.9794	0.487499	NRP1;SASH1
MECOM OE MOUSE GSE22434 CREEDSID GENE 1345 UP	2/254	0.612207	0.67749	0.971528	0.476714	CRIP1;APRT
IRF9 OE HUMAN GSE50002 CREEDSID GENE 1661 DOWN	2/254	0.612207	0.67749	0.971528	0.476714	IFITM3;CD52
HSF1 KD HUMAN GSE3697 CREEDSID GENE 784 UP	2/255	0.614349	0.679458	0.967638	0.471426	FN1;THBS1
NCOA1 KD HUMAN GSE28645 CREEDSID GENE 888 UP	3/390	0.614883	0.679646	0.94832	0.46119	HMOX1;LIPA;DHRS3
HOXA9 OE HUMAN GSE43741 CREEDSID GENE 2856 DOWN	2/257	0.618607	0.683357	0.959951	0.461051	NFIC;LY6E
MECP2 KO MOUSE GSE8720 CREEDSID GENE 2415 UP	2/261	0.627014	0.691418	0.944932	0.441082	RNH1;MAN2A1
MYC KD HUMAN GSE57538 CREEDSID GENE 1754 UP	2/261	0.627014	0.691418	0.944932	0.441082	NCEH1;GM2A
FOXO1 KO MOUSE GSE36948 CREEDSID GENE 2493 DOWN	2/261	0.627014	0.691418	0.944932	0.441082	IFITM3;GRN
HSF1 KD HUMAN GSE3697 CREEDSID GENE 783 UP	2/263	0.631164	0.695583	0.937596	0.431472	SOAT1;CALR
TP63 UNK HUMAN GSE20286 CREEDSID GENE 2452 UP	2/264	0.633225	0.696622	0.933969	0.426758	MAFB;GPNMB
MYC ACTIVATION 21 DAYS MOUSE GSE4356 CREEDSID GENE 754 DOWN	2/264	0.633225	0.696622	0.933969	0.426758	NRP1;PLTP
IRF5 KD HUMAN GSE50588 CREEDSID GENE 2801 DOWN	2/264	0.633225	0.696622	0.933969	0.426758	TPI1;TPT1
IRF9 OE HUMAN GSE50002 CREEDSID GENE 1659 DOWN	2/265	0.635278	0.698469	0.930371	0.422103	IFITM3;CD52
SATB1 OE MOUSE GSE17490 CREEDSID GENE 2218 UP	1/124	0.636369	0.699257	0.995556	0.449969	PIM1
PRDM14 KO MOUSE GSE42580 CREEDSID GENE 1714 UP	1/125	0.639332	0.701714	0.987477	0.441729	MPEG1
FOXL2 KD HUMAN GSE39890 CREEDSID GENE 2739 DOWN	2/267	0.639356	0.701714	0.923255	0.412966	NCEH1;ACP5
PPARG OE MOUSE GSE10192 CREEDSID GENE 2731 UP	2/269	0.643399	0.70559	0.916245	0.404055	UCP2;PLA2G7
PAX5 OE HUMAN GSE44244 CREEDSID GENE 575 UP	3/407	0.643643	0.70559	0.907622	0.399908	MAFB;SOAT1;COTL1
MYC OE MOUSE GSE55272 CREEDSID GENE 1824 UP	1/128	0.64808	0.710038	0.964004	0.418128	ARG1
SOX2 DEFICIENCY HUMAN GSE42937 CREEDSID GENE 348 DOWN	2/272	0.649396	0.711062	0.905926	0.391099	NCEH1;THBS1
SOX2 KD MOUSE GSE64965 CREEDSID GENE 2616 DOWN	2/273	0.651378	0.712814	0.902537	0.386887	S100A4;TGFBI
FOXA1 OE HUMAN GSE49153 CREEDSID GENE 2965 DOWN	2/274	0.65335	0.714554	0.899173	0.382726	TGFBI;GABARAP
MYC ACTIVATION MOUSE GSE4356 CREEDSID GENE 750 DOWN	1/130	0.653795	0.714622	0.948962	0.403273	AES
TET1 OE HUMAN GSE43741 CREEDSID GENE 2855 DOWN	2/277	0.659215	0.719704	0.889227	0.370546	NFIC;LY6E
ARNTL2 KD HUMAN GSE50588 CREEDSID GENE 2785 DOWN	2/277	0.659215	0.719704	0.889227	0.370546	S100A4;YWHAZ
NFE2L2 KO MOUSE GSE18344 CREEDSID GENE 959 UP	1/135	0.667681	0.72817	0.913322	0.368931	GSN
HSF1 KD HUMAN GSE3697 CREEDSID GENE 781 DOWN	3/422	0.667749	0.72817	0.874454	0.353142	MAN2A1;SMPDL3A;SASH1
RUNX1 KO MOUSE GSE34292 CREEDSID GENE 2397 UP	2/282	0.668814	0.728906	0.873125	0.351214	ARL11;HIF1A
IRF3 KD HUMAN GSE50588 CREEDSID GENE 2817 DOWN	2/284	0.672592	0.732596	0.866844	0.343804	ADGRE5;LAPTM5
LMX1B KO MOUSE GSE10516 CREEDSID GENE 84 UP	1/137	0.673079	0.732699	0.899799	0.356224	TMEM14C
KLF5 KO MOUSE GSE58719 CREEDSID GENE 2318 DOWN	2/285	0.674468	0.733784	0.863737	0.340166	GSN;S100A6
MYC KD HUMAN GSE5823 CREEDSID GENE 136 DOWN	2/288	0.680045	0.73942	0.854545	0.32951	ACP5;S100A4
ATF6 KO MOUSE GSE35651 CREEDSID GENE 2661 UP	1/140	0.681013	0.739612	0.880245	0.338167	GRN
GATA4 KO FMOUSE GSE5500 CREEDSID GENE 739 DOWN	1/140	0.681013	0.739612	0.880245	0.338167	APOC1
FOXA1 OE HUMAN GSE49153 CREEDSID GENE 3051 UP	2/290	0.683719	0.741689	0.848524	0.322616	RAP2A;HSP90AB1
JUND KD HUMAN GSE50588 CREEDSID GENE 2812 DOWN	2/290	0.683719	0.741689	0.848524	0.322616	IFITM3;MSRB1
STAT3 ACTVATION MOUSE GSE21060 CREEDSID GENE 3063 DOWN	1/142	0.686196	0.743944	0.867671	0.326758	MAFB
DUX4 OE HUMAN GSE33799 CREEDSID GENE 1430 DOWN	2/292	0.687359	0.744772	0.842586	0.315884	H2AFZ;CALM1
STAT6 KO MOUSE GSE25088 CREEDSID GENE 1160 DOWN	1/145	0.693814	0.750808	0.849465	0.310523	ARG1
SRF KD HUMAN GSE22606 CREEDSID GENE 2323 UP	2/296	0.694537	0.750808	0.830952	0.30289	TIMP2;HMOX1
CBX2 KO MOUSE GSE29485 CREEDSID GENE 381 DOWN	2/296	0.694537	0.750808	0.830952	0.30289	AES;PF4
BHLHA15 KO MOUSE GSE34232 CREEDSID GENE 172 DOWN	2/296	0.694537	0.750808	0.830952	0.30289	GRN;SMPDL3A
CLOCK KD HUMAN GSE50588 CREEDSID GENE 2782 DOWN	2/298	0.698075	0.754196	0.825253	0.296619	PIM1;S100A6
NCOA1 KO HUMAN GSE28645 CREEDSID GENE 1244 DOWN	1/148	0.701248	0.757106	0.832002	0.295272	MT-CO3
SPDEF KD HUMAN GSE48928 CREEDSID GENE 2897 DOWN	2/300	0.701579	0.757106	0.819631	0.290494	RNH1;S100A6
NCOA1 KD HUMAN GSE28645 CREEDSID GENE 888 DOWN	1/150	0.706104	0.761549	0.820751	0.285615	LGALS1
DLX5 DEFICIENCY MOUSE GSE22381 CREEDSID GENE 383 DOWN	2/303	0.706773	0.76183	0.811337	0.281571	IFITM3;THBS1
DMRTA2 OE MOUSE GSE25179 CREEDSID GENE 2204 DOWN	2/305	0.710193	0.765076	0.805899	0.275793	TGFBI;SMPDL3A
NANOG OE MOUSE GSE48370 CREEDSID GENE 2979 UP	1/152	0.710882	0.765376	0.809798	0.276343	PTPN18
MYC KD HUMAN GSE5823 CREEDSID GENE 2226 DOWN	2/307	0.713581	0.767839	0.800533	0.270147	YWHAB;ACP5
NFE2L2 KO MOUSE GSE18344 CREEDSID GENE 964 UP	1/155	0.717904	0.772046	0.793902	0.263115	YWHAZ
MYC ACTIVATION MOUSE GSE4356 CREEDSID GENE 752 DOWN	1/156	0.720207	0.773686	0.78874	0.258878	GABARAP
ESRRA KD HUMAN GSE50588 CREEDSID GENE 2821 DOWN	2/311	0.720257	0.773686	0.790008	0.259239	YWHAB;YWHAZ
NANOG OE MOUSE GSE48370 CREEDSID GENE 2980 DOWN	2/313	0.723546	0.776326	0.784847	0.25397	ADGRE5;ACTB
VAX2 KO MOUSE GSE19626 CREEDSID GENE 2370 DOWN	2/313	0.723546	0.776326	0.784847	0.25397	MS4A7;APOC1
FLI1 KD HUMAN GSE27524 CREEDSID GENE 1598 DOWN	1/158	0.724756	0.776733	0.778613	0.250651	UCP2
CREB1 DN MOUSE GSE17478 CREEDSID GENE 2199 DOWN	1/158	0.724756	0.776733	0.778613	0.250651	F13A1
NRL DEFICIENCY MOUSE GSE4051 CREEDSID GENE 262 DOWN	2/315	0.726802	0.777357	0.779752	0.24882	GPX1;SH3BGRL3
SMAD4 MUT MOUSE GSE47811 CREEDSID GENE 2626 DOWN	1/159	0.727004	0.777357	0.773646	0.246657	ALOX5AP
DEAF1 OE MOUSE GSE12367 CREEDSID GENE 1682 DOWN	1/159	0.727004	0.777357	0.773646	0.246657	YWHAZ
MBD3 KD MOUSE GSE31008 CREEDSID GENE 1325 DOWN	1/159	0.727004	0.777357	0.773646	0.246657	IFITM3
KLF5 KO MOUSE GSE43806 CREEDSID GENE 1427 DOWN	1/161	0.731444	0.781657	0.763898	0.238898	S100A10
TAL1 KD HUMAN GSE54075 CREEDSID GENE 2565 DOWN	2/319	0.733218	0.783106	0.769756	0.238864	MYL6;ARPC3
NANOG OE MOUSE GSE48370 CREEDSID GENE 2980 UP	1/163	0.735812	0.785426	0.75439	0.231433	APOC1
DLX5 OE MOUSE GSE22381 CREEDSID GENE 372 DOWN	1/164	0.737969	0.787279	0.749724	0.227806	ACTB
XBP1 KO MOUSE GSE52857 CREEDSID GENE 2766 UP	1/166	0.742232	0.791375	0.740561	0.220757	HMOX1
MYC KD HUMAN GSE5823 CREEDSID GENE 2206 UP	1/167	0.744337	0.792715	0.736062	0.217331	AIF1
STAT1 DEFICIENT MOUSE GSE48970 CREEDSID GENE 1520 UP	1/167	0.744337	0.792715	0.736062	0.217331	F13A1
FOXP3 DEFICIENCY MOUSE GSE35543 CREEDSID GENE 3037 UP	1/168	0.746425	0.794033	0.731618	0.213969	LGALS3
TWIST1 OE MOUSE GSE50002 CREEDSID GENE 1078 DOWN	1/168	0.746425	0.794033	0.731618	0.213969	TMSB4X
WT1 KO MOUSE GSE15325 CREEDSID GENE 2156 DOWN	1/169	0.748497	0.795331	0.727226	0.210669	CRIP1
RUNX1 KO MOUSE GSE34292 CREEDSID GENE 2397 DOWN	1/169	0.748497	0.795331	0.727226	0.210669	APOC1
TFAP2C KD HUMAN GSE15481 CREEDSID GENE 2964 DOWN	2/330	0.750209	0.796155	0.743521	0.21369	NCEH1;DHRS3
TP63 UNK HUMAN GSE20286 CREEDSID GENE 2452 DOWN	2/330	0.750209	0.796155	0.743521	0.21369	H2AFZ;TGFBI
MECP2 KO MOUSE GSE8720 CREEDSID GENE 2417 UP	1/170	0.750551	0.796155	0.722886	0.20743	SASH1
HSF1 KD HUMAN GSE3697 CREEDSID GENE 778 UP	2/331	0.751707	0.796477	0.741223	0.211551	SOAT1;GPNMB
TFAP2C SIRNA HUMAN GSE15481 CREEDSID GENE 2892 DOWN	2/331	0.751707	0.796477	0.741223	0.211551	NCEH1;DHRS3
SNAI1 KO MOUSE GSE53107 CREEDSID GENE 1448 DOWN	1/171	0.752589	0.796959	0.718597	0.204251	MAN2A1
MYB KD HUMAN GSE49286 CREEDSID GENE 1835 UP	2/333	0.75468	0.798721	0.736669	0.207344	H3F3A;S100A10
POU5F1 KD HUMAN GSE21135 CREEDSID GENE 1329 DOWN	1/173	0.756615	0.800316	0.710169	0.198066	HMOX1
SATB2 OE MOUSE GSE17490 CREEDSID GENE 2227 DOWN	1/174	0.758604	0.801965	0.706028	0.195058	TPI1
NR1I2 KO HUMAN GSE55746 CREEDSID GENE 2903 DOWN	1/177	0.764473	0.807713	0.693888	0.186356	MAFB
ATF6B KO MOUSE GSE35651 CREEDSID GENE 2659 UP	1/179	0.768307	0.810846	0.686021	0.180812	GRN
FOXL2 OE HUMAN GSE39890 CREEDSID GENE 2737 DOWN	1/179	0.768307	0.810846	0.686021	0.180812	PF4
DMRTA2 OE MOUSE GSE25179 CREEDSID GENE 2204 UP	1/180	0.770201	0.812386	0.682154	0.178113	ARG1
FOXO3 KO MOUSE GSE18326 CREEDSID GENE 2698 UP	1/184	0.777623	0.819751	0.667108	0.167787	MAN2A1
RARB KO MOUSE GSE19925 CREEDSID GENE 2999 UP	1/185	0.779441	0.821205	0.663449	0.165317	GM2A
NFYC KD MOUSE GSE56838 CREEDSID GENE 1343 DOWN	1/186	0.781244	0.82264	0.659829	0.16289	TSPO
BCL11B KO MOUSE GSE9330 CREEDSID GENE 28 UP	2/354	0.784091	0.825173	0.691974	0.168309	NRP1;TYROBP
GATA3 OE HUMAN GSE24249 CREEDSID GENE 649 UP	2/355	0.785411	0.826097	0.689979	0.166663	DHRS3;LY6E
KDM2B KD MOUSE GSE41298 CREEDSID GENE 1376 UP	1/189	0.786566	0.826846	0.6492	0.155859	PLA2G7
HSF1 KD HUMAN GSE3697 CREEDSID GENE 2093 UP	1/191	0.790043	0.829567	0.642301	0.15137	CALR
GATA4 ABLATION S105 PHOSPHORYLATION SITE MOUSE GSE30314 CREEDSID GENE 837 UP	1/191	0.790043	0.829567	0.642301	0.15137	UBL5
MYC KD HUMAN GSE5823 CREEDSID GENE 140 DOWN	1/192	0.79176	0.830903	0.638906	0.149183	S100A4
ARID3A OE MOUSE GSE56853 CREEDSID GENE 1338 DOWN	1/193	0.793463	0.831756	0.635546	0.147033	TGFBI
POU5F1 KD HUMAN GSE21135 CREEDSID GENE 1328 DOWN	1/193	0.793463	0.831756	0.635546	0.147033	HMOX1
VAX2 KO MOUSE GSE19626 CREEDSID GENE 2369 DOWN	1/194	0.795152	0.833059	0.632221	0.144919	ARG1
KLF13 KO MOUSE GSE25502 CREEDSID GENE 1821 DOWN	1/200	0.805003	0.842907	0.612972	0.132959	APP
IRF1 OE HUMAN GSE26817 CREEDSID GENE 2502 DOWN	1/205	0.812851	0.850648	0.597796	0.123867	ARG1
ZNF207 OE HUMAN GSE9951 CREEDSID GENE 1581 UP	1/206	0.814383	0.851297	0.594849	0.122137	MSRB1
GATA3 KO MOUSE GSE39864 CREEDSID GENE 1162 DOWN	1/206	0.814383	0.851297	0.594849	0.122137	NRP1
MYC KD HUMAN GSE5823 CREEDSID GENE 2702 DOWN	1/207	0.815902	0.852408	0.591931	0.120435	S100A4
JUN KO MOUSE GSE47898 CREEDSID GENE 3073 DOWN	1/209	0.818903	0.855065	0.58618	0.117112	ARG1
STAT1 DEFICIENT MOUSE GSE48970 CREEDSID GENE 1520 DOWN	1/211	0.821856	0.857669	0.580538	0.113896	ADGRE5
IRF9 OE HUMAN GSE50002 CREEDSID GENE 1665 UP	1/212	0.823314	0.858711	0.577757	0.112326	S100A4
NR3C1 KO MOUSE GSE23724 CREEDSID GENE 3014 UP	1/213	0.824761	0.85974	0.575003	0.110781	APOE
LIN28A KD MOUSE GSE37113 CREEDSID GENE 1751 DOWN	1/219	0.833196	0.868048	0.559006	0.102011	S100A10
MECP2 OE HUMAN GSE54258 CREEDSID GENE 824 UP	1/221	0.835917	0.869912	0.553868	0.0992676	TYROBP
MYC KD HUMAN GSE5823 CREEDSID GENE 137 DOWN	1/221	0.835917	0.869912	0.553868	0.0992676	S100A4
NEUROD1 KO MOUSE GSE35396 CREEDSID GENE 3092 DOWN	1/222	0.837261	0.870341	0.551334	0.0979277	FAM96A
WT1 KO MOUSE GSE15326 CREEDSID GENE 2248 DOWN	1/222	0.837261	0.870341	0.551334	0.0979277	FXYD5
NFE2L2 KO MOUSE GSE18344 CREEDSID GENE 960 UP	1/223	0.838594	0.870758	0.548822	0.0966086	THBS1
IRF4 KO MOUSE GSE40726 CREEDSID GENE 1527 DOWN	1/223	0.838594	0.870758	0.548822	0.0966086	ANXA2
GATA6 KO MOUSE GSE52317 CREEDSID GENE 357 UP	1/225	0.841227	0.872522	0.543866	0.094031	THBS1
BCL6 KD HUMAN GSE45838 CREEDSID GENE 1816 DOWN	1/225	0.841227	0.872522	0.543866	0.094031	ACP5
VAX2 KO MOUSE GSE19626 CREEDSID GENE 2371 UP	1/226	0.842528	0.873386	0.541422	0.0927718	ACP5
LEF1 KD HUMAN GSE42637 CREEDSID GENE 1775 DOWN	1/228	0.845098	0.875079	0.536597	0.090311	LAPTM5
IRF9 OE HUMAN GSE50002 CREEDSID GENE 1655 DOWN	1/228	0.845098	0.875079	0.536597	0.090311	LGALS3
GATA4 KO MOUSE GSE52317 CREEDSID GENE 356 DOWN	1/231	0.848874	0.878016	0.529517	0.0867583	TNFAIP2
TP63 OE HUMAN GSE20286 CREEDSID GENE 2455 DOWN	1/231	0.848874	0.878016	0.529517	0.0867583	LAPTM5
MYC KD HUMAN GSE5823 CREEDSID GENE 2226 UP	1/232	0.850112	0.87881	0.527197	0.0856098	AIF1
HMGA2 OE MOUSE GSE24071 CREEDSID GENE 2563 UP	1/234	0.852559	0.879879	0.522619	0.0833643	TMEM14C
SPDEF KD HUMAN GSE40985 CREEDSID GENE 2606 DOWN	1/234	0.852559	0.879879	0.522619	0.0833643	SASH1
FLI1 KD HUMAN GSE27524 CREEDSID GENE 1597 DOWN	1/234	0.852559	0.879879	0.522619	0.0833643	UCP2
BCL6 KD HUMAN GSE45838 CREEDSID GENE 1815 DOWN	1/236	0.854966	0.881876	0.518118	0.0811857	PLA2G7
NFE2L2 KO MOUSE GSE18344 CREEDSID GENE 962 UP	1/241	0.860814	0.887417	0.507195	0.0760167	GSN
CREM KO MOUSE GSE29592 CREEDSID GENE 2558 UP	1/244	0.86421	0.889936	0.500856	0.073095	APOC1
BHLHA15 KO MOUSE GSE34232 CREEDSID GENE 172 UP	1/244	0.86421	0.889936	0.500856	0.073095	SH3BGRL3
NRL DEFICIENCY MOUSE GSE4051 CREEDSID GENE 263 DOWN	1/247	0.867523	0.892855	0.494673	0.0702996	PLA2G7
FOXP1 KD HUMAN GSE32968 CREEDSID GENE 1809 UP	1/249	0.869687	0.89459	0.490633	0.0685032	ACP5
ATF6B KO MOUSE GSE35651 CREEDSID GENE 2659 DOWN	1/252	0.872867	0.897367	0.484695	0.0659048	ARL11
EOMES KO MOUSE GSE43387 CREEDSID GENE 2147 UP	1/253	0.87391	0.897452	0.482747	0.0650634	NRP1
FLI1 KD HUMAN GSE27524 CREEDSID GENE 1599 DOWN	1/253	0.87391	0.897452	0.482747	0.0650634	UCP2
CBX2 KO MOUSE GSE29485 CREEDSID GENE 380 DOWN	1/255	0.875971	0.899073	0.478897	0.0634168	PF4
SOX2 KO HUMAN GSE59234 CREEDSID GENE 2956 DOWN	1/257	0.877997	0.900659	0.475107	0.0618169	ARG1
ZXDC DEPLETION HUMAN GSE45417 CREEDSID GENE 3044 UP	1/258	0.878999	0.901191	0.473234	0.0610339	F13A1
GTF2I KO MOUSE GSE48790 CREEDSID GENE 1451 DOWN	1/259	0.879991	0.901714	0.471376	0.0602621	THBS1
MYC OE HUMAN GSE43730 CREEDSID GENE 359 UP	1/260	0.880976	0.902228	0.469532	0.0595012	PLA2G7
REST INHIBITION HUMAN GSE40695 CREEDSID GENE 1710 UP	1/261	0.881953	0.902239	0.467702	0.058751	MAN2A1
NEUROG1 OE HUMAN GSE18296 CREEDSID GENE 1426 UP	1/261	0.881953	0.902239	0.467702	0.058751	S100A4
TFAP2C SIRNA HUMAN GSE15481 CREEDSID GENE 2893 DOWN	1/263	0.883883	0.903703	0.464084	0.0572823	LY6E
FOXL2 KD HUMAN GSE39890 CREEDSID GENE 2739 UP	1/264	0.884836	0.903703	0.462296	0.0565634	TGFBI
DMRT1 KO MOUSE GSE27261 CREEDSID GENE 2740 DOWN	1/264	0.884836	0.903703	0.462296	0.0565634	AIF1
MYB KD HUMAN GSE49286 CREEDSID GENE 1839 DOWN	1/265	0.885781	0.904174	0.460521	0.0558545	TGFBI
RAG1 KO MOUSE GSE6858 CREEDSID GENE 1240 UP	1/267	0.887649	0.905586	0.457012	0.0544664	TMSB4X
PIN1 DEPLETION HUMAN GSE26262 CREEDSID GENE 477 UP	1/269	0.889486	0.906965	0.453555	0.0531166	COX4I1
SRF KD HUMAN GSE22606 CREEDSID GENE 2327 DOWN	1/270	0.890393	0.907395	0.451846	0.0524558	GPNMB
TFAP2C KD HUMAN GSE15481 CREEDSID GENE 2968 DOWN	1/272	0.892186	0.908726	0.448466	0.0511614	LY6E
IRF8 KO MOUSE GSE24972 CREEDSID GENE 2998 DOWN	1/273	0.893071	0.909132	0.446794	0.0505275	LGALS1
LMX1B KO MOUSE GSE10516 CREEDSID GENE 84 DOWN	1/276	0.895684	0.911295	0.441852	0.0486778	TPI1
FOXP3 ACTIVATION HUMAN GSE41087 CREEDSID GENE 1054 DOWN	1/277	0.896541	0.91167	0.440229	0.0480781	DHRS3
SOX2 DEFICIENCY HUMAN GSE42937 CREEDSID GENE 346 DOWN	1/278	0.89739	0.912038	0.438617	0.0474865	FNIP2
ESR1 KO MOUSE GSE9371 CREEDSID GENE 2430 UP	1/283	0.901536	0.915753	0.43073	0.0446473	THBS1
BACH2 KO MOUSE GSE30883 CREEDSID GENE 2701 UP	1/285	0.903148	0.915896	0.427653	0.0435646	AHNAK
FOXA1 OE HUMAN GSE49153 CREEDSID GENE 2703 UP	1/285	0.903148	0.915896	0.427653	0.0435646	HSP90AB1
NR1I3 KNOCKIN BACKGROUND MOUSE GSE40120 CREEDSID GENE 3071 UP	1/285	0.903148	0.915896	0.427653	0.0435646	MAFB
ZXDC DEPLET MOUSE GSE45417 CREEDSID GENE 1257 DOWN	1/286	0.903944	0.916205	0.426131	0.0430342	TREM2
FOXP3 INDUCTION MOUSE GSE35543 CREEDSID GENE 3036 DOWN	1/287	0.904733	0.916508	0.424619	0.0425109	DHRS3
GLI1 INHIBITION HUMAN GSE36855 CREEDSID GENE 643 UP	1/291	0.907826	0.918645	0.418676	0.040487	TNFAIP2
STAT6 KD HUMAN GSE50588 CREEDSID GENE 2805 DOWN	1/291	0.907826	0.918645	0.418676	0.040487	TPI1
FOSL1 KO MOUSE GSE43695 CREEDSID GENE 430 UP	1/297	0.91228	0.922653	0.410064	0.0376472	AIF1
MYC KD HUMAN GSE54872 CREEDSID GENE 1313 UP	1/299	0.913717	0.923036	0.40727	0.0367499	ARG1
IRF9 OE HUMAN GSE50002 CREEDSID GENE 1657 DOWN	1/299	0.913717	0.923036	0.40727	0.0367499	IFITM3
MYC KD HUMAN GSE54872 CREEDSID GENE 1308 UP	1/300	0.914426	0.923036	0.405887	0.0363101	PLA2G7
EPAS1 KD HUMAN GSE54360 CREEDSID GENE 2882 UP	1/301	0.91513	0.923036	0.404513	0.035876	HSP90AB1
MYC KD HUMAN GSE5823 CREEDSID GENE 139 DOWN	1/301	0.91513	0.923036	0.404513	0.035876	S100A4
ZNF658 KD HUMAN GSE59385 CREEDSID GENE 2924 UP	1/310	0.92121	0.928667	0.392551	0.0322157	YWHAZ
FOXP1 KD HUMAN GSE32968 CREEDSID GENE 1809 DOWN	1/312	0.922501	0.929467	0.389986	0.031459	HMOX1
MYC KD HUMAN GSE54872 CREEDSID GENE 1307 UP	1/314	0.923771	0.930245	0.387455	0.0307217	PLA2G7
ZXDC KD HUMAN GSE45417 CREEDSID GENE 531 DOWN	1/315	0.924398	0.930375	0.386201	0.0303601	F13A1
MYC KD HUMAN GSE5823 CREEDSID GENE 2702 UP	1/318	0.92625	0.931736	0.382487	0.0293029	CHCHD2
ETS2 KD HUMAN GSE43459 CREEDSID GENE 34 UP	1/321	0.928056	0.933051	0.378843	0.0282857	APRT
ETS2 KD HUMAN GSE43459 CREEDSID GENE 156 DOWN	1/322	0.928648	0.933144	0.377644	0.0279553	APRT
IRX5 KO MOUSE GSE38826 CREEDSID GENE 2744 UP	1/323	0.929235	0.933232	0.376452	0.027629	S100A6
CEBPA UNK HUMAN GSE33223 CREEDSID GENE 2097 UP	1/327	0.931537	0.935041	0.371756	0.0263646	NCEH1
HSF1 KD HUMAN GSE3697 CREEDSID GENE 779 UP	1/328	0.932101	0.935105	0.3706	0.0260584	GPNMB
RORC KO MOUSE GSE27241 CREEDSID GENE 1686 DOWN	1/330	0.933215	0.935719	0.36831	0.0254576	TMEM14C
ETS2 KD HUMAN GSE43459 CREEDSID GENE 2888 DOWN	1/337	0.936972	0.938982	0.360507	0.0234699	APRT
MYC KD HUMAN GSE5823 CREEDSID GENE 140 UP	1/346	0.941495	0.943009	0.350941	0.021157	AIF1
EGR3 KD HUMAN GSE52108 CREEDSID GENE 2231 DOWN	1/352	0.944329	0.945342	0.344836	0.0197522	FN1
MYC KD HUMAN GSE5823 CREEDSID GENE 2220 DOWN	1/394	0.960694	0.961209	0.307319	0.0123232	ERP29
DUX4 OE HUMAN GSE33799 CREEDSID GENE 1429 UP	1/451	0.975522	0.975522	0.267605	0.00663207	PIM1

## Sheet: Transcription_Factor_PPIs
Term	Overlap	P.value	Adjusted.P.value	Odds.Ratio	Combined.Score	Genes
ATF2	16/237	9.82753e-11	1.23827e-08	9.72764	224.156	APP;HSP90AB1;TPI1;AHNAK;YWHAB;PGAM1;YWHAZ;MYL6;PRDX5;ERP29;CALR;VIM;P4HB;GAPDH;S100A11;S100A10
HNF1A	8/52	8.66011e-09	5.45587e-07	23.3695	433.845	ANXA2;FABP5;YWHAB;VIM;YWHAZ;SMPDL3A;ACTB;AES
ESR1	22/871	2.19712e-06	9.2279e-05	3.51471	45.7909	HSP90AB1;GSN;ANXA2;AHNAK;YWHAB;ARG1;H3F3A;IQGAP1;PLA2G7;HIF1A;YWHAZ;ACTB;EEF1A1;MYL6;MYH9;SEC61B;P4HB;CALM1;CTSD;PTMA;GAPDH;PLEC
XRCC4	3/33	0.00238116	0.0619547	12.4579	75.2476	AHNAK;VIM;CALM1
NR4A1	5/115	0.00245852	0.0619547	5.71164	34.3166	EEF1A1;HSP90AB1;HIF1A;YWHAZ;CENPB
MYC	16/957	0.00484414	0.101727	2.20075	11.73	RNH1;ANXA2;AHNAK;YWHAB;ARG1;H2AFZ;FN1;CYBA;IQGAP1;HIF1A;ACTB;ATP5J2;LGALS1;PIM1;CALM1;CTSD
SP1	7/263	0.0056995	0.102591	3.45449	17.8506	TPI1;ANXA2;MYH9;VIM;CALM1;HIF1A;PLEC
AR	7/271	0.00668116	0.105228	3.34844	16.7705	GSN;CALR;CALM1;HIF1A;GAPDH;ACTB;AES
MAX	4/96	0.00773783	0.10833	5.43368	26.4166	HSP90AB1;FTH1;PIM1;HIF1A
PRDM1	2/19	0.0101862	0.128346	14.5743	66.8482	HSP90AB1;AES
NR3C1	6/239	0.0133693	0.134908	3.23622	13.9636	HSP90AB1;FTH1;CALR;CALM1;CENPB;PTMS
CBX3	4/114	0.0139056	0.134908	4.54039	19.4123	H3F3A;PIM1;FN1;PTMS
SMARCB1	4/116	0.0147383	0.134908	4.45886	18.8044	APP;CALR;YWHAZ;GABARAP
CTNNB1	8/398	0.0160119	0.134908	2.59048	10.7101	APP;LGALS3;HSP90AB1;YWHAB;CLTA;IQGAP1;HIF1A;YWHAZ
KLF7	1/2	0.0161347	0.134908	123.211	508.466	APP
ILF2	5/184	0.0171311	0.134908	3.49767	14.2245	EEF1A1;LAMP1;SOAT1;FN1;GABARAP
IRF3	3/75	0.0230335	0.168529	5.17977	19.5319	HSP90AB1;MAFB;HMOX1
SETDB1	4/136	0.0248161	0.168529	3.77944	13.9698	HSP90AB1;TPI1;VIM;S100A10
TRIM28	5/204	0.0254132	0.168529	3.14294	11.5424	FTH1;H3F3A;FN1;VIM;YWHAZ
GFI1B	3/80	0.0272231	0.171505	4.8422	17.4498	GRN;CENPB;AES
MYB	3/84	0.0308475	0.185085	4.60214	16.0095	COX7B;CLTA;PTMS
SMAD2	7/384	0.0371761	0.200994	2.33126	7.67471	EEF1A1;PSAP;CLTA;S100A4;RHOA;TPT1;PTMS
EP300	8/473	0.0390974	0.200994	2.16428	7.01594	ANXA2;H3F3A;FN1;HIF1A;PTMA;GAPDH;ACTB;PTMS
FOXP2	1/5	0.0398529	0.200994	30.7981	99.2488	HSP90AB1
CDKN1B	3/93	0.0398797	0.200994	4.14004	13.3388	YWHAB;PIM1;YWHAZ
ERG	2/41	0.043515	0.210881	6.34583	19.892	APP;ACTB
ETS1	3/102	0.0501002	0.227797	3.76196	11.2623	APP;CENPB;PLEC
NOD2	2/45	0.0514535	0.227797	5.75436	17.0736	HSP90AB1;VIM
ATF3	2/46	0.0535134	0.227797	5.6233	16.464	HSP90AB1;ACTB
SP2	1/7	0.0553485	0.227797	20.53	59.4161	APP
NFKB1	5/254	0.0560453	0.227797	2.50544	7.21965	MYL6;HSP90AB1;MYH9;VIM;CALM1
NFATC1	2/50	0.062036	0.233481	5.15365	14.3273	PIM1;YWHAZ
PADI4	1/8	0.0630028	0.233481	17.5963	48.6462	APP
LMX1B	1/8	0.0630028	0.233481	17.5963	48.6462	APP
TP53	9/628	0.0699135	0.251689	1.82638	4.85908	HSP90AB1;TMSB4X;S100A4;MIF;HIF1A;YWHAZ;GAPDH;THBS1;TPT1
YY1	3/120	0.0739181	0.258713	3.18029	8.28402	APP;GRN;ACTB
TCF4	2/57	0.0779516	0.265457	4.49614	11.4726	LGALS3;CALM1
TARDBP	2/59	0.0827116	0.268142	4.33794	10.8119	APP;FN1
SMAD3	6/375	0.0849958	0.268142	2.02929	5.00251	APP;NFIC;S100A4;VIM;HIF1A;ACTB
CTCF	2/60	0.0851244	0.268142	4.26293	10.5023	H2AFZ;FAU
HTT	5/293	0.0902485	0.272537	2.16185	5.19965	SH3GLB1;CHCHD2;HSP90AB1;COX6C;GAPDH
MXI1	1/12	0.0930087	0.272537	11.1954	26.5897	APP
HEY1	1/12	0.0930087	0.272537	11.1954	26.5897	LAPTM5
FOXA2	1/15	0.114885	0.321677	8.79503	19.0309	HIF1A
SIRT6	1/15	0.114885	0.321677	8.79503	19.0309	VIM
HNF4G	1/16	0.122059	0.327223	8.20828	17.264	GAPDH
RCOR3	1/16	0.122059	0.327223	8.20828	17.264	APP
RAD21	4/237	0.126797	0.332841	2.13017	4.39916	CSTB;HSP90AB1;ARG1;TMSB4X
STAT3	4/246	0.139669	0.345984	2.05001	4.0354	HSP90AB1;PIM1;HIF1A;PTMA
KRT7	1/19	0.143239	0.345984	6.8392	13.2902	LAPTM5
MAFK	1/19	0.143239	0.345984	6.8392	13.2902	HIF1A
BCL11A	1/19	0.143239	0.345984	6.8392	13.2902	APP
STAT6	2/83	0.145533	0.345984	3.04892	5.87634	EEF1A1;ANXA2
PHF8	1/20	0.150185	0.350432	6.47891	12.2833	APP
BRF1	1/22	0.16391	0.375504	5.86128	10.5998	APP
NFIC	1/23	0.17069	0.384053	5.59458	9.89068	HSP90AB1
ESR2	5/365	0.175159	0.387194	1.72311	3.00176	MYL6;GSN;VIM;CALM1;ACTB
UPF1	2/98	0.188486	0.407265	2.57057	4.2896	FN1;YWHAZ
BHLHE40	1/26	0.190703	0.407265	4.92248	8.15673	VIM
ZBTB7A	1/29	0.210237	0.423268	4.39441	6.85318	EEF1A1
E2F6	1/29	0.210237	0.423268	4.39441	6.85318	APP
NEUROD1	1/30	0.216643	0.423268	4.24266	6.48917	CALM1
FOS	3/199	0.21879	0.423268	1.89084	2.87339	APP;YWHAB;TMSB10
ILF3	4/297	0.221007	0.423268	1.68877	2.54931	EEF1A1;LAMP1;FN1;GABARAP
KLF4	1/31	0.222998	0.423268	4.10104	6.15399	APP
FOXM1	1/31	0.222998	0.423268	4.10104	6.15399	HSP90AB1
NR1I2	1/33	0.235554	0.423268	3.84433	5.5582	HSP90AB1
SMARCC2	2/114	0.235883	0.423268	2.20156	3.17998	PSAP;ACTB
YAP1	2/115	0.238874	0.423268	2.18197	3.12419	IQGAP1;YWHAZ
NR2C2	1/34	0.241756	0.423268	3.72765	5.29261	HSP90AB1
CBFB	1/34	0.241756	0.423268	3.72765	5.29261	APP
PPARG	2/116	0.241867	0.423268	2.16272	3.06969	APP;HSP90AB1
TP63	2/120	0.253856	0.438162	2.08898	2.86397	EEF1A1;HSP90AB1
SMARCA4	3/219	0.261803	0.445772	1.71401	2.29706	H3F3A;HIF1A;ACTB
CREM	1/39	0.272025	0.448398	3.23635	4.21328	EMP3
RARG	1/40	0.277933	0.448398	3.15321	4.03729	H2AFZ
PPARD	1/40	0.277933	0.448398	3.15321	4.03729	HSP90AB1
RUNX3	1/41	0.283794	0.448398	3.07422	3.87201	PIM1
GATA4	1/42	0.289607	0.448398	2.99909	3.71657	ACTB
MITF	1/42	0.289607	0.448398	2.99909	3.71657	APP
NFYA	1/42	0.289607	0.448398	2.99909	3.71657	APP
POU5F1	4/338	0.2935	0.448398	1.47836	1.81229	EEF1A1;ANXA2;AHNAK;GAPDH
USF1	1/43	0.295373	0.448398	2.92754	3.57018	APP
TCOF1	1/44	0.301093	0.451639	2.85931	3.43213	SH3GLB1
PCGF2	1/45	0.306766	0.453133	2.79418	3.3018	HIF1A
SMAD4	3/245	0.319066	0.453133	1.52783	1.74533	EEF1A1;GPNMB;FN1
CEBPB	2/142	0.319708	0.453133	1.75875	2.00558	NFIC;RHOA
JUN	3/248	0.325711	0.453133	1.50889	1.6926	APP;MAFB;HIF1A
TCF3	3/248	0.325711	0.453133	1.50889	1.6926	EEF1B2;COX7A2;CALM1
ELK1	1/49	0.329007	0.453133	2.56082	2.8468	APP
MEF2C	1/50	0.334455	0.453133	2.50843	2.74736	YWHAZ
STAT2	1/50	0.334455	0.453133	2.50843	2.74736	HSP90AB1
TAF7	1/50	0.334455	0.453133	2.50843	2.74736	FAU
NCOR1	2/155	0.358048	0.479937	1.60825	1.65182	YWHAZ;PTMA
NFE2L2	1/61	0.391562	0.519334	2.04741	1.91968	PTMA
PPARGC1A	1/64	0.406272	0.533233	1.94962	1.75608	IQGAP1
CHD1	1/65	0.411097	0.534002	1.91906	1.7059	H3F3A
SPI1	1/66	0.415883	0.534706	1.88944	1.6577	PIM1
SREBF1	1/69	0.430009	0.547284	1.80581	1.52401	HSP90AB1
BRCA1	4/418	0.439752	0.554088	1.18779	0.975825	NPC2;PSAP;HIF1A;YWHAZ
SMAD1	2/192	0.462088	0.570108	1.29263	0.997913	APP;RAP2A
NFE2	1/77	0.466041	0.570108	1.61507	1.23308	H3F3A
HDAC8	1/77	0.466041	0.570108	1.61507	1.23308	FN1
STAT1	2/196	0.472759	0.572766	1.26572	0.94824	HSP90AB1;PIM1
STAT5B	1/81	0.483199	0.579364	1.53401	1.11572	APP
CCNE1	1/82	0.487402	0.579364	1.51499	1.08877	CALM1
NCOA1	1/89	0.515887	0.605416	1.39399	0.922633	HIF1A
SIN3A	2/214	0.519168	0.605416	1.15719	0.758572	PTMA;S100A10
EED	1/91	0.523733	0.605416	1.36287	0.881468	HSP90AB1
SIRT3	1/95	0.539048	0.610649	1.30461	0.806187	GRN
FOXP3	3/350	0.541378	0.610649	1.05981	0.65034	GSN;IQGAP1;PLEC
STAT5A	1/96	0.542799	0.610649	1.29081	0.788708	FN1
RUNX1	1/106	0.578685	0.639599	1.16729	0.638503	AES
EPAS1	1/106	0.578685	0.639599	1.16729	0.638503	HIF1A
CCND1	1/108	0.585519	0.641525	1.14535	0.613058	CALM1
CEBPA	1/113	0.602125	0.654033	1.09394	0.554946	PGAM1
HIF1A	1/126	0.642272	0.691678	0.979528	0.433679	HSP90AB1
CREB1	1/134	0.664949	0.71003	0.920235	0.375498	VIM
NANOG	1/160	0.729233	0.765694	0.768741	0.24274	GAPDH
TBP	1/160	0.729233	0.765694	0.768741	0.24274	CREG1
TAF1	1/171	0.752589	0.779127	0.718597	0.204251	LRP1
RARA	1/175	0.760576	0.779127	0.701935	0.192105	FN1
RNF2	1/175	0.760576	0.779127	0.701935	0.192105	ACTB
NOTCH1	1/204	0.811307	0.824393	0.600771	0.125626	APP
HDAC2	2/387	0.824094	0.830687	0.631591	0.122194	HIF1A;PTMA
POLR2A	1/239	0.858503	0.858503	0.511509	0.0780381	ACTB

## Sheet: Enrichr_Submissions_TF
Term	Overlap	P.value	Adjusted.P.value	Odds.Ratio	Combined.Score	Genes
JUND	49/299	1.32042e-50	2.22226e-47	33.9756	3902.15	IFITM3;APP;HSP90AB1;ACTB;LGALS3;LGALS1;FTH1;PIM1;RACK1;TIMP2;SH3BGRL3;TMSB10;CTSD;GPX1;TPI1;ANXA2;GPX4;MIF;EMP3;YWHAZ;EEF1A1;NPC2;S100A6;MYH9;S100A4;PTMA;GAPDH;LY6E;CSTB;GRN;AHNAK;HIF1A;THBS1;CRIP1;GNAI2;PSAP;HMOX1;APOE;S100A11;S100A10;GSN;FN1;TGFBI;CALR;VIM;P4HB;CALM1;ITM2B;TPT1
DRAP1	48/299	4.43522e-49	2.48816e-46	32.8572	3658.23	IFITM3;CSTB;GRN;HSP90AB1;COX4I1;COX7A2;ACTB;GNAI2;EEF1B2;CHCHD2;PRDX5;LGALS1;FTH1;PSAP;RACK1;TSPO;SH3BGRL3;ROMO1;APOE;TMSB10;CTSD;S100A11;S100A10;COX8A;PRELID1;GPX1;TPI1;ANXA2;GPX4;H2AFZ;PGAM1;CYBA;MIF;EMP3;RHOA;APRT;AES;EEF1A1;MYL6;S100A6;S100A4;CALR;FAU;VIM;P4HB;GAPDH;TPT1;LY6E
ZFP36L2	48/299	4.43522e-49	2.48816e-46	32.8572	3658.23	IFITM3;APP;CSTB;GRN;HSP90AB1;AHNAK;HIF1A;THBS1;CRIP1;ACTB;LGALS3;LGALS1;FTH1;TMSB4X;PSAP;UCP2;COTL1;PIM1;TIMP2;HMOX1;SH3BGRL3;APOE;TMSB10;S100A11;S100A10;GSN;ANXA2;FN1;LAPTM5;CYBA;EMP3;YWHAZ;DHRS3;EEF1A1;MAFB;S100A6;MYH9;S100A4;TGFBI;FXYD5;VIM;CALM1;PTMA;GAPDH;ITM2B;TPT1;LY6E;PLEC
CEBPB	46/299	4.52612e-46	1.52349e-43	30.6975	3205.1	IFITM3;CSTB;GRN;HSP90AB1;AHNAK;TNFAIP2;HIF1A;THBS1;ACTB;LGALS3;LGALS1;GPNMB;FTH1;PSAP;COTL1;PIM1;TIMP2;HMOX1;CTSH;TSPO;SH3BGRL3;APOE;TMSB10;CTSD;S100A11;S100A10;GPX1;GSN;ANXA2;FN1;LAPTM5;CYBA;MIF;EMP3;TYROBP;MAFB;FABP5;NPC2;ALOX5AP;S100A6;MYH9;S100A4;TGFBI;VIM;GAPDH;LY6E
STAT6	46/299	4.52612e-46	1.52349e-43	30.6975	3205.1	IFITM3;APP;NRP1;CSTB;GRN;AHNAK;LRP1;TNFAIP2;IQGAP1;HIF1A;THBS1;ACTB;GNAI2;LGALS3;LGALS1;ALDH2;ADGRE5;FTH1;PSAP;UCP2;COTL1;PIM1;TIMP2;HMOX1;CTSH;APOE;CTSD;S100A11;S100A10;GSN;ANXA2;FN1;LAPTM5;CYBA;EMP3;YWHAZ;DHRS3;S100A6;MYH9;S100A4;TGFBI;FXYD5;CALR;VIM;LY6E;PLEC
CENPB	45/299	1.37413e-44	3.85443e-42	29.6548	2995.01	IFITM3;CSTB;GRN;HSP90AB1;AHNAK;COX4I1;THBS1;ACTB;PTMS;GNAI2;LGALS1;FTH1;PSAP;UCP2;TSPO;SH3BGRL3;APOE;CTSD;S100A10;COX8A;GPX1;TPI1;GSN;ANXA2;GPX4;H2AFZ;CYBA;MIF;EMP3;YWHAZ;APRT;AES;EEF1A1;MYL6;NFIC;S100A6;MYH9;S100A4;TGFBI;CALR;VIM;P4HB;GAPDH;LY6E;PLEC
CARHSP1	44/299	4.03067e-43	8.47952e-41	28.6358	2795.35	IFITM3;CSTB;GRN;AHNAK;THBS1;CRIP1;ACTB;GNAI2;LGALS3;LGALS1;FTH1;PSAP;COTL1;PIM1;TIMP2;HMOX1;TSPO;SH3BGRL3;APOE;TMSB10;CTSD;S100A11;S100A10;GPX1;TPI1;GSN;ANXA2;PGAM1;FN1;EMP3;YWHAZ;DHRS3;MYL6;FABP5;NPC2;S100A6;MYH9;S100A4;TGFBI;VIM;P4HB;PTMA;GAPDH;LY6E
XBP1	44/299	4.03067e-43	8.47952e-41	28.6358	2795.35	IFITM3;APP;CSTB;GRN;HSP90AB1;AHNAK;HIF1A;THBS1;ACTB;EEF1B2;LGALS3;LGALS1;FTH1;PSAP;PIM1;RACK1;TIMP2;HMOX1;SH3BGRL3;APOE;CTSD;S100A11;S100A10;GPX1;TPI1;ANXA2;GPX4;H2AFZ;FN1;MIF;YWHAZ;EEF1A1;FABP5;NPC2;S100A6;MYH9;TGFBI;CALR;VIM;P4HB;GAPDH;ITM2B;TPT1;LY6E
CEBPA	43/299	1.14182e-41	1.37263e-39	27.64	2605.72	IFITM3;APP;NRP1;CSTB;GRN;AHNAK;LRP1;TNFAIP2;HIF1A;THBS1;CRIP1;LGALS3;LGALS1;ALDH2;GPNMB;FTH1;CREG1;UCP2;COTL1;PIM1;TIMP2;HMOX1;CTSH;TSPO;APOE;PLTP;CTSD;S100A10;GPX1;GSN;ANXA2;FN1;LAPTM5;MPEG1;DHRS3;TYROBP;MAFB;FABP5;S100A6;S100A4;TGFBI;VIM;LY6E
EDF1	43/299	1.14182e-41	1.37263e-39	27.64	2605.72	CSTB;HSP90AB1;YWHAB;COX4I1;COX7A2;ACTB;GABARAP;EEF1B2;CHCHD2;PRDX5;LGALS1;FTH1;PSAP;RACK1;SH3BGRL3;ROMO1;SEC61B;TMSB10;SERF2;S100A10;COX8A;GPX1;TPI1;ANXA2;GPX4;H2AFZ;PGAM1;MIF;COX6C;YWHAZ;APRT;EEF1A1;MYL6;ARPC3;S100A6;CALR;FAU;VIM;P4HB;PTMA;GAPDH;ITM2B;TPT1
H1F0	43/299	1.14182e-41	1.37263e-39	27.64	2605.72	IFITM3;APP;CSTB;GRN;HSP90AB1;AHNAK;THBS1;ACTB;LGALS3;LGALS1;ALDH2;FTH1;PSAP;RACK1;TIMP2;HMOX1;APOE;CTSD;S100A11;S100A10;GPX1;TPI1;GSN;ANXA2;GPX4;H2AFZ;PGAM1;FN1;MIF;YWHAZ;EEF1A1;FABP5;S100A6;MYH9;S100A4;TGFBI;CALR;VIM;P4HB;GAPDH;ITM2B;TPT1;LY6E
ID2	43/299	1.14182e-41	1.37263e-39	27.64	2605.72	IFITM3;APP;NRP1;CSTB;GRN;HSP90AB1;AHNAK;HIF1A;THBS1;CRIP1;ACTB;LGALS3;LGALS1;FTH1;PSAP;COTL1;PIM1;TIMP2;HMOX1;CTSH;SH3BGRL3;APOE;TMSB10;CTSD;S100A11;S100A10;GSN;ANXA2;H2AFZ;FN1;EMP3;DHRS3;EEF1A1;MAFB;FABP5;NPC2;S100A6;S100A4;TGFBI;VIM;GAPDH;ITM2B;LY6E
NCOA3	43/299	1.14182e-41	1.37263e-39	27.64	2605.72	IFITM3;APP;NRP1;CSTB;GRN;HSP90AB1;AHNAK;IQGAP1;HIF1A;THBS1;ACTB;GNAI2;LGALS3;LGALS1;FTH1;PSAP;RACK1;TIMP2;HMOX1;APOE;CTSD;S100A10;TPI1;GSN;ANXA2;H2AFZ;FN1;MIF;YWHAZ;EEF1A1;S100A6;MYH9;S100A4;TGFBI;CALR;VIM;P4HB;CALM1;PTMA;GAPDH;ITM2B;TPT1;PLEC
PLXNB2	43/299	1.14182e-41	1.37263e-39	27.64	2605.72	IFITM3;APP;NRP1;CSTB;GRN;HSP90AB1;AHNAK;LRP1;TNFAIP2;IQGAP1;THBS1;ACTB;GNAI2;LGALS3;LGALS1;LAMP1;ALDH2;FTH1;PSAP;COTL1;TIMP2;HMOX1;CTSH;APOE;CTSD;S100A11;S100A10;GPX1;GSN;ANXA2;FN1;YWHAZ;DHRS3;S100A6;MYH9;S100A4;TGFBI;CALR;VIM;P4HB;GAPDH;LY6E;PLEC
NR2F6	42/299	3.12253e-40	3.28452e-38	26.6667	2425.73	IFITM3;APP;CSTB;GRN;RNH1;HSP90AB1;AHNAK;LRP1;TNFAIP2;THBS1;CRIP1;ACTB;LGALS3;LGALS1;FTH1;TIMP2;HMOX1;CTSH;TSPO;APOE;CTSD;S100A11;S100A10;GPX1;GSN;ANXA2;GPX4;FN1;CYBA;MIF;DHRS3;AES;FABP5;NFIC;S100A6;MYH9;S100A4;TGFBI;VIM;GAPDH;LY6E;PLEC
POLR2L	42/299	3.12253e-40	3.28452e-38	26.6667	2425.73	IFITM3;CSTB;COX7B;HSP90AB1;COX4I1;COX7A2;ACTB;EEF1B2;UBL5;CHCHD2;LGALS1;FTH1;RACK1;TSPO;SH3BGRL3;ROMO1;SEC61B;TMSB10;SERF2;S100A11;S100A10;COX8A;GPX1;TPI1;ANXA2;GPX4;H2AFZ;PGAM1;MIF;COX6C;APRT;EEF1A1;MYL6;S100A6;S100A4;CALR;FAU;VIM;P4HB;PTMA;GAPDH;TPT1
ZFP36	41/299	8.23962e-39	7.70404e-37	25.7153	2255.02	IFITM3;CSTB;GRN;AHNAK;TNFAIP2;HIF1A;THBS1;CRIP1;ACTB;LGALS3;LGALS1;FTH1;PSAP;UCP2;PIM1;TIMP2;HMOX1;CTSH;TSPO;SH3BGRL3;APOE;CTSD;S100A11;S100A10;GSN;ANXA2;FN1;LAPTM5;CYBA;EMP3;TYROBP;MAFB;S100A6;MYH9;S100A4;TGFBI;FXYD5;VIM;GAPDH;ITM2B;LY6E
ZFP36L1	41/299	8.23962e-39	7.70404e-37	25.7153	2255.02	IFITM3;APP;NRP1;CSTB;GRN;HSP90AB1;AHNAK;HIF1A;THBS1;ACTB;LGALS3;LGALS1;FTH1;PSAP;COTL1;PIM1;TIMP2;HMOX1;CTSH;APOE;S100A11;S100A10;GSN;ANXA2;FN1;EMP3;YWHAZ;DHRS3;EEF1A1;MAFB;FABP5;S100A6;MYH9;S100A4;TGFBI;VIM;PTMA;GAPDH;ITM2B;LY6E;PLEC
EIF3K	40/299	2.09696e-37	1.60417e-35	24.7851	2093.23	CSTB;COX7B;HSP90AB1;YWHAB;COX4I1;COX7A2;ACTB;EEF1B2;CHCHD2;PRDX5;LGALS1;FTH1;PSAP;RACK1;SH3BGRL3;SEC61B;TMSB10;SERF2;S100A10;COX8A;GPX1;TPI1;ANXA2;GPX4;H2AFZ;MIF;COX6C;YWHAZ;APRT;EEF1A1;MYL6;ARPC3;S100A6;TOMM7;FAU;VIM;P4HB;PTMA;GAPDH;TPT1
TCEAL8	40/299	2.09696e-37	1.60417e-35	24.7851	2093.23	IFITM3;APP;CSTB;COX7B;HSP90AB1;COX7A2;THBS1;ACTB;EEF1B2;LGALS3;LGALS1;FTH1;TMSB4X;PSAP;COTL1;TIMP2;CTSH;SH3BGRL3;APOE;TMSB10;S100A10;GPX1;TPI1;ANXA2;GPX4;H2AFZ;FN1;MIF;EEF1A1;FABP5;NPC2;S100A6;S100A4;TGFBI;CALR;VIM;GAPDH;ITM2B;TPT1;LY6E
TCF25	40/299	2.09696e-37	1.60417e-35	24.7851	2093.23	APP;CSTB;GRN;HSP90AB1;AHNAK;YWHAB;COX4I1;ACTB;GNAI2;EEF1B2;PRDX5;LGALS1;LAMP1;FTH1;PSAP;RACK1;TMSB10;CTSD;SERF2;S100A10;COX8A;TPI1;ANXA2;GPX4;H2AFZ;PGAM1;MIF;YWHAZ;EEF1A1;MYL6;MYH9;CALR;FAU;VIM;P4HB;CALM1;PTMA;GAPDH;ITM2B;TPT1
ZNF385A	40/299	2.09696e-37	1.60417e-35	24.7851	2093.23	IFITM3;NRP1;CSTB;GRN;AHNAK;LRP1;TNFAIP2;THBS1;GNAI2;LGALS3;LGALS1;ALDH2;GPNMB;FTH1;PSAP;UCP2;COTL1;PIM1;TIMP2;HMOX1;CTSH;SH3BGRL3;APOE;PLTP;CTSD;S100A10;GSN;ANXA2;FN1;LAPTM5;EMP3;DHRS3;MAFB;NFIC;S100A6;S100A4;TGFBI;VIM;LY6E;PLEC
IGHM	39/299	5.14442e-36	3.46322e-34	23.8756	1940.02	IFITM3;CSTB;GRN;AHNAK;LST1;MS4A7;TNFAIP2;F13A1;PLA2G7;THBS1;CRIP1;AIF1;ACTB;LGALS3;LGALS1;GPNMB;UCP2;COTL1;HMOX1;CTSH;ACP5;APOE;CTSD;S100A10;CD52;GSN;ANXA2;FN1;LAPTM5;MPEG1;TYROBP;MAFB;FABP5;ALOX5AP;APOC1;S100A6;S100A4;TGFBI;VIM
RNF166	39/299	5.14442e-36	3.46322e-34	23.8756	1940.02	IFITM3;CSTB;GRN;AHNAK;TNFAIP2;ACTB;GNAI2;LGALS3;LGALS1;ADGRE5;FTH1;PSAP;UCP2;COTL1;TIMP2;HMOX1;CTSH;TSPO;SH3BGRL3;CTSD;S100A10;GPX1;ANXA2;GPX4;LAPTM5;CYBA;EMP3;DHRS3;APRT;AES;TYROBP;ALOX5AP;S100A6;MYH9;S100A4;FXYD5;VIM;LY6E;PLEC
TSC22D1	39/299	5.14442e-36	3.46322e-34	23.8756	1940.02	IFITM3;APP;NRP1;CSTB;GRN;HSP90AB1;AHNAK;HIF1A;THBS1;ACTB;LGALS3;LGALS1;FTH1;PSAP;TIMP2;APOE;TMSB10;CTSD;S100A10;TPI1;GSN;ANXA2;H2AFZ;FN1;YWHAZ;EEF1A1;FABP5;NPC2;S100A6;MYH9;S100A4;TGFBI;VIM;CALM1;PTMA;GAPDH;ITM2B;TPT1;LY6E
ATF4	38/299	1.21594e-34	5.68452e-33	22.9862	1795.05	IFITM3;CSTB;GRN;HSP90AB1;COX4I1;HIF1A;ACTB;EEF1B2;LGALS3;LGALS1;FTH1;PSAP;PIM1;RACK1;HMOX1;TMSB10;S100A11;S100A10;GPX1;TPI1;ANXA2;GPX4;H2AFZ;PGAM1;MIF;YWHAZ;RHOA;EEF1A1;MYL6;S100A6;CALR;FAU;VIM;P4HB;PTMA;GAPDH;ITM2B;TPT1
HIST1H1C	38/299	1.21594e-34	5.68452e-33	22.9862	1795.05	IFITM3;CSTB;GRN;HSP90AB1;AHNAK;THBS1;CRIP1;ACTB;LGALS3;LGALS1;GPNMB;FTH1;PSAP;RACK1;HMOX1;CTSH;APOE;CTSD;S100A11;S100A10;GPX1;TPI1;GSN;ANXA2;H2AFZ;FN1;MIF;EEF1A1;FABP5;S100A6;MYH9;S100A4;TGFBI;CALR;VIM;P4HB;GAPDH;LY6E
JUNB	38/299	1.21594e-34	5.68452e-33	22.9862	1795.05	IFITM3;CSTB;GRN;AHNAK;TNFAIP2;HIF1A;THBS1;ACTB;LGALS3;LGALS1;FTH1;PSAP;COTL1;PIM1;HMOX1;TSPO;SH3BGRL3;APOE;CTSD;S100A11;S100A10;GPX1;GSN;ANXA2;FN1;LAPTM5;CYBA;EMP3;MAFB;FABP5;S100A6;MYH9;S100A4;TGFBI;FXYD5;VIM;GAPDH;LY6E
LYL1	38/299	1.21594e-34	5.68452e-33	22.9862	1795.05	IFITM3;CSTB;GRN;LST1;MS4A7;TNFAIP2;F13A1;CRIP1;AIF1;LGALS3;LGALS1;ADGRE5;UCP2;COTL1;PIM1;HMOX1;CTSH;TSPO;SH3BGRL3;APOE;CD52;GPX1;CD93;ANXA2;LAPTM5;CYBA;EMP3;MPEG1;DHRS3;TYROBP;MAFB;ALOX5AP;S100A6;S100A4;TGFBI;FXYD5;VIM;LY6E
MKRN1	38/299	1.21594e-34	5.68452e-33	22.9862	1795.05	IFITM3;APP;CSTB;GRN;HSP90AB1;AHNAK;COX4I1;THBS1;ACTB;EEF1B2;LGALS3;LGALS1;FTH1;CREG1;PSAP;UCP2;PIM1;RACK1;TMSB10;S100A10;GPX1;TPI1;ANXA2;GPX4;H2AFZ;MIF;YWHAZ;EEF1A1;NPC2;S100A6;MYH9;VIM;CALM1;PTMA;GAPDH;ITM2B;TPT1;LY6E
NFE2L1	38/299	1.21594e-34	5.68452e-33	22.9862	1795.05	IFITM3;APP;CSTB;GRN;HSP90AB1;AHNAK;LRP1;IQGAP1;HIF1A;THBS1;ACTB;GNAI2;LGALS3;LGALS1;LAMP1;FTH1;PSAP;TIMP2;CTSD;S100A10;TPI1;GSN;ANXA2;GPX4;FN1;YWHAZ;EEF1A1;NFIC;S100A6;MYH9;CALR;VIM;P4HB;PTMA;GAPDH;ITM2B;TPT1;PLEC
NR1H3	38/299	1.21594e-34	5.68452e-33	22.9862	1795.05	IFITM3;CSTB;GRN;LRP1;TNFAIP2;LIPA;PLA2G7;HIF1A;THBS1;AIF1;LGALS3;LGALS1;ALDH2;GPNMB;PSAP;UCP2;TIMP2;HMOX1;CTSH;ACP5;APOE;PLTP;CTSD;GPX1;GSN;ANXA2;FN1;LAPTM5;DHRS3;TYROBP;MAFB;FABP5;APOC1;S100A6;S100A4;TGFBI;VIM;LY6E
POLE4	38/299	1.21594e-34	5.68452e-33	22.9862	1795.05	IFITM3;CSTB;COX7B;HSP90AB1;COX4I1;COX7A2;ACTB;EEF1B2;LGALS3;CHCHD2;LGALS1;FTH1;COTL1;TSPO;SH3BGRL3;ROMO1;SEC61B;TMSB10;S100A10;COX8A;GPX1;TPI1;ANXA2;GPX4;H2AFZ;MIF;APRT;MYL6;FABP5;S100A6;S100A4;FAU;VIM;CALM1;PTMA;GAPDH;TPT1;LY6E
SPI1	38/299	1.21594e-34	5.68452e-33	22.9862	1795.05	IFITM3;CSTB;GRN;LST1;MS4A7;TNFAIP2;F13A1;TREM2;PLA2G7;THBS1;AIF1;ACTB;LGALS3;LGALS1;GPNMB;PSAP;UCP2;COTL1;HMOX1;CTSH;SH3BGRL3;APOE;S100A11;CD52;CD93;ANXA2;LAPTM5;CYBA;EMP3;MPEG1;TYROBP;MAFB;ALOX5AP;S100A6;S100A4;TGFBI;FXYD5;VIM
SREBF1	38/299	1.21594e-34	5.68452e-33	22.9862	1795.05	IFITM3;APP;CSTB;GRN;HSP90AB1;AHNAK;LRP1;HIF1A;THBS1;ACTB;GNAI2;LGALS3;LGALS1;FTH1;PSAP;UCP2;PIM1;TIMP2;HMOX1;APOE;CTSD;S100A10;GSN;ANXA2;GPX4;FN1;DHRS3;MAFB;FABP5;NFIC;S100A6;MYH9;S100A4;VIM;P4HB;GAPDH;LY6E;PLEC
ZNF706	38/299	1.21594e-34	5.68452e-33	22.9862	1795.05	CSTB;HSP90AB1;YWHAB;COX4I1;COX7A2;ACTB;EEF1B2;LGALS3;CHCHD2;LGALS1;GNG5;FTH1;PSAP;RACK1;SEC61B;TMSB10;SERF2;S100A10;TPI1;GSN;ANXA2;GPX4;H2AFZ;COX6C;YWHAZ;RHOA;EEF1A1;FABP5;NPC2;S100A6;FAU;VIM;P4HB;CALM1;PTMA;GAPDH;ITM2B;TPT1
CREB3	37/299	2.76739e-33	1.08314e-31	22.1164	1658.01	IFITM3;APP;CSTB;GRN;AHNAK;HIF1A;THBS1;ACTB;GABARAP;LGALS3;LGALS1;FTH1;PSAP;TIMP2;HMOX1;SH3BGRL3;TMSB10;CTSD;S100A11;S100A10;GPX1;TPI1;GSN;ANXA2;GPX4;FN1;EMP3;MYL6;S100A6;MYH9;S100A4;TGFBI;CALR;VIM;P4HB;GAPDH;LY6E
H1FX	37/299	2.76739e-33	1.08314e-31	22.1164	1658.01	IFITM3;CSTB;GRN;HSP90AB1;AHNAK;THBS1;ACTB;EEF1B2;LGALS3;LGALS1;FTH1;PSAP;COTL1;RACK1;SH3BGRL3;APOE;TMSB10;CTSD;S100A10;GPX1;TPI1;GSN;ANXA2;H2AFZ;FN1;MIF;YWHAZ;EEF1A1;FABP5;S100A6;MYH9;CALR;VIM;P4HB;PTMA;GAPDH;PLEC
HMG20B	37/299	2.76739e-33	1.08314e-31	22.1164	1658.01	IFITM3;APP;CSTB;GRN;AHNAK;IQGAP1;HIF1A;ACTB;PTMS;GNAI2;LGALS1;FTH1;CREG1;PSAP;TIMP2;HMOX1;TSPO;APOE;CTSD;GSN;ANXA2;GPX4;FN1;MIF;EMP3;AES;NFIC;S100A6;MYH9;S100A4;CALR;VIM;P4HB;PTMA;GAPDH;LY6E;PLEC
KLF2	37/299	2.76739e-33	1.08314e-31	22.1164	1658.01	IFITM3;NRP1;CSTB;GRN;AHNAK;THBS1;CRIP1;ACTB;LGALS3;LGALS1;ADGRE5;FTH1;PSAP;COTL1;PIM1;TIMP2;HMOX1;CTSH;SH3BGRL3;APOE;S100A10;GSN;CD93;ANXA2;FN1;LAPTM5;CYBA;EMP3;MAFB;ALOX5AP;S100A6;MYH9;S100A4;TGFBI;FXYD5;VIM;LY6E
PLEK	37/299	2.76739e-33	1.08314e-31	22.1164	1658.01	IFITM3;CSTB;GRN;LST1;MS4A7;TNFAIP2;F13A1;TREM2;PLA2G7;THBS1;AIF1;LGALS3;LGALS1;GPNMB;PSAP;UCP2;COTL1;HMOX1;CTSH;SH3BGRL3;APOE;CD52;CD93;ANXA2;FN1;LAPTM5;CYBA;EMP3;MPEG1;TYROBP;MAFB;ALOX5AP;S100A6;S100A4;TGFBI;FXYD5;VIM
RXRA	37/299	2.76739e-33	1.08314e-31	22.1164	1658.01	IFITM3;APP;NRP1;CSTB;GRN;AHNAK;LRP1;TNFAIP2;HIF1A;THBS1;ACTB;GNAI2;LGALS3;LGALS1;ALDH2;FTH1;PSAP;PIM1;TIMP2;HMOX1;APOE;CTSD;S100A11;SASH1;S100A10;GSN;ANXA2;FN1;DHRS3;MAFB;NFIC;S100A6;MYH9;S100A4;TGFBI;VIM;PLEC
YBX1	37/299	2.76739e-33	1.08314e-31	22.1164	1658.01	CSTB;HSP90AB1;YWHAB;COX4I1;COX7A2;ACTB;EEF1B2;CHCHD2;LGALS1;FTH1;PSAP;RACK1;TMSB10;S100A10;GPX1;TPI1;ANXA2;GPX4;H2AFZ;PGAM1;MIF;YWHAZ;RHOA;EEF1A1;MYL6;FABP5;S100A6;MYH9;CALR;FAU;VIM;P4HB;CALM1;PTMA;GAPDH;ITM2B;TPT1
IRF5	36/299	6.06101e-32	2.21754e-30	21.2656	1528.59	IFITM3;CSTB;GRN;AHNAK;MS4A7;TNFAIP2;TREM2;PLA2G7;THBS1;AIF1;LGALS3;LGALS1;GPNMB;COTL1;PIM1;HMOX1;CTSH;APOE;CTSD;S100A10;CD52;ANXA2;FN1;LAPTM5;CYBA;EMP3;MPEG1;TYROBP;MAFB;ALOX5AP;S100A6;S100A4;TGFBI;FXYD5;VIM;LY6E
NFE2L2	36/299	6.06101e-32	2.21754e-30	21.2656	1528.59	IFITM3;APP;CSTB;GRN;HSP90AB1;AHNAK;IQGAP1;HIF1A;THBS1;ACTB;LGALS3;LGALS1;ALDH2;FTH1;CREG1;PSAP;PIM1;TIMP2;HMOX1;APOE;CTSD;S100A10;GPX1;GSN;ANXA2;FN1;YWHAZ;RHOA;EEF1A1;S100A6;MYH9;S100A4;TGFBI;VIM;GAPDH;ITM2B
STAT3	36/299	6.06101e-32	2.21754e-30	21.2656	1528.59	IFITM3;APP;CSTB;GRN;HSP90AB1;AHNAK;LRP1;IQGAP1;HIF1A;THBS1;ACTB;GNAI2;LGALS3;LGALS1;FTH1;PSAP;PIM1;TIMP2;HMOX1;APOE;CTSD;S100A11;S100A10;GSN;ANXA2;FN1;YWHAZ;RHOA;EEF1A1;S100A6;MYH9;TGFBI;CALR;VIM;P4HB;GAPDH
CD36	35/299	1.27661e-30	4.05385e-29	20.4334	1406.5	IFITM3;NRP1;CSTB;GRN;AHNAK;F13A1;PLA2G7;THBS1;LGALS3;LGALS1;ALDH2;GPNMB;FTH1;PSAP;UCP2;TIMP2;HMOX1;CTSH;APOE;CTSD;S100A10;GSN;CD93;ANXA2;FN1;LAPTM5;MPEG1;TYROBP;MAFB;FABP5;ALOX5AP;S100A6;S100A4;TGFBI;VIM
ELF4	35/299	1.27661e-30	4.05385e-29	20.4334	1406.5	IFITM3;CSTB;GRN;AHNAK;TNFAIP2;IQGAP1;THBS1;LGALS3;LGALS1;ADGRE5;UCP2;COTL1;PIM1;TIMP2;HMOX1;CTSH;S100A11;S100A10;GSN;ANXA2;FN1;LAPTM5;CYBA;EMP3;TYROBP;MAFB;ALOX5AP;S100A6;MYH9;S100A4;TGFBI;FXYD5;VIM;LY6E;PLEC
HIF1A	35/299	1.27661e-30	4.05385e-29	20.4334	1406.5	IFITM3;APP;CSTB;GRN;HSP90AB1;AHNAK;IQGAP1;THBS1;ACTB;LGALS3;LGALS1;FTH1;PSAP;PIM1;TIMP2;HMOX1;APOE;CTSD;S100A10;ANXA2;PGAM1;FN1;MIF;YWHAZ;RHOA;EEF1A1;FABP5;S100A6;MYH9;S100A4;TGFBI;VIM;CALM1;GAPDH;ITM2B
ID3	35/299	1.27661e-30	4.05385e-29	20.4334	1406.5	IFITM3;NRP1;CSTB;GRN;AHNAK;THBS1;CRIP1;ACTB;LGALS3;LGALS1;GPNMB;FTH1;PSAP;PIM1;TIMP2;HMOX1;SH3BGRL3;APOE;TMSB10;S100A11;S100A10;GSN;ANXA2;FN1;EMP3;DHRS3;MAFB;FABP5;S100A6;MYH9;S100A4;TGFBI;VIM;GAPDH;LY6E
IRF8	35/299	1.27661e-30	4.05385e-29	20.4334	1406.5	IFITM3;CSTB;GRN;LST1;MS4A7;TNFAIP2;F13A1;THBS1;AIF1;LGALS3;LGALS1;GPNMB;UCP2;COTL1;HMOX1;CTSH;APOE;S100A10;CD52;CD93;ANXA2;FN1;LAPTM5;CYBA;MPEG1;TYROBP;MAFB;FABP5;ALOX5AP;S100A6;S100A4;TGFBI;FXYD5;VIM;LY6E
KLF6	35/299	1.27661e-30	4.05385e-29	20.4334	1406.5	IFITM3;APP;NRP1;CSTB;GRN;AHNAK;IQGAP1;HIF1A;THBS1;CRIP1;ACTB;LGALS3;LGALS1;FTH1;PSAP;COTL1;PIM1;TIMP2;HMOX1;SH3BGRL3;TMSB10;S100A11;S100A10;GSN;ANXA2;FN1;EMP3;YWHAZ;MAFB;S100A6;MYH9;S100A4;TGFBI;VIM;LY6E
SEMA4A	35/299	1.27661e-30	4.05385e-29	20.4334	1406.5	IFITM3;CSTB;GRN;AHNAK;TNFAIP2;PLA2G7;THBS1;CRIP1;AIF1;LGALS3;LGALS1;ALDH2;FTH1;PSAP;COTL1;PIM1;HMOX1;CTSH;APOE;PLTP;CTSD;S100A11;S100A10;GSN;ANXA2;LAPTM5;DHRS3;TYROBP;MAFB;ALOX5AP;S100A6;S100A4;TGFBI;VIM;LY6E
ATF5	34/299	2.58412e-29	7.12964e-28	19.6192	1291.44	IFITM3;CSTB;GRN;AHNAK;TNFAIP2;THBS1;ACTB;LGALS3;LGALS1;ALDH2;GPNMB;FTH1;PSAP;PIM1;TIMP2;HMOX1;CTSH;TSPO;APOE;CTSD;S100A10;GPX1;GSN;ANXA2;FN1;EMP3;FABP5;S100A6;S100A4;TGFBI;CALR;VIM;GAPDH;LY6E
INF2	34/299	2.58412e-29	7.12964e-28	19.6192	1291.44	IFITM3;APP;NRP1;CSTB;GRN;AHNAK;LRP1;TNFAIP2;THBS1;ACTB;LGALS3;LGALS1;PSAP;COTL1;TIMP2;HMOX1;SH3BGRL3;APOE;CTSD;S100A10;GSN;ANXA2;FN1;DHRS3;NFIC;S100A6;MYH9;S100A4;TGFBI;FXYD5;VIM;GAPDH;LY6E;PLEC
MAFB	34/299	2.58412e-29	7.12964e-28	19.6192	1291.44	IFITM3;NRP1;CSTB;GRN;MS4A7;TNFAIP2;PLA2G7;THBS1;AIF1;LGALS3;LGALS1;GPNMB;FTH1;PSAP;COTL1;PIM1;TIMP2;HMOX1;CTSH;APOE;S100A10;GSN;ANXA2;FN1;LAPTM5;MPEG1;DHRS3;TYROBP;FABP5;ALOX5AP;S100A6;S100A4;TGFBI;VIM
TAX1BP1	34/299	2.58412e-29	7.12964e-28	19.6192	1291.44	APP;CSTB;HSP90AB1;AHNAK;YWHAB;COX4I1;COX7A2;HIF1A;ACTB;EEF1B2;LGALS1;LAMP1;FTH1;PSAP;RACK1;TMSB10;S100A10;TPI1;ANXA2;H2AFZ;COX6C;YWHAZ;EEF1A1;MYL6;ARPC3;NPC2;S100A6;MYH9;VIM;P4HB;CALM1;GAPDH;ITM2B;TPT1
TSC22D3	34/299	2.58412e-29	7.12964e-28	19.6192	1291.44	IFITM3;CSTB;GRN;AHNAK;THBS1;CRIP1;ACTB;LGALS3;LGALS1;ALDH2;ADGRE5;GPNMB;FTH1;PSAP;UCP2;PIM1;TIMP2;HMOX1;CTSH;APOE;CTSD;S100A10;GSN;ANXA2;FN1;LAPTM5;DHRS3;MAFB;S100A6;S100A4;TGFBI;VIM;ITM2B;LY6E
TSC22D4	34/299	2.58412e-29	7.12964e-28	19.6192	1291.44	IFITM3;CSTB;GRN;RNH1;AHNAK;LRP1;ACTB;GNAI2;LGALS3;LGALS1;FTH1;PSAP;UCP2;COTL1;TSPO;SH3BGRL3;APOE;PLTP;CTSD;S100A10;GPX1;GSN;ANXA2;GPX4;LAPTM5;CYBA;NFIC;S100A6;MYH9;S100A4;VIM;GAPDH;LY6E;PLEC
USF2	34/299	2.58412e-29	7.12964e-28	19.6192	1291.44	APP;CSTB;GRN;HSP90AB1;AHNAK;LRP1;HIF1A;ACTB;GNAI2;LGALS1;FTH1;PSAP;RACK1;APOE;CTSD;GPX1;TPI1;GSN;GPX4;YWHAZ;AES;EEF1A1;NFIC;MYH9;FXYD5;CALR;VIM;P4HB;PTMA;GAPDH;ITM2B;TPT1;LY6E;PLEC
ZNF428	34/299	2.58412e-29	7.12964e-28	19.6192	1291.44	IFITM3;CSTB;GRN;HSP90AB1;COX4I1;ACTB;PTMS;GNAI2;PRDX5;LGALS1;FTH1;PSAP;SH3BGRL3;ROMO1;APOE;TMSB10;SERF2;S100A10;COX8A;GPX1;TPI1;GSN;GPX4;H2AFZ;MIF;EMP3;AES;MYL6;FABP5;S100A6;FAU;VIM;PTMA;GAPDH
GTF3A	33/299	5.02331e-28	1.32097e-26	18.8225	1183.15	CSTB;HSP90AB1;COX4I1;COX7A2;ACTB;EEF1B2;CHCHD2;LGALS1;FTH1;RACK1;TMSB10;S100A11;S100A10;GPX1;TPI1;ANXA2;GPX4;H2AFZ;MIF;COX6C;YWHAZ;APRT;EEF1A1;MYL6;FABP5;S100A6;FAU;VIM;CALM1;PTMA;GAPDH;ITM2B;TPT1
HMGA1	33/299	5.02331e-28	1.32097e-26	18.8225	1183.15	CSTB;HSP90AB1;AHNAK;THBS1;ACTB;LGALS3;LGALS1;FTH1;COTL1;RACK1;HMOX1;SH3BGRL3;TMSB10;S100A11;S100A10;TPI1;ANXA2;H2AFZ;PGAM1;FN1;MIF;YWHAZ;EEF1A1;FABP5;S100A6;MYH9;TGFBI;CALR;VIM;P4HB;PTMA;GAPDH;PLEC
ZMAT2	33/299	5.02331e-28	1.32097e-26	18.8225	1183.15	COX7B;HSP90AB1;YWHAB;COX4I1;COX7A2;ACTB;EEF1B2;UBL5;CHCHD2;PRDX5;LGALS1;FTH1;RACK1;SH3BGRL3;ROMO1;TMSB10;S100A10;TPI1;ANXA2;GPX4;H2AFZ;COX6C;YWHAZ;EEF1A1;SEM1;MYL6;ARPC3;CALR;FAU;CALM1;PTMA;GAPDH;TPT1
ADAR	32/299	9.37027e-27	2.28553e-25	18.043	1081.36	IFITM3;APP;CSTB;GRN;HSP90AB1;AHNAK;YWHAB;IQGAP1;HIF1A;THBS1;ACTB;LGALS3;LGALS1;FTH1;PSAP;COTL1;RACK1;TMSB10;S100A11;S100A10;ANXA2;FN1;YWHAZ;EEF1A1;MYH9;CALR;VIM;P4HB;PTMA;GAPDH;LY6E;PLEC
HHEX	32/299	9.37027e-27	2.28553e-25	18.043	1081.36	IFITM3;NRP1;CSTB;GRN;TNFAIP2;THBS1;CRIP1;LGALS3;LGALS1;UCP2;COTL1;PIM1;HMOX1;CTSH;APOE;S100A10;CD93;ANXA2;FN1;LAPTM5;EMP3;MPEG1;DHRS3;TYROBP;MAFB;FABP5;ALOX5AP;S100A6;S100A4;TGFBI;FXYD5;VIM
NFE2	32/299	9.37027e-27	2.28553e-25	18.043	1081.36	IFITM3;CSTB;TNFAIP2;F13A1;THBS1;CRIP1;LGALS3;LGALS1;UCP2;COTL1;PIM1;HMOX1;TSPO;APOE;CD52;GSN;ANXA2;FN1;LAPTM5;EMP3;DHRS3;TYROBP;MAFB;FABP5;ALOX5AP;S100A6;S100A4;TGFBI;FXYD5;VIM;LY6E;PF4
PLXND1	32/299	9.37027e-27	2.28553e-25	18.043	1081.36	IFITM3;NRP1;AHNAK;LRP1;TNFAIP2;THBS1;GNAI2;LGALS3;LGALS1;ADGRE5;COTL1;TIMP2;HMOX1;APOE;PLTP;S100A10;GSN;CD93;ANXA2;FN1;LAPTM5;DHRS3;MAFB;NFIC;S100A6;MYH9;S100A4;TGFBI;FXYD5;VIM;LY6E;PLEC
SOX4	32/299	9.37027e-27	2.28553e-25	18.043	1081.36	IFITM3;APP;NRP1;CSTB;GRN;AHNAK;HIF1A;THBS1;ACTB;LGALS3;LGALS1;FTH1;PSAP;PIM1;TIMP2;HMOX1;TMSB10;CTSD;S100A11;S100A10;GSN;ANXA2;FN1;DHRS3;MAFB;FABP5;S100A6;MYH9;S100A4;TGFBI;VIM;PTMA
BOLA3	31/299	1.67586e-25	3.66295e-24	17.2801	985.801	CSTB;COX7B;HSP90AB1;COX4I1;COX7A2;ACTB;EEF1B2;CHCHD2;PRDX5;LGALS1;FTH1;ROMO1;TMSB10;SERF2;TMEM14C;S100A10;COX8A;PRELID1;GPX1;TPI1;ANXA2;GPX4;H2AFZ;PGAM1;MIF;COX6C;FABP5;S100A6;FAU;PTMA;GAPDH
CBFB	31/299	1.67586e-25	3.66295e-24	17.2801	985.801	IFITM3;APP;CSTB;HSP90AB1;AHNAK;IQGAP1;HIF1A;THBS1;ACTB;GNAI2;LGALS3;LGALS1;FTH1;PSAP;COTL1;S100A10;TPI1;GSN;ANXA2;H2AFZ;FN1;YWHAZ;EEF1A1;FABP5;MYH9;TGFBI;CALR;VIM;P4HB;GAPDH;TPT1
DSP	31/299	1.67586e-25	3.66295e-24	17.2801	985.801	IFITM3;APP;CSTB;HSP90AB1;AHNAK;IQGAP1;THBS1;ACTB;LGALS3;LGALS1;GPNMB;FTH1;TIMP2;APOE;CTSD;S100A11;S100A10;GSN;ANXA2;FN1;YWHAZ;EEF1A1;FABP5;S100A6;MYH9;S100A4;TGFBI;VIM;P4HB;GAPDH;PLEC
FOS	31/299	1.67586e-25	3.66295e-24	17.2801	985.801	IFITM3;APP;CSTB;GRN;AHNAK;HIF1A;THBS1;CRIP1;ACTB;LGALS3;LGALS1;GPNMB;FTH1;PSAP;PIM1;TIMP2;HMOX1;APOE;CTSD;S100A11;S100A10;GSN;ANXA2;FN1;DHRS3;MAFB;FABP5;S100A6;S100A4;TGFBI;VIM
JUN	31/299	1.67586e-25	3.66295e-24	17.2801	985.801	IFITM3;APP;NRP1;CSTB;GRN;HSP90AB1;AHNAK;HIF1A;THBS1;ACTB;LGALS3;LGALS1;FTH1;PSAP;PIM1;TIMP2;HMOX1;APOE;CTSD;S100A10;GSN;ANXA2;FN1;MAFB;FABP5;S100A6;MYH9;S100A4;TGFBI;VIM;GAPDH
RELA	31/299	1.67586e-25	3.66295e-24	17.2801	985.801	IFITM3;APP;CSTB;GRN;HSP90AB1;AHNAK;IQGAP1;HIF1A;THBS1;ACTB;GNAI2;LGALS3;LGALS1;FTH1;PIM1;HMOX1;APOE;CTSD;S100A10;GSN;ANXA2;FN1;YWHAZ;RHOA;EEF1A1;MYH9;CALR;VIM;P4HB;GAPDH;PLEC
REPIN1	31/299	1.67586e-25	3.66295e-24	17.2801	985.801	IFITM3;APP;CSTB;GRN;HSP90AB1;AHNAK;THBS1;ACTB;LGALS1;FTH1;PSAP;PIM1;S100A10;TPI1;GSN;ANXA2;GPX4;FN1;MIF;YWHAZ;DHRS3;EEF1A1;FABP5;NFIC;MYH9;VIM;P4HB;PTMA;GAPDH;LY6E;PLEC
ZNF32	31/299	1.67586e-25	3.66295e-24	17.2801	985.801	IFITM3;NRP1;CSTB;COX7B;AHNAK;THBS1;EEF1B2;LGALS3;UBL5;LGALS1;GPNMB;FTH1;PSAP;PIM1;TIMP2;HMOX1;S100A10;ANXA2;GPX4;FN1;AKR1A1;EMP3;DHRS3;EEF1A1;SEM1;FABP5;NPC2;S100A6;S100A4;TGFBI;VIM
CSDE1	30/299	2.87118e-24	5.75261e-23	16.5335	896.234	APP;HSP90AB1;AHNAK;YWHAB;COX4I1;ACTB;EEF1B2;LGALS1;LAMP1;FTH1;PSAP;RACK1;TPI1;ANXA2;GPX4;H2AFZ;YWHAZ;RHOA;EEF1A1;MYL6;MYH9;CALR;FAU;VIM;P4HB;CALM1;PTMA;GAPDH;ITM2B;TPT1
MXD4	30/299	2.87118e-24	5.75261e-23	16.5335	896.234	IFITM3;APP;NRP1;CSTB;GRN;AHNAK;LRP1;THBS1;ACTB;LGALS3;LGALS1;FTH1;PSAP;UCP2;PIM1;TIMP2;APOE;CTSD;S100A10;GSN;ANXA2;DHRS3;MAFB;S100A6;MYH9;S100A4;TGFBI;VIM;ITM2B;LY6E
PHB2	30/299	2.87118e-24	5.75261e-23	16.5335	896.234	CSTB;HSP90AB1;YWHAB;COX4I1;COX7A2;ACTB;EEF1B2;CHCHD2;PRDX5;LGALS1;FTH1;PSAP;RACK1;TPI1;ANXA2;GPX4;H2AFZ;PGAM1;MIF;YWHAZ;EEF1A1;MYL6;MYH9;CALR;FAU;VIM;P4HB;PTMA;GAPDH;TPT1
TERF2IP	30/299	2.87118e-24	5.75261e-23	16.5335	896.234	APP;GRN;HSP90AB1;AHNAK;YWHAB;HIF1A;ACTB;EEF1B2;LGALS1;FTH1;CREG1;PSAP;RACK1;SH3BGRL3;TMSB10;S100A10;TPI1;ANXA2;H2AFZ;PGAM1;YWHAZ;RHOA;EEF1A1;MYH9;VIM;CALM1;PTMA;GAPDH;ITM2B;TPT1
TFE3	30/299	2.87118e-24	5.75261e-23	16.5335	896.234	IFITM3;CSTB;GRN;AHNAK;LRP1;TNFAIP2;HIF1A;THBS1;ACTB;GNAI2;LGALS3;LGALS1;FTH1;PSAP;PIM1;TIMP2;HMOX1;CTSD;S100A11;S100A10;GSN;ANXA2;FN1;EMP3;NFIC;S100A6;MYH9;VIM;GAPDH;PLEC
ZBED1	30/299	2.87118e-24	5.75261e-23	16.5335	896.234	IFITM3;CSTB;GRN;AHNAK;HIF1A;THBS1;ACTB;LGALS3;LGALS1;ALDH2;GPNMB;FTH1;PSAP;TIMP2;CTSD;S100A10;ANXA2;FN1;EMP3;YWHAZ;DHRS3;EEF1A1;MAFB;S100A6;MYH9;S100A4;TGFBI;VIM;ITM2B;LY6E
ZNF581	30/299	2.87118e-24	5.75261e-23	16.5335	896.234	CSTB;GRN;THBS1;CRIP1;GNAI2;LGALS1;FTH1;PSAP;PIM1;RACK1;HMOX1;TSPO;SH3BGRL3;APOE;CTSD;GPX1;GPX4;MIF;EMP3;DHRS3;APRT;EEF1A1;S100A6;S100A4;TGFBI;FXYD5;FAU;VIM;GAPDH;LY6E
DBP	29/299	4.70768e-23	8.34002e-22	15.8026	812.417	IFITM3;CSTB;GRN;AHNAK;PLA2G7;THBS1;ACTB;LGALS3;LGALS1;ALDH2;GPNMB;FTH1;PSAP;UCP2;TIMP2;HMOX1;APOE;PLTP;CTSD;S100A10;GSN;DHRS3;MAFB;FABP5;S100A6;S100A4;TGFBI;VIM;LY6E
EGR1	29/299	4.70768e-23	8.34002e-22	15.8026	812.417	IFITM3;APP;NRP1;CSTB;GRN;AHNAK;HIF1A;THBS1;ACTB;LGALS3;LGALS1;GPNMB;FTH1;PIM1;TIMP2;HMOX1;APOE;S100A10;GSN;ANXA2;FN1;DHRS3;MAFB;FABP5;S100A6;S100A4;TGFBI;VIM;LY6E
ETS1	29/299	4.70768e-23	8.34002e-22	15.8026	812.417	IFITM3;APP;NRP1;AHNAK;TNFAIP2;IQGAP1;HIF1A;THBS1;ACTB;LGALS3;LGALS1;ADGRE5;COTL1;PIM1;TIMP2;HMOX1;S100A10;GSN;CD93;ANXA2;FN1;LAPTM5;EMP3;S100A6;MYH9;S100A4;TGFBI;FXYD5;VIM
HOPX	29/299	4.70768e-23	8.34002e-22	15.8026	812.417	IFITM3;NRP1;CSTB;AHNAK;PLA2G7;THBS1;CRIP1;LGALS3;LGALS1;GPNMB;FTH1;HMOX1;CTSH;APOE;S100A10;GSN;ANXA2;FN1;LAPTM5;EMP3;TYROBP;MAFB;FABP5;ALOX5AP;S100A6;S100A4;TGFBI;VIM;LY6E
IRF7	29/299	4.70768e-23	8.34002e-22	15.8026	812.417	IFITM3;CSTB;GRN;TNFAIP2;THBS1;LGALS3;LGALS1;GPNMB;PIM1;HMOX1;CTSH;TSPO;APOE;GSN;ANXA2;FN1;LAPTM5;CYBA;MPEG1;TYROBP;MAFB;FABP5;ALOX5AP;S100A6;S100A4;TGFBI;FXYD5;VIM;LY6E
MBNL1	29/299	4.70768e-23	8.34002e-22	15.8026	812.417	APP;NRP1;HSP90AB1;AHNAK;IQGAP1;HIF1A;THBS1;ACTB;GNAI2;LGALS3;LGALS1;FTH1;PSAP;TIMP2;S100A10;GSN;ANXA2;FN1;YWHAZ;RHOA;EEF1A1;MYH9;TGFBI;VIM;CALM1;GAPDH;ITM2B;TPT1;PLEC
MGMT	29/299	4.70768e-23	8.34002e-22	15.8026	812.417	IFITM3;NRP1;CSTB;GRN;AHNAK;THBS1;CRIP1;LGALS3;LGALS1;ALDH2;HMOX1;CTSH;TSPO;APOE;PLTP;CTSD;S100A10;GPX1;GSN;ANXA2;FN1;MIF;DHRS3;FABP5;S100A6;S100A4;TGFBI;VIM;LY6E
RFXANK	29/299	4.70768e-23	8.34002e-22	15.8026	812.417	IFITM3;CSTB;GRN;ACTB;PRDX5;LGALS1;FTH1;UCP2;COTL1;TSPO;TMSB10;PLTP;SERF2;S100A10;GPX1;ANXA2;GPX4;CYBA;MIF;EMP3;APRT;MYL6;NPC2;S100A4;CALR;VIM;P4HB;GAPDH;LY6E
RNASE2	29/299	4.70768e-23	8.34002e-22	15.8026	812.417	IFITM3;CSTB;GRN;LST1;MS4A7;F13A1;PLA2G7;THBS1;AIF1;LGALS3;LGALS1;COTL1;HMOX1;CTSH;CTSD;S100A10;CD52;CD93;ANXA2;LAPTM5;EMP3;MPEG1;TYROBP;MAFB;ALOX5AP;S100A6;S100A4;TGFBI;VIM
RNF114	29/299	4.70768e-23	8.34002e-22	15.8026	812.417	IFITM3;CSTB;GRN;HSP90AB1;YWHAB;HIF1A;THBS1;ACTB;LGALS3;LGALS1;FTH1;PSAP;PIM1;TSPO;S100A10;TPI1;ANXA2;H2AFZ;YWHAZ;EEF1A1;NPC2;S100A6;VIM;P4HB;CALM1;PTMA;GAPDH;ITM2B;LY6E
STAT1	29/299	4.70768e-23	8.34002e-22	15.8026	812.417	IFITM3;APP;CSTB;GRN;AHNAK;TNFAIP2;IQGAP1;HIF1A;THBS1;ACTB;LGALS3;LGALS1;FTH1;PSAP;HMOX1;APOE;CTSD;S100A11;S100A10;ANXA2;FN1;FABP5;S100A6;MYH9;S100A4;TGFBI;VIM;GAPDH;LY6E
EPAS1	28/299	7.3796e-22	1.20581e-20	15.0872	734.115	IFITM3;APP;NRP1;CSTB;AHNAK;LRP1;HIF1A;THBS1;LGALS3;LGALS1;GPNMB;FTH1;PSAP;TIMP2;HMOX1;APOE;S100A10;GSN;ANXA2;FN1;DHRS3;MAFB;FABP5;S100A6;MYH9;S100A4;TGFBI;VIM
HES1	28/299	7.3796e-22	1.20581e-20	15.0872	734.115	IFITM3;APP;NRP1;CSTB;GRN;AHNAK;HIF1A;THBS1;ACTB;LGALS3;LGALS1;FTH1;PIM1;TIMP2;HMOX1;APOE;S100A11;S100A10;GSN;ANXA2;FN1;DHRS3;MAFB;FABP5;S100A6;S100A4;TGFBI;VIM
ID1	28/299	7.3796e-22	1.20581e-20	15.0872	734.115	IFITM3;NRP1;CSTB;GRN;AHNAK;THBS1;CRIP1;ACTB;LGALS3;LGALS1;GPNMB;FTH1;PSAP;HMOX1;APOE;S100A11;S100A10;GSN;ANXA2;FN1;DHRS3;MAFB;FABP5;S100A6;S100A4;TGFBI;VIM;GAPDH
MXI1	28/299	7.3796e-22	1.20581e-20	15.0872	734.115	IFITM3;CSTB;GRN;AHNAK;HIF1A;THBS1;ACTB;LGALS3;LGALS1;FTH1;CREG1;PSAP;PIM1;TIMP2;HMOX1;S100A10;GSN;ANXA2;FN1;YWHAZ;DHRS3;EEF1A1;MAFB;FABP5;S100A6;TGFBI;VIM;GAPDH
NR1D1	28/299	7.3796e-22	1.20581e-20	15.0872	734.115	IFITM3;NRP1;CSTB;AHNAK;LRP1;TNFAIP2;THBS1;ACTB;LGALS3;LGALS1;GPNMB;FTH1;PIM1;HMOX1;APOE;PLTP;GSN;ANXA2;FN1;DHRS3;MAFB;FABP5;NFIC;S100A6;S100A4;TGFBI;VIM;PLEC
NR1H2	28/299	7.3796e-22	1.20581e-20	15.0872	734.115	APP;CSTB;GRN;RNH1;LRP1;HIF1A;ACTB;GNAI2;LGALS1;FTH1;PSAP;UCP2;HMOX1;TSPO;APOE;CTSD;GPX1;GSN;GPX4;CYBA;MIF;EMP3;AES;NFIC;MYH9;VIM;GAPDH;PLEC
RXRB	28/299	7.3796e-22	1.20581e-20	15.0872	734.115	APP;CSTB;GRN;HSP90AB1;AHNAK;HIF1A;ACTB;LGALS1;LAMP1;FTH1;PSAP;APOE;CTSD;TPI1;GSN;GPX4;FN1;YWHAZ;AES;EEF1A1;NFIC;MYH9;CALR;VIM;P4HB;GAPDH;LY6E;PLEC
ZNF580	28/299	7.3796e-22	1.20581e-20	15.0872	734.115	IFITM3;CSTB;GRN;ACTB;PTMS;GNAI2;LGALS1;GPNMB;FTH1;HMOX1;TSPO;SH3BGRL3;TMSB10;CTSD;S100A10;GPX1;GPX4;MIF;EMP3;DHRS3;AES;MAFB;NFIC;S100A6;VIM;PTMA;LY6E;PLEC
AHR	27/299	1.10474e-20	1.51161e-19	14.3868	661.102	IFITM3;APP;NRP1;CSTB;AHNAK;TNFAIP2;HIF1A;THBS1;LGALS3;LGALS1;GPNMB;PIM1;TIMP2;HMOX1;S100A11;S100A10;GSN;ANXA2;FN1;DHRS3;MAFB;FABP5;S100A6;MYH9;S100A4;TGFBI;VIM
BCL6	27/299	1.10474e-20	1.51161e-19	14.3868	661.102	IFITM3;APP;NRP1;CSTB;GRN;AHNAK;TNFAIP2;HIF1A;THBS1;ACTB;LGALS3;LGALS1;FTH1;PSAP;PIM1;TIMP2;HMOX1;APOE;S100A10;GSN;ANXA2;FN1;DHRS3;MAFB;S100A6;TGFBI;VIM
DNAJC1	27/299	1.10474e-20	1.51161e-19	14.3868	661.102	IFITM3;APP;NRP1;CSTB;HSP90AB1;AHNAK;IQGAP1;HIF1A;THBS1;ACTB;LGALS1;MAN2A1;FTH1;PSAP;HMOX1;S100A11;S100A10;GSN;ANXA2;FN1;S100A6;MYH9;VIM;P4HB;PTMA;GAPDH;ITM2B
DVL1	27/299	1.10474e-20	1.51161e-19	14.3868	661.102	APP;CSTB;GRN;RNH1;HSP90AB1;AHNAK;ACTB;GNAI2;LGALS1;FTH1;RACK1;APOE;CTSD;S100A10;GPX1;TPI1;GSN;GPX4;FN1;MIF;APRT;AES;NFIC;S100A6;VIM;GAPDH;PLEC
ELK3	27/299	1.10474e-20	1.51161e-19	14.3868	661.102	IFITM3;NRP1;AHNAK;HIF1A;THBS1;LGALS3;LGALS1;ADGRE5;COTL1;PIM1;TIMP2;HMOX1;S100A11;S100A10;GSN;CD93;ANXA2;FN1;LAPTM5;EMP3;MAFB;S100A6;MYH9;S100A4;TGFBI;FXYD5;VIM
ETS2	27/299	1.10474e-20	1.51161e-19	14.3868	661.102	IFITM3;APP;NRP1;CSTB;AHNAK;TNFAIP2;HIF1A;THBS1;ACTB;LGALS3;LGALS1;FTH1;PIM1;TIMP2;HMOX1;S100A10;GSN;ANXA2;FN1;DHRS3;MAFB;S100A6;MYH9;S100A4;TGFBI;VIM;LY6E
FOSL2	27/299	1.10474e-20	1.51161e-19	14.3868	661.102	IFITM3;NRP1;CSTB;AHNAK;TNFAIP2;HIF1A;THBS1;ACTB;LGALS3;LGALS1;FTH1;PIM1;TIMP2;HMOX1;S100A11;S100A10;GSN;ANXA2;FN1;EMP3;DHRS3;MAFB;S100A6;MYH9;TGFBI;VIM;PLEC
HMGB1	27/299	1.10474e-20	1.51161e-19	14.3868	661.102	HSP90AB1;YWHAB;ACTB;EEF1B2;LGALS1;FTH1;RACK1;TMSB10;S100A10;TPI1;ANXA2;H2AFZ;PGAM1;MIF;YWHAZ;RHOA;EEF1A1;MYL6;FABP5;MYH9;CALR;VIM;P4HB;CALM1;PTMA;GAPDH;TPT1
IRF3	27/299	1.10474e-20	1.51161e-19	14.3868	661.102	CSTB;GRN;HSP90AB1;HIF1A;ACTB;LGALS1;FTH1;PSAP;HMOX1;APOE;CTSD;GPX1;TPI1;ANXA2;GPX4;FN1;CYBA;MIF;APRT;AES;MYH9;CALR;VIM;P4HB;GAPDH;LY6E;PLEC
IRF9	27/299	1.10474e-20	1.51161e-19	14.3868	661.102	IFITM3;CSTB;GRN;AHNAK;TNFAIP2;THBS1;LGALS3;LGALS1;GPNMB;PSAP;PIM1;HMOX1;CTSH;S100A10;ANXA2;FN1;LAPTM5;EMP3;DHRS3;MAFB;FABP5;S100A6;S100A4;TGFBI;FXYD5;VIM;LY6E
KLF10	27/299	1.10474e-20	1.51161e-19	14.3868	661.102	IFITM3;NRP1;CSTB;HSP90AB1;AHNAK;HIF1A;THBS1;ACTB;LGALS3;LGALS1;FTH1;PSAP;PIM1;HMOX1;S100A10;ANXA2;FN1;YWHAZ;DHRS3;MAFB;FABP5;S100A6;MYH9;S100A4;TGFBI;VIM;GAPDH
KLF13	27/299	1.10474e-20	1.51161e-19	14.3868	661.102	APP;NRP1;AHNAK;LRP1;THBS1;ACTB;LGALS3;LGALS1;FTH1;PSAP;PIM1;TIMP2;APOE;S100A10;GSN;ANXA2;FN1;YWHAZ;DHRS3;MAFB;NFIC;MYH9;TGFBI;VIM;CALM1;PTMA;PLEC
MAX	27/299	1.10474e-20	1.51161e-19	14.3868	661.102	APP;HSP90AB1;AHNAK;HIF1A;THBS1;ACTB;LGALS3;LGALS1;FTH1;PSAP;PIM1;HMOX1;CTSD;S100A10;ANXA2;FN1;YWHAZ;RHOA;EEF1A1;NFIC;MYH9;VIM;P4HB;CALM1;PTMA;GAPDH;TPT1
MYC	27/299	1.10474e-20	1.51161e-19	14.3868	661.102	IFITM3;APP;CSTB;HSP90AB1;AHNAK;HIF1A;THBS1;ACTB;LGALS3;LGALS1;FTH1;PIM1;HMOX1;APOE;S100A10;ANXA2;FN1;MIF;YWHAZ;EEF1A1;FABP5;S100A6;MYH9;S100A4;TGFBI;VIM;GAPDH
NFKB1	27/299	1.10474e-20	1.51161e-19	14.3868	661.102	IFITM3;APP;NRP1;CSTB;GRN;HSP90AB1;AHNAK;TNFAIP2;IQGAP1;HIF1A;THBS1;ACTB;LGALS3;LGALS1;FTH1;PIM1;HMOX1;CTSD;S100A10;ANXA2;FN1;YWHAZ;RHOA;MYH9;TGFBI;VIM;GAPDH
RBPJ	27/299	1.10474e-20	1.51161e-19	14.3868	661.102	APP;NRP1;CSTB;HSP90AB1;AHNAK;IQGAP1;HIF1A;THBS1;ACTB;LGALS3;LGALS1;FTH1;PSAP;PIM1;TIMP2;HMOX1;S100A10;GSN;ANXA2;FN1;YWHAZ;EEF1A1;MYH9;TGFBI;VIM;PTMA;GAPDH
SSH3	27/299	1.10474e-20	1.51161e-19	14.3868	661.102	IFITM3;CSTB;GRN;AHNAK;LRP1;TNFAIP2;THBS1;LGALS3;LGALS1;PSAP;TIMP2;HMOX1;CTSH;APOE;CTSD;S100A10;GSN;ANXA2;FN1;DHRS3;S100A6;MYH9;S100A4;TGFBI;VIM;LY6E;PLEC
ZEB2	27/299	1.10474e-20	1.51161e-19	14.3868	661.102	IFITM3;APP;NRP1;AHNAK;LRP1;THBS1;ACTB;LGALS3;LGALS1;GPNMB;PSAP;TIMP2;HMOX1;APOE;SASH1;GSN;ANXA2;FN1;LAPTM5;EMP3;MPEG1;TYROBP;MAFB;S100A6;S100A4;TGFBI;VIM
ZNF358	27/299	1.10474e-20	1.51161e-19	14.3868	661.102	IFITM3;CSTB;GRN;AHNAK;LRP1;THBS1;CRIP1;CENPB;PTMS;LGALS1;FTH1;PSAP;HMOX1;TSPO;APOE;CTSD;GSN;GPX4;EMP3;DHRS3;AES;S100A6;S100A4;TGFBI;VIM;LY6E;PLEC
ZNF593	27/299	1.10474e-20	1.51161e-19	14.3868	661.102	IFITM3;CSTB;HSP90AB1;ACTB;EEF1B2;CHCHD2;LGALS1;FTH1;HMOX1;TSPO;SH3BGRL3;ROMO1;S100A11;S100A10;PRELID1;GPX1;TPI1;ANXA2;GPX4;H2AFZ;MIF;APRT;FABP5;S100A6;FAU;VIM;GAPDH
BATF	26/299	1.57754e-19	1.96667e-18	13.701	593.16	IFITM3;CSTB;MS4A7;TNFAIP2;THBS1;AIF1;LGALS3;LGALS1;COTL1;PIM1;HMOX1;CTSH;CD52;ANXA2;LAPTM5;CYBA;EMP3;MPEG1;TYROBP;MAFB;ALOX5AP;S100A6;S100A4;TGFBI;VIM;LY6E
HP1BP3	26/299	1.57754e-19	1.96667e-18	13.701	593.16	APP;HSP90AB1;AHNAK;YWHAB;IQGAP1;ACTB;EEF1B2;LGALS1;FTH1;PSAP;RACK1;TPI1;ANXA2;FN1;YWHAZ;EEF1A1;MYL6;MYH9;CALR;VIM;P4HB;CALM1;GAPDH;ITM2B;TPT1;PLEC
IRF1	26/299	1.57754e-19	1.96667e-18	13.701	593.16	IFITM3;CSTB;GRN;AHNAK;TNFAIP2;HIF1A;THBS1;ACTB;LGALS3;LGALS1;ADGRE5;FTH1;COTL1;PIM1;HMOX1;S100A10;ANXA2;FN1;LAPTM5;MAFB;ALOX5AP;S100A6;S100A4;TGFBI;VIM;LY6E
KLF4	26/299	1.57754e-19	1.96667e-18	13.701	593.16	IFITM3;NRP1;CSTB;GRN;AHNAK;HIF1A;THBS1;CRIP1;LGALS3;LGALS1;GPNMB;FTH1;PIM1;TIMP2;HMOX1;APOE;S100A10;GSN;ANXA2;FN1;MAFB;FABP5;S100A6;S100A4;TGFBI;VIM
NR5A1	26/299	1.57754e-19	1.96667e-18	13.701	593.16	APP;CSTB;GRN;HSP90AB1;AHNAK;HIF1A;THBS1;ACTB;LGALS1;FTH1;PSAP;HMOX1;APOE;GPX1;ANXA2;GPX4;FN1;MIF;YWHAZ;NFIC;MYH9;CALR;VIM;GAPDH;LY6E;PLEC
SP100	26/299	1.57754e-19	1.96667e-18	13.701	593.16	IFITM3;GRN;AHNAK;TNFAIP2;IQGAP1;THBS1;LGALS3;LGALS1;ADGRE5;GPNMB;HMOX1;S100A11;S100A10;CD52;GSN;ANXA2;FN1;LAPTM5;EMP3;ALOX5AP;S100A6;MYH9;TGFBI;FXYD5;VIM;LY6E
SREBF2	26/299	1.57754e-19	1.96667e-18	13.701	593.16	APP;GRN;HSP90AB1;AHNAK;LRP1;HIF1A;THBS1;ACTB;GNAI2;LGALS1;FTH1;PSAP;TIMP2;APOE;GSN;ANXA2;FN1;YWHAZ;EEF1A1;NFIC;MYH9;CALR;VIM;P4HB;GAPDH;PLEC
STAT5B	26/299	1.57754e-19	1.96667e-18	13.701	593.16	APP;HSP90AB1;AHNAK;LRP1;IQGAP1;HIF1A;THBS1;ACTB;GNAI2;LGALS1;FTH1;PSAP;PIM1;TIMP2;APOE;CTSD;S100A10;GSN;ANXA2;FN1;YWHAZ;RHOA;NFIC;MYH9;VIM;GAPDH
TFEB	26/299	1.57754e-19	1.96667e-18	13.701	593.16	CSTB;GRN;AHNAK;LRP1;TNFAIP2;LGALS3;LGALS1;ADGRE5;FTH1;PSAP;COTL1;PIM1;TIMP2;HMOX1;CTSH;APOE;CTSD;GSN;LAPTM5;DHRS3;MAFB;NFIC;MYH9;TGFBI;VIM;PLEC
TGIF1	26/299	1.57754e-19	1.96667e-18	13.701	593.16	IFITM3;CSTB;AHNAK;TNFAIP2;HIF1A;THBS1;ACTB;LGALS3;LGALS1;FTH1;PIM1;HMOX1;CTSH;S100A11;S100A10;ANXA2;FN1;EMP3;DHRS3;MAFB;S100A6;MYH9;S100A4;TGFBI;FXYD5;VIM
VEZF1	26/299	1.57754e-19	1.96667e-18	13.701	593.16	IFITM3;APP;CSTB;GRN;HSP90AB1;AHNAK;IQGAP1;HIF1A;THBS1;ACTB;GNAI2;LGALS1;FTH1;PSAP;TIMP2;S100A10;ANXA2;YWHAZ;EEF1A1;MYH9;VIM;P4HB;CALM1;GAPDH;ITM2B;TPT1
ZBTB7B	26/299	1.57754e-19	1.96667e-18	13.701	593.16	CSTB;GRN;AHNAK;LRP1;TNFAIP2;THBS1;ACTB;GNAI2;LGALS3;LGALS1;FTH1;PSAP;PIM1;HMOX1;S100A11;S100A10;GSN;ANXA2;EMP3;DHRS3;MAFB;NFIC;S100A6;MYH9;VIM;PLEC
ARID3A	25/299	2.14604e-18	2.37617e-17	13.0295	530.076	CSTB;GRN;AHNAK;LRP1;TNFAIP2;THBS1;LGALS3;LGALS1;FTH1;COTL1;PIM1;TIMP2;HMOX1;APOE;GSN;ANXA2;FN1;LAPTM5;DHRS3;MAFB;NFIC;MYH9;TGFBI;VIM;PLEC
BOLA1	25/299	2.14604e-18	2.37617e-17	13.0295	530.076	CSTB;COX7B;COX4I1;COX7A2;ACTB;LGALS3;CHCHD2;PRDX5;LGALS1;FTH1;HMOX1;TSPO;ROMO1;S100A10;COX8A;GPX1;GPX4;MIF;APRT;FABP5;S100A6;TOMM7;FAU;VIM;GAPDH
FOSB	25/299	2.14604e-18	2.37617e-17	13.0295	530.076	IFITM3;CSTB;AHNAK;TNFAIP2;THBS1;CRIP1;ACTB;LGALS3;LGALS1;GPNMB;FTH1;PIM1;HMOX1;APOE;S100A10;GSN;ANXA2;FN1;EMP3;MAFB;FABP5;S100A6;S100A4;TGFBI;VIM
HLX	25/299	2.14604e-18	2.37617e-17	13.0295	530.076	IFITM3;NRP1;AHNAK;TNFAIP2;THBS1;LGALS3;LGALS1;PIM1;TIMP2;HMOX1;GSN;CD93;ANXA2;FN1;LAPTM5;EMP3;DHRS3;TYROBP;MAFB;ALOX5AP;S100A6;S100A4;TGFBI;FXYD5;VIM
IFI16	25/299	2.14604e-18	2.37617e-17	13.0295	530.076	IFITM3;NRP1;AHNAK;IQGAP1;HIF1A;THBS1;LGALS3;LGALS1;GPNMB;COTL1;HMOX1;S100A11;S100A10;GSN;ANXA2;FN1;LAPTM5;EMP3;ALOX5AP;S100A6;S100A4;TGFBI;FXYD5;VIM;LY6E
MAF	25/299	2.14604e-18	2.37617e-17	13.0295	530.076	IFITM3;NRP1;CSTB;AHNAK;LRP1;THBS1;LGALS3;LGALS1;GPNMB;COTL1;PIM1;TIMP2;HMOX1;APOE;GSN;ANXA2;FN1;LAPTM5;DHRS3;MAFB;FABP5;S100A6;S100A4;TGFBI;VIM
MATR3	25/299	2.14604e-18	2.37617e-17	13.0295	530.076	HSP90AB1;AHNAK;YWHAB;IQGAP1;ACTB;EEF1B2;FTH1;PSAP;RACK1;TPI1;ANXA2;H2AFZ;YWHAZ;RHOA;EEF1A1;MYL6;MYH9;CALR;VIM;P4HB;CALM1;PTMA;GAPDH;TPT1;PLEC
MAZ	25/299	2.14604e-18	2.37617e-17	13.0295	530.076	HSP90AB1;AHNAK;ACTB;PTMS;GNAI2;FTH1;PSAP;RACK1;GPX1;TPI1;GPX4;H2AFZ;MIF;YWHAZ;AES;EEF1A1;NFIC;MYH9;CALR;VIM;P4HB;PTMA;GAPDH;TPT1;PLEC
MLX	25/299	2.14604e-18	2.37617e-17	13.0295	530.076	CSTB;HSP90AB1;COX4I1;HIF1A;ACTB;LGALS3;PRDX5;LGALS1;FTH1;RACK1;HMOX1;CTSD;S100A11;S100A10;PRELID1;GPX1;TPI1;ANXA2;GPX4;RHOA;S100A6;CALR;VIM;P4HB;GAPDH
PPARD	25/299	2.14604e-18	2.37617e-17	13.0295	530.076	APP;NRP1;CSTB;GRN;AHNAK;LRP1;HIF1A;THBS1;ACTB;LGALS3;PSAP;PIM1;TIMP2;HMOX1;APOE;CTSD;GSN;ANXA2;FN1;MAFB;NFIC;MYH9;TGFBI;VIM;PLEC
RARG	25/299	2.14604e-18	2.37617e-17	13.0295	530.076	IFITM3;NRP1;CSTB;AHNAK;LRP1;TNFAIP2;THBS1;LGALS3;LGALS1;PIM1;TIMP2;HMOX1;APOE;S100A10;GSN;ANXA2;FN1;EMP3;DHRS3;NFIC;S100A6;S100A4;TGFBI;VIM;PLEC
RUNX3	25/299	2.14604e-18	2.37617e-17	13.0295	530.076	IFITM3;CSTB;AHNAK;TNFAIP2;THBS1;CRIP1;LGALS3;LGALS1;ADGRE5;COTL1;PIM1;HMOX1;CD52;ANXA2;FN1;LAPTM5;EMP3;TYROBP;MAFB;ALOX5AP;S100A6;S100A4;TGFBI;FXYD5;VIM
SLC22A4	25/299	2.14604e-18	2.37617e-17	13.0295	530.076	IFITM3;CSTB;AHNAK;TNFAIP2;PLA2G7;THBS1;LGALS3;LGALS1;GPNMB;UCP2;PIM1;TIMP2;HMOX1;CTSD;S100A11;S100A10;GSN;FN1;DHRS3;MAFB;ALOX5AP;S100A6;S100A4;TGFBI;VIM
TEF	25/299	2.14604e-18	2.37617e-17	13.0295	530.076	IFITM3;NRP1;CSTB;AHNAK;LRP1;THBS1;ACTB;LGALS3;SYNGR1;LGALS1;PSAP;TIMP2;HMOX1;APOE;GSN;FN1;DHRS3;MAFB;FABP5;NFIC;S100A6;TGFBI;VIM;LY6E;PLEC
ZMAT3	25/299	2.14604e-18	2.37617e-17	13.0295	530.076	IFITM3;APP;NRP1;CSTB;GRN;AHNAK;LRP1;THBS1;ACTB;LGALS3;LGALS1;GPNMB;FTH1;PSAP;TIMP2;HMOX1;S100A10;GSN;ANXA2;FN1;FABP5;S100A6;MYH9;TGFBI;VIM
ZNF217	25/299	2.14604e-18	2.37617e-17	13.0295	530.076	IFITM3;CSTB;HSP90AB1;AHNAK;IQGAP1;HIF1A;THBS1;ACTB;LGALS3;LGALS1;FTH1;PSAP;PIM1;TIMP2;S100A11;S100A10;ANXA2;FN1;YWHAZ;DHRS3;S100A6;MYH9;TGFBI;VIM;GAPDH
ZNF467	25/299	2.14604e-18	2.37617e-17	13.0295	530.076	IFITM3;NRP1;CSTB;GRN;AHNAK;LRP1;TNFAIP2;THBS1;CRIP1;LGALS3;LGALS1;ALDH2;UCP2;TIMP2;HMOX1;CTSH;APOE;GSN;FN1;DHRS3;MAFB;S100A6;S100A4;TGFBI;VIM
AKAP8L	24/299	2.77735e-17	2.88536e-16	12.3719	471.646	APP;GRN;HSP90AB1;ANXA2;AHNAK;FN1;MIF;IQGAP1;HIF1A;YWHAZ;ACTB;GNAI2;LGALS1;CREG1;PSAP;TIMP2;HMOX1;MYH9;APOE;CALR;VIM;CTSD;GAPDH;PLEC
AKNA	24/299	2.77735e-17	2.88536e-16	12.3719	471.646	IFITM3;CD52;AHNAK;TNFAIP2;LAPTM5;CYBA;EMP3;THBS1;MPEG1;LGALS1;TYROBP;MAFB;ADGRE5;UCP2;ALOX5AP;COTL1;PIM1;HMOX1;MYH9;TGFBI;FXYD5;VIM;LY6E;PLEC
CREB3L1	24/299	2.77735e-17	2.88536e-16	12.3719	471.646	IFITM3;NRP1;CSTB;GSN;ANXA2;AHNAK;LRP1;FN1;TNFAIP2;EMP3;THBS1;DHRS3;LGALS3;LGALS1;MAFB;GPNMB;S100A6;TIMP2;HMOX1;MYH9;TGFBI;VIM;S100A11;S100A10
GTF2E2	24/299	2.77735e-17	2.88536e-16	12.3719	471.646	APP;CSTB;GRN;HSP90AB1;TPI1;ANXA2;H2AFZ;PGAM1;MIF;IQGAP1;HIF1A;YWHAZ;ACTB;EEF1A1;LGALS1;FABP5;CREG1;TIMP2;HMOX1;S100A4;VIM;P4HB;GAPDH;S100A10
JDP2	24/299	2.77735e-17	2.88536e-16	12.3719	471.646	IFITM3;NRP1;CSTB;GSN;ANXA2;AHNAK;LRP1;FN1;TNFAIP2;THBS1;DHRS3;LGALS3;LGALS1;MAFB;FTH1;PIM1;S100A6;TIMP2;HMOX1;APOE;TGFBI;VIM;S100A11;S100A10
KLF9	24/299	2.77735e-17	2.88536e-16	12.3719	471.646	IFITM3;NRP1;CSTB;GSN;ANXA2;AHNAK;FN1;THBS1;ACTB;DHRS3;LGALS3;LGALS1;MAFB;FTH1;PSAP;PIM1;S100A6;TIMP2;HMOX1;APOE;TGFBI;VIM;SASH1;S100A10
MAFG	24/299	2.77735e-17	2.88536e-16	12.3719	471.646	CSTB;GRN;HSP90AB1;ANXA2;AHNAK;HIF1A;YWHAZ;THBS1;ACTB;LGALS3;LGALS1;FTH1;NFIC;PSAP;PIM1;TIMP2;HMOX1;MYH9;APOE;VIM;P4HB;CTSD;GAPDH;PLEC
MBD2	24/299	2.77735e-17	2.88536e-16	12.3719	471.646	APP;CSTB;HSP90AB1;GSN;ANXA2;AHNAK;FN1;IQGAP1;HIF1A;YWHAZ;THBS1;ACTB;RHOA;LGALS3;LGALS1;FTH1;PSAP;S100A6;MYH9;VIM;GAPDH;S100A11;ITM2B;S100A10
THAP11	24/299	2.77735e-17	2.88536e-16	12.3719	471.646	CSTB;GRN;HSP90AB1;GPX1;TPI1;GPX4;H2AFZ;COX4I1;PGAM1;MIF;ACTB;CENPB;APRT;GNAI2;EEF1A1;LGALS1;PSAP;S100A6;RACK1;FAU;VIM;PTMA;GAPDH;S100A10
ZC3HAV1	24/299	2.77735e-17	2.88536e-16	12.3719	471.646	IFITM3;CSTB;GRN;HSP90AB1;ANXA2;AHNAK;FN1;TNFAIP2;LAPTM5;IQGAP1;THBS1;ACTB;LGALS3;LGALS1;FTH1;PIM1;HMOX1;MYH9;TGFBI;VIM;S100A11;LY6E;S100A10;PLEC
ATF3	23/299	3.41439e-16	3.17482e-15	11.7278	417.667	IFITM3;CSTB;GSN;ANXA2;AHNAK;FN1;TNFAIP2;THBS1;DHRS3;LGALS3;LGALS1;MAFB;GPNMB;FABP5;FTH1;PIM1;S100A6;HMOX1;S100A4;APOE;TGFBI;VIM;S100A10
CHRAC1	23/299	3.41439e-16	3.17482e-15	11.7278	417.667	IFITM3;CSTB;HSP90AB1;TPI1;GPX4;AHNAK;H2AFZ;YWHAZ;ACTB;GNAI2;EEF1A1;CHCHD2;FABP5;FTH1;NFIC;RACK1;MYH9;VIM;PTMA;GAPDH;LY6E;S100A10;PLEC
CXXC1	23/299	3.41439e-16	3.17482e-15	11.7278	417.667	APP;CSTB;GRN;HSP90AB1;TPI1;ANXA2;GPX4;AHNAK;H2AFZ;YWHAZ;ACTB;CENPB;GNAI2;EEF1A1;LGALS1;FTH1;PSAP;MYH9;SH3BGRL3;VIM;CTSD;GAPDH;PLEC
FOXO3	23/299	3.41439e-16	3.17482e-15	11.7278	417.667	APP;HSP90AB1;ANXA2;AHNAK;LRP1;FN1;HIF1A;YWHAZ;THBS1;ACTB;DHRS3;EEF1A1;MAFB;FTH1;NFIC;PSAP;PIM1;TIMP2;HMOX1;MYH9;VIM;PTMA;GAPDH
GATAD1	23/299	3.41439e-16	3.17482e-15	11.7278	417.667	SH3GLB1;APP;CSTB;HSP90AB1;GPX1;TPI1;GSN;FN1;IQGAP1;HIF1A;YWHAZ;ACTB;EEF1A1;LGALS1;FTH1;NFIC;PIM1;CALR;VIM;P4HB;GAPDH;ITM2B;TPT1
HES6	23/299	3.41439e-16	3.17482e-15	11.7278	417.667	IFITM3;CSTB;GSN;ANXA2;H2AFZ;FN1;MIF;THBS1;CRIP1;DHRS3;LGALS3;LGALS1;MAFB;FABP5;UCP2;COTL1;S100A6;APOE;TGFBI;VIM;GAPDH;LY6E;S100A10
KLF3	23/299	3.41439e-16	3.17482e-15	11.7278	417.667	APP;NRP1;GSN;ANXA2;AHNAK;FN1;HIF1A;YWHAZ;THBS1;ACTB;DHRS3;LGALS3;MAFB;FTH1;PSAP;PIM1;TIMP2;HMOX1;MYH9;VIM;SASH1;S100A10;PLEC
MRPL28	23/299	3.41439e-16	3.17482e-15	11.7278	417.667	COX8A;CSTB;HSP90AB1;GPX1;TPI1;GPX4;H2AFZ;COX4I1;COX7A2;MIF;ACTB;APRT;CHCHD2;PRDX5;LGALS1;FTH1;RACK1;TSPO;ROMO1;SEC61B;FAU;P4HB;GAPDH
NFIX	23/299	3.41439e-16	3.17482e-15	11.7278	417.667	IFITM3;APP;NRP1;CSTB;GSN;ANXA2;AHNAK;LRP1;FN1;THBS1;ACTB;LGALS3;LGALS1;MAFB;FTH1;NFIC;TIMP2;MYH9;APOE;TGFBI;VIM;S100A10;PLEC
NFKB2	23/299	3.41439e-16	3.17482e-15	11.7278	417.667	IFITM3;CSTB;GRN;ANXA2;AHNAK;FN1;TNFAIP2;EMP3;HIF1A;THBS1;ACTB;LGALS3;LGALS1;ADGRE5;COTL1;PIM1;S100A6;HMOX1;MYH9;TGFBI;VIM;S100A10;PLEC
PPP1R13L	23/299	3.41439e-16	3.17482e-15	11.7278	417.667	IFITM3;CSTB;GSN;ANXA2;AHNAK;LRP1;FN1;THBS1;ACTB;DHRS3;LGALS3;LGALS1;S100A6;HMOX1;MYH9;S100A4;TGFBI;FXYD5;VIM;GAPDH;S100A11;S100A10;PLEC
RARA	23/299	3.41439e-16	3.17482e-15	11.7278	417.667	NRP1;GRN;GSN;ANXA2;AHNAK;LRP1;FN1;HIF1A;THBS1;ACTB;DHRS3;LGALS3;MAFB;FTH1;NFIC;COTL1;PIM1;TIMP2;HMOX1;MYH9;TGFBI;VIM;PLEC
STAT5A	23/299	3.41439e-16	3.17482e-15	11.7278	417.667	IFITM3;CSTB;GSN;ANXA2;AHNAK;FN1;TNFAIP2;LAPTM5;HIF1A;THBS1;LGALS3;LGALS1;ADGRE5;FTH1;PIM1;HMOX1;CTSH;MYH9;S100A4;APOE;TGFBI;VIM;S100A10
TP53	23/299	3.41439e-16	3.17482e-15	11.7278	417.667	APP;GRN;HSP90AB1;ANXA2;AHNAK;YWHAB;FN1;IQGAP1;HIF1A;YWHAZ;THBS1;ACTB;RHOA;GNAI2;EEF1A1;HMOX1;MYH9;S100A4;APOE;CALR;VIM;CALM1;GAPDH
VDR	23/299	3.41439e-16	3.17482e-15	11.7278	417.667	NRP1;CSTB;GSN;ANXA2;AHNAK;FN1;TNFAIP2;HIF1A;THBS1;LGALS3;LGALS1;MAFB;GPNMB;PIM1;S100A6;TIMP2;HMOX1;CTSH;S100A4;TGFBI;VIM;S100A11;S100A10
VPS72	23/299	3.41439e-16	3.17482e-15	11.7278	417.667	APP;CSTB;GRN;HSP90AB1;TPI1;MIF;IQGAP1;HIF1A;YWHAZ;ACTB;AES;GNAI2;LGALS1;FTH1;CREG1;S100A6;RACK1;TIMP2;HMOX1;S100A4;APOE;VIM;GAPDH
ZBTB22	23/299	3.41439e-16	3.17482e-15	11.7278	417.667	CSTB;GRN;GSN;GPX4;AHNAK;EMP3;ACTB;CENPB;DHRS3;AES;GNAI2;LGALS1;FTH1;PSAP;PIM1;S100A6;HMOX1;MYH9;APOE;VIM;P4HB;LY6E;PLEC
ZBTB4	23/299	3.41439e-16	3.17482e-15	11.7278	417.667	APP;NRP1;GRN;GSN;ANXA2;AHNAK;LRP1;THBS1;DHRS3;LGALS3;LGALS1;MAFB;FTH1;NFIC;PSAP;TIMP2;MYH9;TGFBI;VIM;ITM2B;SASH1;S100A10;PLEC
ZNF414	23/299	3.41439e-16	3.17482e-15	11.7278	417.667	CSTB;GRN;RNH1;GSN;GPX4;MIF;ACTB;PTMS;APRT;AES;GNAI2;LGALS1;FTH1;NFIC;S100A6;HMOX1;TSPO;SH3BGRL3;APOE;CTSD;GAPDH;LY6E;PLEC
BPNT1	22/299	3.98088e-15	3.33325e-14	11.097	367.947	CSTB;HSP90AB1;TPI1;GSN;ANXA2;AHNAK;YWHAB;H2AFZ;PGAM1;FN1;AKR1A1;YWHAZ;ACTB;LGALS3;LGALS1;FABP5;PSAP;VIM;P4HB;CTSD;GAPDH;PLEC
DDIT3	22/299	3.98088e-15	3.33325e-14	11.097	367.947	IFITM3;CSTB;GRN;ANXA2;AHNAK;FN1;HIF1A;THBS1;ACTB;DHRS3;LGALS3;LGALS1;MAFB;GPNMB;FTH1;PSAP;PIM1;HMOX1;APOE;TGFBI;VIM;S100A10
EGR2	22/299	3.98088e-15	3.33325e-14	11.097	367.947	IFITM3;NRP1;CSTB;AHNAK;FN1;TNFAIP2;PLA2G7;THBS1;DHRS3;LGALS3;LGALS1;MAFB;GPNMB;FABP5;PIM1;S100A6;HMOX1;S100A4;APOE;TGFBI;VIM;S100A10
ELF3	22/299	3.98088e-15	3.33325e-14	11.097	367.947	CSTB;GSN;ANXA2;AHNAK;FN1;TNFAIP2;THBS1;DHRS3;LGALS3;LGALS1;MAFB;GPNMB;FTH1;PIM1;S100A6;HMOX1;CTSH;S100A4;TGFBI;VIM;S100A11;S100A10
FLI1	22/299	3.98088e-15	3.33325e-14	11.097	367.947	IFITM3;NRP1;CD52;GSN;CD93;ANXA2;AHNAK;FN1;LAPTM5;EMP3;THBS1;MPEG1;LGALS1;TYROBP;MAFB;ADGRE5;ALOX5AP;COTL1;MYH9;TGFBI;FXYD5;VIM
GATA3	22/299	3.98088e-15	3.33325e-14	11.097	367.947	IFITM3;NRP1;CSTB;GSN;ANXA2;AHNAK;FN1;HIF1A;THBS1;ACTB;DHRS3;LGALS3;LGALS1;MAFB;S100A6;HMOX1;S100A4;APOE;TGFBI;VIM;S100A11;S100A10
NFATC1	22/299	3.98088e-15	3.33325e-14	11.097	367.947	NRP1;GSN;ANXA2;AHNAK;FN1;TNFAIP2;LAPTM5;HIF1A;THBS1;DHRS3;LGALS3;LGALS1;MAFB;ADGRE5;NFIC;PIM1;TIMP2;HMOX1;MYH9;TGFBI;VIM;PLEC
NFIL3	22/299	3.98088e-15	3.33325e-14	11.097	367.947	IFITM3;CSTB;ANXA2;AHNAK;FN1;TNFAIP2;HIF1A;THBS1;DHRS3;LGALS3;LGALS1;MAFB;GPNMB;FABP5;FTH1;PIM1;S100A6;HMOX1;S100A4;TGFBI;VIM;S100A10
PARP12	22/299	3.98088e-15	3.33325e-14	11.097	367.947	IFITM3;NRP1;CSTB;GRN;ANXA2;AHNAK;TNFAIP2;THBS1;MPEG1;DHRS3;LGALS3;LGALS1;GPNMB;PIM1;S100A6;HMOX1;CTSH;TGFBI;FXYD5;VIM;LY6E;S100A10
PLEKHA4	22/299	3.98088e-15	3.33325e-14	11.097	367.947	IFITM3;CSTB;GSN;AHNAK;FN1;TNFAIP2;EMP3;THBS1;DHRS3;LGALS3;LGALS1;GPNMB;S100A6;HMOX1;S100A4;APOE;TGFBI;VIM;PLTP;S100A11;LY6E;S100A10
PLXNC1	22/299	3.98088e-15	3.33325e-14	11.097	367.947	NRP1;GSN;ANXA2;AHNAK;LRP1;FN1;LAPTM5;PLA2G7;THBS1;MPEG1;LGALS3;LGALS1;TYROBP;MAFB;GPNMB;ALOX5AP;COTL1;TIMP2;CTSH;APOE;TGFBI;VIM
POU2F2	22/299	3.98088e-15	3.33325e-14	11.097	367.947	IFITM3;NRP1;CD52;CSTB;ANXA2;AHNAK;TNFAIP2;LAPTM5;THBS1;AIF1;MPEG1;LGALS3;TYROBP;MAFB;ALOX5AP;COTL1;PIM1;HMOX1;CTSH;APOE;TGFBI;VIM
RAPGEF3	22/299	3.98088e-15	3.33325e-14	11.097	367.947	IFITM3;NRP1;CSTB;GSN;ANXA2;AHNAK;LRP1;FN1;TNFAIP2;THBS1;DHRS3;LGALS3;LGALS1;S100A6;TIMP2;HMOX1;APOE;TGFBI;VIM;PLTP;S100A10;PLEC
RFX5	22/299	3.98088e-15	3.33325e-14	11.097	367.947	IFITM3;CSTB;GRN;ANXA2;AHNAK;TNFAIP2;LIPA;HIF1A;THBS1;ACTB;DHRS3;LGALS1;PSAP;UCP2;PIM1;TIMP2;HMOX1;S100A4;VIM;GAPDH;LY6E;S100A10
RNF113A	22/299	3.98088e-15	3.33325e-14	11.097	367.947	CSTB;HSP90AB1;TPI1;ANXA2;GPX4;AHNAK;H2AFZ;COX4I1;APRT;EEF1B2;EEF1A1;MYL6;LGALS1;FTH1;S100A6;RACK1;S100A4;FAU;VIM;TMSB10;PTMA;GAPDH
STAT2	22/299	3.98088e-15	3.33325e-14	11.097	367.947	IFITM3;CSTB;GRN;ANXA2;AHNAK;FN1;TNFAIP2;HIF1A;THBS1;LGALS3;LGALS1;MAFB;GPNMB;NPC2;PSAP;PIM1;HMOX1;MYH9;TGFBI;VIM;LY6E;S100A10
TCF7	22/299	3.98088e-15	3.33325e-14	11.097	367.947	IFITM3;CD52;AHNAK;FN1;LAPTM5;THBS1;CRIP1;DHRS3;LGALS3;LGALS1;MAFB;ADGRE5;UCP2;ALOX5AP;COTL1;PIM1;S100A6;HMOX1;S100A4;TGFBI;FXYD5;VIM
U2AF1L4	22/299	3.98088e-15	3.33325e-14	11.097	367.947	CSTB;TPI1;ANXA2;GPX4;AHNAK;COX4I1;MIF;EMP3;ACTB;DHRS3;AES;MYL6;PRDX5;LGALS1;FTH1;UCP2;SH3BGRL3;FXYD5;GAPDH;LY6E;S100A10;PLEC
UBE2K	22/299	3.98088e-15	3.33325e-14	11.097	367.947	HSP90AB1;TPI1;ANXA2;YWHAB;H2AFZ;PGAM1;IQGAP1;YWHAZ;ACTB;RHOA;EEF1A1;LGALS1;FTH1;PSAP;MYH9;CALR;VIM;P4HB;CALM1;PTMA;GAPDH;TPT1
ZNF22	22/299	3.98088e-15	3.33325e-14	11.097	367.947	IFITM3;NRP1;CSTB;HSP90AB1;ANXA2;H2AFZ;FN1;HIF1A;THBS1;ACTB;DHRS3;EEF1B2;EEF1A1;LGALS1;FABP5;FTH1;COTL1;S100A6;TGFBI;VIM;TMSB10;PTMA
BATF3	21/299	4.39401e-14	3.25776e-13	10.4791	322.295	IFITM3;CSTB;FN1;TNFAIP2;LAPTM5;EMP3;THBS1;AIF1;LGALS3;LGALS1;MAFB;ALOX5AP;COTL1;PIM1;S100A6;HMOX1;S100A4;TGFBI;FXYD5;VIM;LY6E
CENPT	21/299	4.39401e-14	3.25776e-13	10.4791	322.295	IFITM3;CSTB;ANXA2;AHNAK;FN1;EMP3;THBS1;ACTB;APRT;LGALS3;LGALS1;COTL1;S100A6;HMOX1;S100A4;TGFBI;FXYD5;VIM;LY6E;S100A10;PLEC
CREBL2	21/299	4.39401e-14	3.25776e-13	10.4791	322.295	APP;CSTB;GSN;AHNAK;IQGAP1;THBS1;DHRS3;LGALS3;ALDH2;GPNMB;FTH1;CREG1;PSAP;TIMP2;HMOX1;VIM;CALM1;CTSD;S100A11;ITM2B;S100A10
ETV5	21/299	4.39401e-14	3.25776e-13	10.4791	322.295	IFITM3;NRP1;CSTB;GSN;ANXA2;AHNAK;FN1;THBS1;DHRS3;LGALS3;LGALS1;MAFB;FABP5;COTL1;PIM1;S100A6;TIMP2;HMOX1;APOE;TGFBI;VIM
HBP1	21/299	4.39401e-14	3.25776e-13	10.4791	322.295	APP;NRP1;GRN;GSN;ANXA2;AHNAK;FN1;HIF1A;THBS1;DHRS3;LGALS3;NPC2;FTH1;PSAP;PIM1;TIMP2;HMOX1;VIM;ITM2B;SASH1;S100A10
HES4	21/299	4.39401e-14	3.25776e-13	10.4791	322.295	IFITM3;CSTB;AHNAK;TNFAIP2;EMP3;THBS1;CRIP1;DHRS3;LGALS1;MAFB;FTH1;PIM1;S100A6;TIMP2;HMOX1;S100A4;TGFBI;VIM;S100A11;LY6E;S100A10
HIST1H1D	21/299	4.39401e-14	3.25776e-13	10.4791	322.295	HSP90AB1;ANXA2;AHNAK;H2AFZ;FN1;MIF;THBS1;ACTB;EEF1A1;LGALS3;LGALS1;FABP5;PIM1;HMOX1;MYH9;S100A4;TGFBI;VIM;PTMA;GAPDH;S100A10
HIST1H1E	21/299	4.39401e-14	3.25776e-13	10.4791	322.295	HSP90AB1;TPI1;ANXA2;AHNAK;H2AFZ;FN1;MIF;YWHAZ;THBS1;ACTB;EEF1A1;MYL6;LGALS1;RACK1;MYH9;CALR;VIM;P4HB;PTMA;GAPDH;PLEC
HMGB2	21/299	4.39401e-14	3.25776e-13	10.4791	322.295	IFITM3;CSTB;HSP90AB1;TPI1;ANXA2;H2AFZ;FN1;MIF;THBS1;ACTB;EEF1A1;LGALS3;LGALS1;FABP5;FTH1;S100A6;S100A4;VIM;PTMA;GAPDH;S100A10
KLF5	21/299	4.39401e-14	3.25776e-13	10.4791	322.295	IFITM3;CSTB;GSN;ANXA2;AHNAK;FN1;TNFAIP2;HIF1A;THBS1;LGALS3;LGALS1;MAFB;GPNMB;PIM1;S100A6;HMOX1;APOE;TGFBI;VIM;S100A11;S100A10
MBNL2	21/299	4.39401e-14	3.25776e-13	10.4791	322.295	APP;NRP1;GSN;ANXA2;AHNAK;FN1;IQGAP1;HIF1A;YWHAZ;THBS1;ACTB;LGALS3;LGALS1;FTH1;PSAP;S100A6;TIMP2;MYH9;TGFBI;VIM;S100A10
NFYC	21/299	4.39401e-14	3.25776e-13	10.4791	322.295	APP;CSTB;GRN;HSP90AB1;ANXA2;GPX4;HIF1A;YWHAZ;ACTB;GNAI2;EEF1A1;LGALS1;FTH1;PSAP;MYH9;CALR;VIM;P4HB;PTMA;GAPDH;PLEC
NR3C1	21/299	4.39401e-14	3.25776e-13	10.4791	322.295	APP;NRP1;GSN;ANXA2;AHNAK;FN1;IQGAP1;HIF1A;YWHAZ;THBS1;ACTB;LGALS1;MAFB;FTH1;NFIC;TIMP2;HMOX1;MYH9;APOE;TGFBI;VIM
NR4A1	21/299	4.39401e-14	3.25776e-13	10.4791	322.295	IFITM3;CSTB;GSN;ANXA2;AHNAK;FN1;THBS1;ACTB;LGALS3;LGALS1;MAFB;FABP5;FTH1;PIM1;S100A6;HMOX1;S100A4;APOE;TGFBI;VIM;S100A10
PLXNA1	21/299	4.39401e-14	3.25776e-13	10.4791	322.295	APP;NRP1;GSN;ANXA2;AHNAK;LRP1;FN1;THBS1;ACTB;LGALS3;LGALS1;NFIC;PSAP;TIMP2;HMOX1;MYH9;TGFBI;VIM;CTSD;SASH1;PLEC
PPARG	21/299	4.39401e-14	3.25776e-13	10.4791	322.295	APP;NRP1;CSTB;GSN;ANXA2;FN1;HIF1A;THBS1;DHRS3;LGALS3;LGALS1;MAFB;GPNMB;FABP5;S100A6;TIMP2;HMOX1;S100A4;APOE;TGFBI;VIM
RUNX1	21/299	4.39401e-14	3.25776e-13	10.4791	322.295	NRP1;GSN;ANXA2;AHNAK;FN1;TNFAIP2;LAPTM5;HIF1A;THBS1;LGALS3;LGALS1;MAFB;PIM1;S100A6;HMOX1;MYH9;S100A4;TGFBI;FXYD5;VIM;S100A11
SLC2A4RG	21/299	4.39401e-14	3.25776e-13	10.4791	322.295	CSTB;GRN;RNH1;GPX1;GPX4;AHNAK;EMP3;AES;SYNGR1;PRDX5;LGALS1;FTH1;S100A6;TSPO;SH3BGRL3;VIM;CTSD;S100A11;LY6E;S100A10;PLEC
SMAD3	21/299	4.39401e-14	3.25776e-13	10.4791	322.295	APP;NRP1;GSN;ANXA2;AHNAK;LRP1;FN1;IQGAP1;HIF1A;THBS1;DHRS3;LGALS1;PIM1;TIMP2;HMOX1;MYH9;APOE;TGFBI;VIM;S100A10;PLEC
SOX9	21/299	4.39401e-14	3.25776e-13	10.4791	322.295	IFITM3;APP;NRP1;CSTB;GSN;ANXA2;AHNAK;FN1;HIF1A;THBS1;DHRS3;LGALS3;LGALS1;MAFB;GPNMB;S100A6;HMOX1;APOE;TGFBI;VIM;S100A10
TAL1	21/299	4.39401e-14	3.25776e-13	10.4791	322.295	IFITM3;NRP1;CD93;ANXA2;AHNAK;FN1;TNFAIP2;LAPTM5;F13A1;THBS1;LGALS3;TYROBP;MAFB;ALOX5AP;PIM1;S100A6;S100A4;APOE;TGFBI;VIM;PF4
TFEC	21/299	4.39401e-14	3.25776e-13	10.4791	322.295	IFITM3;CD93;LST1;MS4A7;FN1;TNFAIP2;LAPTM5;F13A1;TREM2;PLA2G7;THBS1;AIF1;MPEG1;LGALS3;TYROBP;MAFB;GPNMB;ALOX5AP;COTL1;HMOX1;TGFBI
TIPARP	21/299	4.39401e-14	3.25776e-13	10.4791	322.295	IFITM3;CSTB;GRN;ANXA2;AHNAK;FN1;HIF1A;THBS1;DHRS3;LGALS3;MAFB;FABP5;FTH1;PIM1;S100A6;TIMP2;HMOX1;S100A4;TGFBI;VIM;S100A10
TRIM3	21/299	4.39401e-14	3.25776e-13	10.4791	322.295	APP;NRP1;CSTB;GRN;GSN;ANXA2;AHNAK;LRP1;FN1;THBS1;LGALS3;SYNGR1;LGALS1;PSAP;TIMP2;HMOX1;MYH9;APOE;TGFBI;VIM;PLEC
UBP1	21/299	4.39401e-14	3.25776e-13	10.4791	322.295	IFITM3;APP;HSP90AB1;ANXA2;AHNAK;YWHAB;H2AFZ;IQGAP1;HIF1A;YWHAZ;ACTB;EEF1A1;LGALS1;FTH1;PSAP;MYH9;VIM;CALM1;PTMA;GAPDH;S100A10
ZNF410	21/299	4.39401e-14	3.25776e-13	10.4791	322.295	CSTB;HSP90AB1;ANXA2;YWHAB;FN1;IQGAP1;HIF1A;YWHAZ;THBS1;ACTB;EEF1A1;LGALS1;FTH1;VIM;P4HB;CALM1;TMSB10;PTMA;GAPDH;S100A11;TPT1
ATF1	20/299	4.58265e-13	3.03646e-12	9.87379	280.528	APP;CSTB;GRN;HSP90AB1;AHNAK;IQGAP1;HIF1A;YWHAZ;THBS1;ACTB;GNAI2;EEF1A1;LGALS3;FTH1;CREG1;TIMP2;HMOX1;S100A4;VIM;GAPDH
CEBPE	20/299	4.58265e-13	3.03646e-12	9.87379	280.528	IFITM3;CD52;CSTB;ANXA2;AHNAK;TNFAIP2;LAPTM5;THBS1;AIF1;MPEG1;DHRS3;LGALS3;LGALS1;TYROBP;MAFB;ALOX5AP;COTL1;PIM1;HMOX1;TGFBI
CUL4A	20/299	4.58265e-13	3.03646e-12	9.87379	280.528	APP;HSP90AB1;TPI1;ANXA2;AHNAK;YWHAB;FN1;IQGAP1;YWHAZ;ACTB;EEF1A1;LAMP1;RACK1;MYH9;CALR;VIM;P4HB;GAPDH;TPT1;PLEC
DEAF1	20/299	4.58265e-13	3.03646e-12	9.87379	280.528	APP;CSTB;GRN;RNH1;GSN;GPX4;AHNAK;FN1;ACTB;DHRS3;AES;FABP5;NFIC;TIMP2;MYH9;APOE;CTSD;GAPDH;LY6E;PLEC
FBN1	20/299	4.58265e-13	3.03646e-12	9.87379	280.528	IFITM3;NRP1;GSN;ANXA2;AHNAK;LRP1;FN1;EMP3;THBS1;LGALS3;LGALS1;GPNMB;S100A6;TIMP2;MYH9;S100A4;APOE;TGFBI;VIM;S100A10
FOXJ1	20/299	4.58265e-13	3.03646e-12	9.87379	280.528	IFITM3;NRP1;CSTB;GSN;AHNAK;FN1;TNFAIP2;THBS1;CRIP1;DHRS3;LGALS3;LGALS1;FABP5;UCP2;S100A6;S100A4;APOE;TGFBI;VIM;PLTP
FOXQ1	20/299	4.58265e-13	3.03646e-12	9.87379	280.528	IFITM3;NRP1;CSTB;ANXA2;FN1;THBS1;DHRS3;LGALS3;LGALS1;MAFB;GPNMB;FABP5;PIM1;S100A6;HMOX1;CTSH;S100A4;APOE;TGFBI;VIM
GTF2F1	20/299	4.58265e-13	3.03646e-12	9.87379	280.528	CSTB;HSP90AB1;TPI1;ANXA2;AHNAK;YWHAB;MIF;YWHAZ;ACTB;EEF1A1;LGALS1;FTH1;RACK1;MYH9;CALR;VIM;P4HB;PTMA;GAPDH;PLEC
HOXB7	20/299	4.58265e-13	3.03646e-12	9.87379	280.528	IFITM3;NRP1;CSTB;ANXA2;FN1;EMP3;THBS1;DHRS3;LGALS3;LGALS1;MAFB;GPNMB;FABP5;S100A6;HMOX1;S100A4;APOE;TGFBI;VIM;S100A10
IRX3	20/299	4.58265e-13	3.03646e-12	9.87379	280.528	IFITM3;NRP1;CSTB;GSN;ANXA2;AHNAK;FN1;THBS1;DHRS3;LGALS3;LGALS1;MAFB;GPNMB;FABP5;S100A6;S100A4;APOE;TGFBI;VIM;S100A10
KLF1	20/299	4.58265e-13	3.03646e-12	9.87379	280.528	IFITM3;GPX1;TNFAIP2;THBS1;LGALS3;LGALS1;TYROBP;MAFB;FTH1;CREG1;UCP2;ALOX5AP;PIM1;S100A6;HMOX1;S100A4;APOE;VIM;TMEM14C;PF4
LENG9	20/299	4.58265e-13	3.03646e-12	9.87379	280.528	IFITM3;CSTB;GRN;GSN;AHNAK;TNFAIP2;THBS1;ACTB;DHRS3;APRT;LGALS3;MAFB;PIM1;S100A6;HMOX1;APOE;VIM;GAPDH;LY6E;PLEC
MACF1	20/299	4.58265e-13	3.03646e-12	9.87379	280.528	APP;HSP90AB1;GSN;ANXA2;AHNAK;LRP1;FN1;IQGAP1;HIF1A;YWHAZ;THBS1;ACTB;GNAI2;EEF1A1;PSAP;TIMP2;MYH9;VIM;GAPDH;PLEC
MBD3	20/299	4.58265e-13	3.03646e-12	9.87379	280.528	RNH1;HSP90AB1;GPX1;TPI1;GPX4;H2AFZ;MIF;ACTB;APRT;AES;EEF1A1;NFIC;RACK1;MYH9;APOE;CALR;CTSD;PTMA;GAPDH;PLEC
MET	20/299	4.58265e-13	3.03646e-12	9.87379	280.528	APP;NRP1;CSTB;GSN;ANXA2;AHNAK;FN1;HIF1A;THBS1;LGALS3;LGALS1;GPNMB;S100A6;TIMP2;HMOX1;MYH9;APOE;TGFBI;VIM;S100A10
NFIC	20/299	4.58265e-13	3.03646e-12	9.87379	280.528	APP;NRP1;HSP90AB1;GSN;ANXA2;AHNAK;LRP1;FN1;THBS1;ACTB;AES;GNAI2;LGALS1;FTH1;TIMP2;MYH9;TGFBI;VIM;PTMA;PLEC
PBX4	20/299	4.58265e-13	3.03646e-12	9.87379	280.528	IFITM3;CSTB;AHNAK;FN1;TNFAIP2;THBS1;CRIP1;DHRS3;LGALS1;MAFB;ADGRE5;FABP5;COTL1;PIM1;HMOX1;S100A4;TGFBI;FXYD5;LY6E;S100A10
RELB	20/299	4.58265e-13	3.03646e-12	9.87379	280.528	IFITM3;CSTB;GRN;ANXA2;AHNAK;FN1;TNFAIP2;EMP3;HIF1A;THBS1;LGALS3;LGALS1;ADGRE5;PIM1;S100A6;HMOX1;S100A4;APOE;TGFBI;VIM
SNAI2	20/299	4.58265e-13	3.03646e-12	9.87379	280.528	IFITM3;NRP1;CSTB;ANXA2;AHNAK;FN1;EMP3;THBS1;LGALS3;LGALS1;MAFB;GPNMB;FABP5;S100A6;TIMP2;HMOX1;S100A4;TGFBI;VIM;S100A10
SP1	20/299	4.58265e-13	3.03646e-12	9.87379	280.528	APP;HSP90AB1;ANXA2;AHNAK;FN1;IQGAP1;HIF1A;YWHAZ;THBS1;ACTB;RHOA;EEF1A1;NFIC;PIM1;MYH9;CALR;VIM;CALM1;PTMA;GAPDH
SP110	20/299	4.58265e-13	3.03646e-12	9.87379	280.528	IFITM3;CD52;AHNAK;TNFAIP2;LAPTM5;EMP3;THBS1;MPEG1;LGALS3;LGALS1;TYROBP;ADGRE5;GPNMB;ALOX5AP;HMOX1;S100A4;TGFBI;FXYD5;VIM;LY6E
THRA	20/299	4.58265e-13	3.03646e-12	9.87379	280.528	APP;NRP1;GSN;AHNAK;LRP1;FN1;YWHAZ;THBS1;ACTB;DHRS3;AES;LGALS1;FTH1;NFIC;PSAP;TIMP2;APOE;VIM;GAPDH;PLEC
ZBP1	20/299	4.58265e-13	3.03646e-12	9.87379	280.528	IFITM3;CD52;FN1;TNFAIP2;LAPTM5;CYBA;PLA2G7;THBS1;AIF1;MPEG1;LGALS3;TYROBP;ALOX5AP;PIM1;HMOX1;S100A4;TGFBI;FXYD5;VIM;LY6E
ZC3H11A	20/299	4.58265e-13	3.03646e-12	9.87379	280.528	APP;HSP90AB1;ANXA2;AHNAK;YWHAB;FN1;IQGAP1;HIF1A;YWHAZ;ACTB;EEF1A1;FTH1;PSAP;RACK1;MYH9;VIM;PTMA;GAPDH;TPT1;PLEC
ZNF503	20/299	4.58265e-13	3.03646e-12	9.87379	280.528	IFITM3;NRP1;CSTB;GSN;AHNAK;FN1;THBS1;CRIP1;DHRS3;LGALS3;LGALS1;MAFB;S100A6;TIMP2;HMOX1;S100A4;APOE;TGFBI;VIM;S100A10
ZNF524	20/299	4.58265e-13	3.03646e-12	9.87379	280.528	CSTB;GRN;GPX1;GPX4;AHNAK;CYBA;EMP3;CRIP1;DHRS3;APRT;AES;LGALS3;LGALS1;FTH1;S100A6;TSPO;SH3BGRL3;CTSD;S100A10;PLEC
ZNF705A	20/299	4.58265e-13	3.03646e-12	9.87379	280.528	IFITM3;NRP1;CD93;MS4A7;FN1;TNFAIP2;LAPTM5;F13A1;EMP3;AIF1;MPEG1;LGALS3;TYROBP;GPNMB;ALOX5AP;HMOX1;TGFBI;VIM;LY6E;PF4
ARID5B	19/299	4.50635e-12	2.59732e-11	9.28077	242.465	IFITM3;NRP1;GSN;ANXA2;AHNAK;FN1;HIF1A;THBS1;DHRS3;LGALS3;LGALS1;PIM1;TIMP2;HMOX1;MYH9;TGFBI;VIM;SASH1;S100A10
BACH1	19/299	4.50635e-12	2.59732e-11	9.28077	242.465	APP;NRP1;CSTB;ANXA2;AHNAK;FN1;TNFAIP2;IQGAP1;HIF1A;THBS1;ACTB;LGALS3;MAFB;PSAP;PIM1;HMOX1;MYH9;TGFBI;VIM
BRD9	19/299	4.50635e-12	2.59732e-11	9.28077	242.465	APP;CSTB;HSP90AB1;TPI1;ANXA2;AHNAK;YWHAZ;ACTB;LGALS1;FTH1;PSAP;TIMP2;MYH9;VIM;P4HB;PTMA;GAPDH;LY6E;PLEC
CREB3L2	19/299	4.50635e-12	2.59732e-11	9.28077	242.465	APP;NRP1;GSN;ANXA2;AHNAK;LRP1;FN1;HIF1A;THBS1;LGALS1;MAFB;PIM1;TIMP2;HMOX1;MYH9;TGFBI;VIM;SASH1;S100A10
DEK	19/299	4.50635e-12	2.59732e-11	9.28077	242.465	HSP90AB1;TPI1;ANXA2;YWHAB;H2AFZ;HIF1A;YWHAZ;ACTB;EEF1B2;EEF1A1;LGALS1;FTH1;RACK1;MYH9;VIM;PTMA;GAPDH;TPT1;S100A10
EWSR1	19/299	4.50635e-12	2.59732e-11	9.28077	242.465	APP;HSP90AB1;TPI1;ANXA2;AHNAK;YWHAB;YWHAZ;ACTB;EEF1A1;MYL6;PSAP;RACK1;MYH9;CALR;VIM;P4HB;CALM1;PTMA;GAPDH
GATA2	19/299	4.50635e-12	2.59732e-11	9.28077	242.465	IFITM3;NRP1;GSN;ANXA2;AHNAK;FN1;HIF1A;THBS1;DHRS3;LGALS3;LGALS1;MAFB;S100A6;TIMP2;HMOX1;S100A4;APOE;TGFBI;VIM
IRF2	19/299	4.50635e-12	2.59732e-11	9.28077	242.465	IFITM3;APP;GRN;ANXA2;AHNAK;TNFAIP2;HIF1A;THBS1;ACTB;DHRS3;LGALS3;LGALS1;MAFB;PSAP;PIM1;MYH9;VIM;ITM2B;LY6E
IRF6	19/299	4.50635e-12	2.59732e-11	9.28077	242.465	IFITM3;CSTB;GSN;ANXA2;AHNAK;FN1;THBS1;DHRS3;LGALS3;MAFB;GPNMB;FABP5;S100A6;HMOX1;CTSH;APOE;TGFBI;VIM;S100A10
KCMF1	19/299	4.50635e-12	2.59732e-11	9.28077	242.465	SH3GLB1;APP;CSTB;HSP90AB1;ANXA2;GPX4;AHNAK;HIF1A;YWHAZ;ACTB;EEF1A1;LGALS1;FTH1;RACK1;MYH9;VIM;PTMA;GAPDH;S100A10
MAFF	19/299	4.50635e-12	2.59732e-11	9.28077	242.465	IFITM3;CSTB;ANXA2;AHNAK;FN1;TNFAIP2;THBS1;LGALS3;LGALS1;MAFB;GPNMB;FABP5;PIM1;S100A6;HMOX1;S100A4;TGFBI;VIM;S100A10
MEF2A	19/299	4.50635e-12	2.59732e-11	9.28077	242.465	SH3GLB1;APP;NRP1;GSN;ANXA2;AHNAK;LRP1;FN1;IQGAP1;HIF1A;THBS1;ACTB;LGALS3;MAFB;TIMP2;MYH9;TGFBI;VIM;PLEC
MEF2D	19/299	4.50635e-12	2.59732e-11	9.28077	242.465	APP;HSP90AB1;GSN;AHNAK;LRP1;HIF1A;YWHAZ;THBS1;ACTB;GNAI2;FTH1;NFIC;PSAP;PIM1;TIMP2;MYH9;VIM;GAPDH;PLEC
MSC	19/299	4.50635e-12	2.59732e-11	9.28077	242.465	IFITM3;NRP1;CSTB;ANXA2;FN1;TNFAIP2;EMP3;THBS1;LGALS3;LGALS1;MAFB;GPNMB;ALOX5AP;PIM1;HMOX1;S100A4;APOE;TGFBI;VIM
MXD1	19/299	4.50635e-12	2.59732e-11	9.28077	242.465	IFITM3;CSTB;GRN;ANXA2;AHNAK;FN1;TNFAIP2;HIF1A;THBS1;LGALS3;MAFB;FTH1;COTL1;PIM1;S100A6;HMOX1;TGFBI;VIM;LY6E
NR1D2	19/299	4.50635e-12	2.59732e-11	9.28077	242.465	IFITM3;CSTB;GSN;ANXA2;AHNAK;FN1;HIF1A;THBS1;DHRS3;LGALS3;MAFB;FABP5;FTH1;PSAP;PIM1;HMOX1;APOE;VIM;S100A10
PAWR	19/299	4.50635e-12	2.59732e-11	9.28077	242.465	APP;NRP1;CSTB;GSN;ANXA2;AHNAK;FN1;THBS1;DHRS3;LGALS3;LGALS1;FABP5;PIM1;S100A6;HMOX1;MYH9;TGFBI;VIM;S100A10
PBX2	19/299	4.50635e-12	2.59732e-11	9.28077	242.465	NRP1;CSTB;GRN;HSP90AB1;AHNAK;LRP1;THBS1;ACTB;DHRS3;GNAI2;LGALS1;FTH1;NFIC;PSAP;COTL1;PIM1;MYH9;VIM;PLEC
PRDM1	19/299	4.50635e-12	2.59732e-11	9.28077	242.465	IFITM3;NRP1;ANXA2;AHNAK;FN1;TNFAIP2;LAPTM5;HIF1A;THBS1;LGALS3;MAFB;ALOX5AP;PIM1;S100A6;HMOX1;S100A4;TGFBI;VIM;S100A10
PREB	19/299	4.50635e-12	2.59732e-11	9.28077	242.465	CSTB;GRN;HSP90AB1;TPI1;ANXA2;COX4I1;MIF;ACTB;LGALS1;FABP5;FTH1;PSAP;MYH9;CALR;VIM;P4HB;CTSD;GAPDH;S100A10
PRRX2	19/299	4.50635e-12	2.59732e-11	9.28077	242.465	IFITM3;NRP1;CSTB;GSN;FN1;EMP3;THBS1;CRIP1;LGALS3;LGALS1;MAFB;GPNMB;S100A6;TIMP2;HMOX1;S100A4;TGFBI;FXYD5;VIM
RBM5	19/299	4.50635e-12	2.59732e-11	9.28077	242.465	GRN;HSP90AB1;ANXA2;AHNAK;YWHAB;IQGAP1;YWHAZ;ACTB;EEF1A1;MYL6;FTH1;PSAP;RACK1;MYH9;VIM;P4HB;GAPDH;ITM2B;PLEC
RNF125	19/299	4.50635e-12	2.59732e-11	9.28077	242.465	IFITM3;GSN;AHNAK;TNFAIP2;LAPTM5;THBS1;DHRS3;LGALS3;LGALS1;MAFB;GPNMB;FABP5;PIM1;HMOX1;S100A4;APOE;TGFBI;VIM;S100A10
SMAD6	19/299	4.50635e-12	2.59732e-11	9.28077	242.465	IFITM3;NRP1;GSN;ANXA2;AHNAK;LRP1;FN1;THBS1;DHRS3;LGALS3;LGALS1;MAFB;PIM1;HMOX1;CTSH;MYH9;S100A4;TGFBI;VIM
SMARCC2	19/299	4.50635e-12	2.59732e-11	9.28077	242.465	APP;HSP90AB1;GSN;ANXA2;AHNAK;LRP1;YWHAB;IQGAP1;YWHAZ;ACTB;EEF1A1;MYL6;NFIC;PSAP;MYH9;CALR;VIM;GAPDH;PLEC
SOX18	19/299	4.50635e-12	2.59732e-11	9.28077	242.465	IFITM3;NRP1;GSN;CD93;AHNAK;FN1;LAPTM5;THBS1;CRIP1;DHRS3;LGALS3;LGALS1;MAFB;ADGRE5;APOE;TGFBI;FXYD5;VIM;PLTP
SPIB	19/299	4.50635e-12	2.59732e-11	9.28077	242.465	IFITM3;CD52;CSTB;TNFAIP2;LAPTM5;PLA2G7;THBS1;CRIP1;AIF1;MPEG1;LGALS3;TYROBP;MAFB;FABP5;ALOX5AP;CTSH;S100A4;APOE;TGFBI
SSB	19/299	4.50635e-12	2.59732e-11	9.28077	242.465	HSP90AB1;TPI1;ANXA2;YWHAB;H2AFZ;PGAM1;MIF;YWHAZ;ACTB;EEF1B2;EEF1A1;MYL6;RACK1;CALR;VIM;P4HB;PTMA;GAPDH;TPT1
TCF4	19/299	4.50635e-12	2.59732e-11	9.28077	242.465	IFITM3;APP;NRP1;GSN;ANXA2;AHNAK;LRP1;FN1;HIF1A;THBS1;ACTB;LGALS1;MAFB;PSAP;TIMP2;MYH9;APOE;TGFBI;VIM
TRAFD1	19/299	4.50635e-12	2.59732e-11	9.28077	242.465	IFITM3;CSTB;GRN;GSN;ANXA2;AHNAK;FN1;TNFAIP2;THBS1;LGALS3;LGALS1;MAFB;PSAP;PIM1;HMOX1;CTSH;TGFBI;VIM;LY6E
TRIM32	19/299	4.50635e-12	2.59732e-11	9.28077	242.465	IFITM3;APP;NRP1;CSTB;GSN;ANXA2;AHNAK;FN1;YWHAZ;THBS1;ACTB;LGALS1;FABP5;PSAP;TIMP2;MYH9;APOE;TGFBI;VIM
YY1	19/299	4.50635e-12	2.59732e-11	9.28077	242.465	APP;HSP90AB1;AHNAK;YWHAB;HIF1A;YWHAZ;ACTB;RHOA;EEF1A1;FTH1;NFIC;RACK1;MYH9;VIM;P4HB;CALM1;PTMA;GAPDH;TPT1
ZMAT5	19/299	4.50635e-12	2.59732e-11	9.28077	242.465	CSTB;PRELID1;GPX1;ANXA2;GPX4;COX4I1;MIF;APRT;SYNGR1;PRDX5;LGALS1;FTH1;S100A6;TSPO;SH3BGRL3;FAU;CTSD;S100A11;S100A10
ZNF207	19/299	4.50635e-12	2.59732e-11	9.28077	242.465	HSP90AB1;TPI1;ANXA2;YWHAB;H2AFZ;YWHAZ;ACTB;RHOA;EEF1A1;MYL6;LGALS1;PSAP;RACK1;CALR;VIM;CALM1;PTMA;GAPDH;TPT1
ZNF219	19/299	4.50635e-12	2.59732e-11	9.28077	242.465	IFITM3;NRP1;CSTB;GRN;GSN;AHNAK;LRP1;EMP3;DHRS3;PTMS;AES;LGALS1;S100A6;S100A4;APOE;TGFBI;VIM;LY6E;PLEC
ZNF266	19/299	4.50635e-12	2.59732e-11	9.28077	242.465	IFITM3;ANXA2;AHNAK;FN1;HIF1A;THBS1;DHRS3;LGALS3;LGALS1;MAFB;GPNMB;UCP2;TIMP2;CTSH;MYH9;S100A4;TGFBI;VIM;S100A10
ZNF281	19/299	4.50635e-12	2.59732e-11	9.28077	242.465	NRP1;HSP90AB1;AHNAK;FN1;HIF1A;YWHAZ;THBS1;ACTB;LGALS1;MAFB;MAN2A1;FTH1;PIM1;S100A6;HMOX1;MYH9;TGFBI;VIM;S100A10
ZNF703	19/299	4.50635e-12	2.59732e-11	9.28077	242.465	NRP1;CSTB;GSN;ANXA2;AHNAK;FN1;THBS1;DHRS3;LGALS3;LGALS1;MAFB;NFIC;HMOX1;APOE;TGFBI;VIM;CTSD;S100A10;PLEC
ATF6	18/299	4.1684e-11	2.19232e-10	8.69973	207.931	SH3GLB1;APP;NRP1;GRN;AHNAK;IQGAP1;HIF1A;THBS1;DHRS3;GNAI2;SOAT1;MAN2A1;CREG1;TIMP2;HMOX1;S100A4;APOE;VIM
COPS3	18/299	4.1684e-11	2.19232e-10	8.69973	207.931	CSTB;HSP90AB1;TPI1;ANXA2;YWHAB;H2AFZ;PGAM1;MIF;YWHAZ;ACTB;EEF1A1;CHCHD2;LGALS1;RACK1;VIM;CALM1;PTMA;GAPDH
COPS4	18/299	4.1684e-11	2.19232e-10	8.69973	207.931	HSP90AB1;TPI1;ANXA2;YWHAB;H2AFZ;PGAM1;MIF;YWHAZ;ACTB;EEF1B2;EEF1A1;MYL6;LGALS1;ARPC3;RACK1;VIM;GAPDH;TPT1
DVL2	18/299	4.1684e-11	2.19232e-10	8.69973	207.931	CSTB;GRN;HSP90AB1;AHNAK;LRP1;FN1;HIF1A;YWHAZ;ACTB;RHOA;FTH1;PIM1;HMOX1;MYH9;APOE;VIM;GAPDH;PLEC
MAFK	18/299	4.1684e-11	2.19232e-10	8.69973	207.931	CSTB;GSN;ANXA2;AHNAK;TNFAIP2;THBS1;ACTB;LGALS3;MAFB;FTH1;PIM1;S100A6;TIMP2;HMOX1;MYH9;VIM;S100A10;PLEC
MEF2C	18/299	4.1684e-11	2.19232e-10	8.69973	207.931	IFITM3;APP;NRP1;GSN;CD93;ANXA2;AHNAK;FN1;LAPTM5;THBS1;ACTB;LGALS1;MAFB;TIMP2;S100A4;APOE;TGFBI;VIM
MITF	18/299	4.1684e-11	2.19232e-10	8.69973	207.931	NRP1;CSTB;GSN;ANXA2;AHNAK;FN1;HIF1A;THBS1;DHRS3;LGALS3;MAFB;GPNMB;TIMP2;HMOX1;APOE;TGFBI;VIM;SASH1
MKRN2	18/299	4.1684e-11	2.19232e-10	8.69973	207.931	CSTB;HSP90AB1;ANXA2;AHNAK;YWHAZ;ACTB;EEF1A1;LGALS3;LGALS1;FTH1;PSAP;TIMP2;MYH9;TGFBI;VIM;P4HB;GAPDH;PLEC
MST1R	18/299	4.1684e-11	2.19232e-10	8.69973	207.931	CSTB;GSN;ANXA2;AHNAK;LRP1;FN1;TNFAIP2;THBS1;CRIP1;LGALS3;LGALS1;S100A6;S100A4;TGFBI;VIM;S100A11;S100A10;PLEC
MTA1	18/299	4.1684e-11	2.19232e-10	8.69973	207.931	APP;GRN;HSP90AB1;AHNAK;MIF;IQGAP1;HIF1A;YWHAZ;ACTB;GNAI2;NFIC;RACK1;MYH9;APOE;VIM;PTMA;GAPDH;PLEC
OLIG1	18/299	4.1684e-11	2.19232e-10	8.69973	207.931	IFITM3;CSTB;GSN;LAPTM5;PLA2G7;ACTB;LGALS3;LGALS1;TYROBP;MAFB;FABP5;TIMP2;HMOX1;APOE;TGFBI;VIM;LY6E;S100A10
RFX2	18/299	4.1684e-11	2.19232e-10	8.69973	207.931	IFITM3;GSN;ANXA2;AHNAK;LRP1;FN1;LAPTM5;THBS1;LGALS3;MAFB;ADGRE5;NFIC;PIM1;TIMP2;HMOX1;TGFBI;VIM;PLEC
SKIL	18/299	4.1684e-11	2.19232e-10	8.69973	207.931	APP;NRP1;ANXA2;AHNAK;FN1;HIF1A;YWHAZ;THBS1;ACTB;DHRS3;LGALS3;MAFB;FTH1;PIM1;HMOX1;MYH9;TGFBI;VIM
SMAD1	18/299	4.1684e-11	2.19232e-10	8.69973	207.931	IFITM3;APP;NRP1;CSTB;ANXA2;AHNAK;FN1;IQGAP1;HIF1A;THBS1;ACTB;LGALS3;PIM1;TIMP2;HMOX1;MYH9;TGFBI;VIM
SMARCE1	18/299	4.1684e-11	2.19232e-10	8.69973	207.931	APP;HSP90AB1;ANXA2;YWHAB;H2AFZ;HIF1A;YWHAZ;ACTB;EEF1A1;MYL6;PSAP;RACK1;MYH9;VIM;CALM1;PTMA;GAPDH;TPT1
SPIC	18/299	4.1684e-11	2.19232e-10	8.69973	207.931	IFITM3;MS4A7;TNFAIP2;LAPTM5;F13A1;PLA2G7;THBS1;AIF1;MPEG1;LGALS3;TYROBP;MAFB;GPNMB;FABP5;HMOX1;APOE;TGFBI;PF4
TFAP2A	18/299	4.1684e-11	2.19232e-10	8.69973	207.931	APP;NRP1;CSTB;ANXA2;AHNAK;FN1;HIF1A;THBS1;LGALS3;MAFB;GPNMB;TIMP2;HMOX1;S100A4;APOE;TGFBI;VIM;S100A10
TIGD2	18/299	4.1684e-11	2.19232e-10	8.69973	207.931	IFITM3;NRP1;CSTB;AHNAK;THBS1;DHRS3;MAFB;NCEH1;GPNMB;FABP5;COTL1;PIM1;S100A6;HMOX1;TGFBI;VIM;LY6E;S100A10
UBR4	18/299	4.1684e-11	2.19232e-10	8.69973	207.931	APP;HSP90AB1;ANXA2;AHNAK;LRP1;FN1;IQGAP1;YWHAZ;ACTB;EEF1A1;FTH1;PSAP;RACK1;MYH9;VIM;P4HB;GAPDH;PLEC
USF1	18/299	4.1684e-11	2.19232e-10	8.69973	207.931	CSTB;GRN;GPX1;GPX4;FN1;HIF1A;THBS1;ACTB;PRDX5;FTH1;PSAP;MYH9;CTSD;PTMA;GAPDH;S100A11;LY6E;S100A10
ZBTB7A	18/299	4.1684e-11	2.19232e-10	8.69973	207.931	APP;GRN;HSP90AB1;ANXA2;AHNAK;LRP1;HIF1A;YWHAZ;ACTB;AES;GNAI2;FTH1;NFIC;PSAP;MYH9;VIM;PTMA;PLEC
ZFR	18/299	4.1684e-11	2.19232e-10	8.69973	207.931	APP;HSP90AB1;ANXA2;AHNAK;YWHAB;IQGAP1;HIF1A;YWHAZ;ACTB;EEF1A1;FTH1;PSAP;RACK1;MYH9;CALR;VIM;CALM1;GAPDH
ZNF486	18/299	4.1684e-11	2.19232e-10	8.69973	207.931	IFITM3;CSTB;ANXA2;AHNAK;THBS1;ACTB;DHRS3;LGALS1;GPNMB;PSAP;PIM1;S100A6;S100A4;APOE;TGFBI;VIM;TMSB10;S100A10
ZNF575	18/299	4.1684e-11	2.19232e-10	8.69973	207.931	NRP1;CSTB;GSN;AHNAK;F13A1;EMP3;THBS1;CRIP1;LGALS3;LGALS1;NFIC;S100A6;S100A4;SH3BGRL3;TGFBI;VIM;S100A10;PLEC
ZNF622	18/299	4.1684e-11	2.19232e-10	8.69973	207.931	CSTB;HSP90AB1;TPI1;ANXA2;YWHAZ;ACTB;EEF1A1;CHCHD2;LGALS1;FTH1;PSAP;S100A6;RACK1;HMOX1;CALR;VIM;P4HB;GAPDH
ZNF721	18/299	4.1684e-11	2.19232e-10	8.69973	207.931	CSTB;HSP90AB1;ANXA2;AHNAK;YWHAB;HIF1A;YWHAZ;ACTB;EEF1A1;MYL6;LGALS1;FTH1;CALM1;TMSB10;PTMA;GAPDH;ITM2B;TPT1
ZNF746	18/299	4.1684e-11	2.19232e-10	8.69973	207.931	CSTB;GRN;HIF1A;THBS1;ACTB;GNAI2;LGALS1;MAFB;FTH1;PSAP;PIM1;S100A6;TIMP2;HMOX1;MYH9;TGFBI;VIM;MSRB1
ZNFX1	18/299	4.1684e-11	2.19232e-10	8.69973	207.931	IFITM3;GRN;ANXA2;AHNAK;FN1;TNFAIP2;HIF1A;THBS1;ACTB;LGALS3;PSAP;PIM1;HMOX1;MYH9;TGFBI;VIM;LY6E;PLEC
AIRE	17/299	3.61765e-10	1.72479e-09	8.1304	176.755	IFITM3;APP;CSTB;ANXA2;GPX4;AHNAK;LAPTM5;MIF;ACTB;LGALS3;LGALS1;PSAP;S100A6;S100A4;TGFBI;VIM;S100A10
ARNTL	17/299	3.61765e-10	1.72479e-09	8.1304	176.755	NRP1;CSTB;GSN;ANXA2;AHNAK;FN1;HIF1A;THBS1;DHRS3;LGALS3;LGALS1;MAFB;PIM1;HMOX1;TGFBI;VIM;S100A10
CAMTA2	17/299	3.61765e-10	1.72479e-09	8.1304	176.755	APP;GRN;GSN;AHNAK;LRP1;ACTB;GNAI2;LGALS1;FTH1;NFIC;PSAP;TIMP2;MYH9;APOE;VIM;LY6E;PLEC
CREM	17/299	3.61765e-10	1.72479e-09	8.1304	176.755	CSTB;ANXA2;AHNAK;FN1;HIF1A;THBS1;LGALS3;LGALS1;MAFB;FABP5;FTH1;PIM1;S100A6;HMOX1;S100A4;VIM;S100A10
CUX1	17/299	3.61765e-10	1.72479e-09	8.1304	176.755	APP;NRP1;GSN;ANXA2;AHNAK;LRP1;FN1;IQGAP1;HIF1A;THBS1;ACTB;NFIC;PSAP;TIMP2;MYH9;VIM;PLEC
DPF2	17/299	3.61765e-10	1.72479e-09	8.1304	176.755	CSTB;HSP90AB1;TPI1;ANXA2;AHNAK;YWHAZ;ACTB;EEF1A1;LGALS1;FTH1;PSAP;RACK1;MYH9;VIM;P4HB;GAPDH;PLEC
EHF	17/299	3.61765e-10	1.72479e-09	8.1304	176.755	CSTB;GSN;ANXA2;AHNAK;FN1;TNFAIP2;THBS1;DHRS3;LGALS3;MAFB;GPNMB;FABP5;S100A6;CTSH;S100A4;TGFBI;VIM
FOSL1	17/299	3.61765e-10	1.72479e-09	8.1304	176.755	CSTB;ANXA2;FN1;TNFAIP2;EMP3;HIF1A;THBS1;LGALS3;FABP5;PIM1;S100A6;HMOX1;S100A4;TGFBI;FXYD5;VIM;S100A10
GLIS2	17/299	3.61765e-10	1.72479e-09	8.1304	176.755	NRP1;GSN;AHNAK;LRP1;FN1;TNFAIP2;THBS1;LGALS1;MAFB;NFIC;S100A6;TIMP2;HMOX1;APOE;TGFBI;VIM;PLEC
HIST1H1T	17/299	3.61765e-10	1.72479e-09	8.1304	176.755	IFITM3;CSTB;GSN;ANXA2;AHNAK;FN1;F13A1;THBS1;ACTB;LGALS3;GPNMB;S100A6;APOE;TGFBI;VIM;GAPDH;PLEC
HOXB6	17/299	3.61765e-10	1.72479e-09	8.1304	176.755	NRP1;CSTB;GSN;AHNAK;FN1;TNFAIP2;THBS1;DHRS3;LGALS3;LGALS1;MAFB;S100A6;TIMP2;HMOX1;S100A4;TGFBI;VIM
KLF7	17/299	3.61765e-10	1.72479e-09	8.1304	176.755	APP;NRP1;GSN;ANXA2;AHNAK;LRP1;FN1;HIF1A;THBS1;LGALS1;MAFB;PIM1;TIMP2;HMOX1;MYH9;TGFBI;VIM
LARP6	17/299	3.61765e-10	1.72479e-09	8.1304	176.755	NRP1;CSTB;GSN;ANXA2;AHNAK;FN1;EMP3;THBS1;DHRS3;LGALS3;LGALS1;GPNMB;S100A6;TIMP2;HMOX1;TGFBI;VIM
MSX1	17/299	3.61765e-10	1.72479e-09	8.1304	176.755	IFITM3;NRP1;CSTB;GSN;ANXA2;AHNAK;FN1;THBS1;DHRS3;LGALS3;LGALS1;MAFB;GPNMB;S100A4;APOE;TGFBI;VIM
MTA2	17/299	3.61765e-10	1.72479e-09	8.1304	176.755	CSTB;HSP90AB1;TPI1;ANXA2;AHNAK;YWHAZ;ACTB;GNAI2;EEF1A1;RACK1;MYH9;CALR;VIM;P4HB;PTMA;GAPDH;PLEC
NR2F2	17/299	3.61765e-10	1.72479e-09	8.1304	176.755	APP;NRP1;GSN;ANXA2;AHNAK;FN1;THBS1;ACTB;DHRS3;LGALS3;LGALS1;MAFB;TIMP2;TGFBI;VIM;SASH1;S100A10
NR4A2	17/299	3.61765e-10	1.72479e-09	8.1304	176.755	IFITM3;NRP1;ANXA2;FN1;HIF1A;THBS1;DHRS3;LGALS3;MAFB;GPNMB;FABP5;PIM1;HMOX1;S100A4;TGFBI;VIM;S100A10
PLXNA3	17/299	3.61765e-10	1.72479e-09	8.1304	176.755	NRP1;CSTB;GRN;GSN;ANXA2;AHNAK;LRP1;FN1;THBS1;DHRS3;LGALS1;TIMP2;HMOX1;MYH9;TGFBI;VIM;PLEC
PRRX1	17/299	3.61765e-10	1.72479e-09	8.1304	176.755	IFITM3;NRP1;GSN;ANXA2;AHNAK;LRP1;FN1;EMP3;THBS1;LGALS1;MAFB;GPNMB;S100A6;TIMP2;S100A4;TGFBI;VIM
PSMD11	17/299	3.61765e-10	1.72479e-09	8.1304	176.755	HSP90AB1;TPI1;ANXA2;YWHAB;H2AFZ;PGAM1;YWHAZ;ACTB;RHOA;EEF1A1;FTH1;RACK1;MYH9;CALR;VIM;P4HB;GAPDH
SLC39A10	17/299	3.61765e-10	1.72479e-09	8.1304	176.755	APP;NRP1;CSTB;HSP90AB1;ANXA2;AHNAK;FN1;HIF1A;YWHAZ;THBS1;ACTB;FABP5;TIMP2;TGFBI;VIM;PTMA;S100A10
SMAD7	17/299	3.61765e-10	1.72479e-09	8.1304	176.755	NRP1;GSN;ANXA2;AHNAK;FN1;HIF1A;THBS1;DHRS3;LGALS3;MAFB;PIM1;HMOX1;MYH9;S100A4;TGFBI;VIM;S100A10
TCF15	17/299	3.61765e-10	1.72479e-09	8.1304	176.755	IFITM3;NRP1;CSTB;CD93;FN1;LAPTM5;THBS1;CRIP1;DHRS3;LGALS1;FABP5;S100A6;HMOX1;APOE;TGFBI;VIM;PLTP
TCF7L2	17/299	3.61765e-10	1.72479e-09	8.1304	176.755	APP;NRP1;GSN;ANXA2;AHNAK;LRP1;FN1;HIF1A;THBS1;LGALS3;MAFB;TIMP2;HMOX1;TGFBI;VIM;SASH1;PLEC
TEAD3	17/299	3.61765e-10	1.72479e-09	8.1304	176.755	IFITM3;GSN;ANXA2;AHNAK;LRP1;FN1;THBS1;DHRS3;LGALS1;PIM1;TIMP2;HMOX1;MYH9;TGFBI;VIM;S100A10;PLEC
THAP4	17/299	3.61765e-10	1.72479e-09	8.1304	176.755	CSTB;HSP90AB1;TPI1;ANXA2;GPX4;COX4I1;MIF;ACTB;APRT;AES;EEF1A1;PRDX5;FTH1;RACK1;PTMA;GAPDH;PLEC
U2AF1	17/299	3.61765e-10	1.72479e-09	8.1304	176.755	HSP90AB1;TPI1;ANXA2;H2AFZ;MIF;YWHAZ;ACTB;EEF1A1;MYL6;LGALS1;FTH1;RACK1;FAU;VIM;PTMA;GAPDH;TPT1
ZNF277	17/299	3.61765e-10	1.72479e-09	8.1304	176.755	CSTB;GRN;LIPA;HIF1A;THBS1;DHRS3;EEF1A1;FABP5;NPC2;FTH1;CREG1;PSAP;PIM1;TGFBI;VIM;ITM2B;S100A10
ZNF362	17/299	3.61765e-10	1.72479e-09	8.1304	176.755	NRP1;CSTB;GSN;AHNAK;LRP1;THBS1;DHRS3;FTH1;NFIC;PSAP;PIM1;TIMP2;HMOX1;MYH9;TGFBI;VIM;S100A10
ZNF395	17/299	3.61765e-10	1.72479e-09	8.1304	176.755	IFITM3;CSTB;GSN;AHNAK;FN1;THBS1;DHRS3;LGALS3;LGALS1;MAFB;PIM1;TIMP2;HMOX1;S100A4;TGFBI;VIM;S100A10
ZNF511	17/299	3.61765e-10	1.72479e-09	8.1304	176.755	COX8A;CSTB;PRELID1;TPI1;H2AFZ;PGAM1;MIF;ACTB;APRT;LGALS1;FABP5;COTL1;S100A6;ROMO1;PTMA;GAPDH;S100A10
ZNF664	17/299	3.61765e-10	1.72479e-09	8.1304	176.755	APP;HSP90AB1;GSN;ANXA2;AHNAK;HIF1A;YWHAZ;THBS1;ACTB;EEF1A1;FTH1;PSAP;MYH9;VIM;P4HB;CALM1;PTMA
ZNF674	17/299	3.61765e-10	1.72479e-09	8.1304	176.755	IFITM3;COX7B;HSP90AB1;ANXA2;H3F3A;THBS1;ACTB;EEF1A1;MYL6;LGALS1;NPC2;TMSB4X;PSAP;MYH9;TGFBI;VIM;TPT1
ASCL2	16/299	2.9373e-09	1.28069e-08	7.57249	148.767	IFITM3;CSTB;ANXA2;AHNAK;TNFAIP2;THBS1;CRIP1;LGALS3;LGALS1;MAFB;S100A6;S100A4;APOE;TGFBI;VIM;LY6E
DEPDC7	16/299	2.9373e-09	1.28069e-08	7.57249	148.767	IFITM3;NRP1;CSTB;FN1;PLA2G7;THBS1;DHRS3;LGALS3;MAFB;GPNMB;FABP5;HMOX1;APOE;TGFBI;VIM;S100A10
ERF	16/299	2.9373e-09	1.28069e-08	7.57249	148.767	HSP90AB1;AHNAK;FN1;THBS1;ACTB;PTMS;LGALS1;MAFB;NFIC;PIM1;HMOX1;MYH9;VIM;PTMA;GAPDH;PLEC
EXOC2	16/299	2.9373e-09	1.28069e-08	7.57249	148.767	APP;HSP90AB1;GSN;ANXA2;AHNAK;FN1;IQGAP1;HIF1A;YWHAZ;ACTB;EEF1A1;MAN2A1;PSAP;MYH9;VIM;PLEC
FOXC1	16/299	2.9373e-09	1.28069e-08	7.57249	148.767	IFITM3;NRP1;CSTB;GSN;ANXA2;AHNAK;FN1;THBS1;DHRS3;LGALS3;LGALS1;MAFB;PIM1;S100A6;TGFBI;VIM
FOXO1	16/299	2.9373e-09	1.28069e-08	7.57249	148.767	APP;NRP1;GSN;AHNAK;FN1;HIF1A;THBS1;DHRS3;LGALS3;MAFB;PIM1;HMOX1;APOE;TGFBI;VIM;S100A10
GATAD2A	16/299	2.9373e-09	1.28069e-08	7.57249	148.767	HSP90AB1;ANXA2;AHNAK;IQGAP1;YWHAZ;ACTB;GNAI2;EEF1A1;FTH1;NFIC;MYH9;VIM;P4HB;PTMA;GAPDH;PLEC
HIST1H1B	16/299	2.9373e-09	1.28069e-08	7.57249	148.767	HSP90AB1;TPI1;ANXA2;AHNAK;H2AFZ;FN1;THBS1;ACTB;EEF1A1;LGALS1;FABP5;MYH9;TGFBI;VIM;GAPDH;PLEC
HOXB2	16/299	2.9373e-09	1.28069e-08	7.57249	148.767	IFITM3;NRP1;CSTB;AHNAK;FN1;TNFAIP2;EMP3;THBS1;CRIP1;DHRS3;LGALS1;MAFB;S100A6;S100A4;TGFBI;VIM
HOXB5	16/299	2.9373e-09	1.28069e-08	7.57249	148.767	NRP1;CSTB;GSN;AHNAK;FN1;THBS1;DHRS3;LGALS3;LGALS1;MAFB;S100A6;TIMP2;S100A4;APOE;TGFBI;VIM
HSF4	16/299	2.9373e-09	1.28069e-08	7.57249	148.767	IFITM3;CSTB;GSN;AHNAK;LRP1;FN1;TNFAIP2;THBS1;LGALS3;LGALS1;MAFB;GPNMB;HMOX1;APOE;TGFBI;PLEC
KLF11	16/299	2.9373e-09	1.28069e-08	7.57249	148.767	NRP1;CSTB;GSN;AHNAK;FN1;HIF1A;THBS1;DHRS3;LGALS1;MAFB;PIM1;TIMP2;HMOX1;TGFBI;VIM;SASH1
MBD1	16/299	2.9373e-09	1.28069e-08	7.57249	148.767	APP;NRP1;GRN;GSN;ANXA2;AHNAK;FN1;THBS1;ACTB;LGALS1;PSAP;PIM1;HMOX1;MYH9;VIM;PLEC
MLXIPL	16/299	2.9373e-09	1.28069e-08	7.57249	148.767	IFITM3;CSTB;GSN;LRP1;FN1;DHRS3;LGALS3;LGALS1;MAFB;ALDH2;APOC1;HMOX1;CTSH;APOE;TGFBI;PLTP
MNT	16/299	2.9373e-09	1.28069e-08	7.57249	148.767	GRN;GSN;AHNAK;LRP1;YWHAZ;THBS1;ACTB;DHRS3;MAFB;FTH1;NFIC;PIM1;HMOX1;MYH9;PTMA;PLEC
NFATC4	16/299	2.9373e-09	1.28069e-08	7.57249	148.767	NRP1;GSN;AHNAK;LRP1;FN1;EMP3;THBS1;DHRS3;LGALS1;TIMP2;HMOX1;S100A4;APOE;TGFBI;VIM;PLTP
NFIB	16/299	2.9373e-09	1.28069e-08	7.57249	148.767	IFITM3;APP;NRP1;GSN;ANXA2;AHNAK;FN1;THBS1;ACTB;LGALS1;NFIC;TIMP2;MYH9;TGFBI;VIM;SASH1
PPARA	16/299	2.9373e-09	1.28069e-08	7.57249	148.767	APP;NRP1;GSN;AHNAK;LRP1;FN1;HIF1A;THBS1;DHRS3;LGALS3;MAFB;ALDH2;NFIC;HMOX1;APOE;VIM
RUNX2	16/299	2.9373e-09	1.28069e-08	7.57249	148.767	NRP1;GSN;ANXA2;AHNAK;FN1;TNFAIP2;HIF1A;THBS1;DHRS3;LGALS3;LGALS1;MAFB;TIMP2;HMOX1;TGFBI;VIM
SIX5	16/299	2.9373e-09	1.28069e-08	7.57249	148.767	IFITM3;NRP1;GSN;AHNAK;LRP1;TNFAIP2;THBS1;DHRS3;LGALS3;LGALS1;MAFB;GPNMB;NFIC;APOE;TGFBI;PLEC
SNAI3	16/299	2.9373e-09	1.28069e-08	7.57249	148.767	CSTB;GSN;AHNAK;TNFAIP2;CYBA;CRIP1;LGALS3;LGALS1;UCP2;COTL1;PIM1;S100A6;HMOX1;APOE;VIM;PLEC
SOX13	16/299	2.9373e-09	1.28069e-08	7.57249	148.767	IFITM3;NRP1;GSN;ANXA2;AHNAK;LRP1;FN1;THBS1;DHRS3;MAFB;MYH9;APOE;TGFBI;VIM;SASH1;PLEC
SOX7	16/299	2.9373e-09	1.28069e-08	7.57249	148.767	IFITM3;NRP1;CSTB;GSN;CD93;FN1;TNFAIP2;THBS1;LGALS3;MAFB;GPNMB;FABP5;HMOX1;TGFBI;FXYD5;VIM
TEAD2	16/299	2.9373e-09	1.28069e-08	7.57249	148.767	IFITM3;NRP1;CSTB;ANXA2;AHNAK;FN1;THBS1;DHRS3;LGALS3;LGALS1;S100A6;TIMP2;S100A4;APOE;TGFBI;VIM
TOX4	16/299	2.9373e-09	1.28069e-08	7.57249	148.767	GRN;HSP90AB1;ANXA2;AHNAK;FN1;IQGAP1;HIF1A;YWHAZ;THBS1;ACTB;LGALS3;MYH9;CALR;VIM;P4HB;GAPDH
UBTF	16/299	2.9373e-09	1.28069e-08	7.57249	148.767	HSP90AB1;AHNAK;YWHAZ;ACTB;GNAI2;EEF1A1;NFIC;RACK1;MYH9;CALR;VIM;P4HB;CALM1;PTMA;GAPDH;PLEC
ZBTB46	16/299	2.9373e-09	1.28069e-08	7.57249	148.767	NRP1;GSN;AHNAK;LRP1;TNFAIP2;THBS1;DHRS3;SYNGR1;MAFB;PIM1;TIMP2;APOE;TGFBI;PLTP;S100A10;PLEC
ZFHX3	16/299	2.9373e-09	1.28069e-08	7.57249	148.767	APP;NRP1;GSN;ANXA2;AHNAK;LRP1;FN1;THBS1;MAFB;NFIC;TIMP2;MYH9;TGFBI;VIM;SASH1;PLEC
ZFYVE26	16/299	2.9373e-09	1.28069e-08	7.57249	148.767	GRN;AHNAK;LRP1;FN1;IQGAP1;LIPA;THBS1;GPNMB;PSAP;PIM1;HMOX1;MYH9;CTSD;FNIP2;SASH1;PLEC
ZNF263	16/299	2.9373e-09	1.28069e-08	7.57249	148.767	IFITM3;GRN;HSP90AB1;HIF1A;THBS1;ACTB;LGALS3;MAFB;FTH1;S100A6;HMOX1;MYH9;APOE;VIM;PTMA;S100A10
ZNF296	16/299	2.9373e-09	1.28069e-08	7.57249	148.767	IFITM3;CSTB;AHNAK;CYBA;EMP3;THBS1;CRIP1;DHRS3;LGALS1;MAFB;UCP2;PIM1;HMOX1;TSPO;APOE;LY6E
ZNF598	16/299	2.9373e-09	1.28069e-08	7.57249	148.767	CSTB;GRN;RNH1;HSP90AB1;GPX4;AHNAK;MIF;ACTB;APRT;LGALS1;FTH1;MYH9;P4HB;CTSD;GAPDH;PLEC
ZNF91	16/299	2.9373e-09	1.28069e-08	7.57249	148.767	IFITM3;CSTB;ANXA2;AHNAK;FN1;HIF1A;THBS1;ACTB;LGALS1;GPNMB;FTH1;PSAP;TIMP2;TGFBI;VIM;S100A10
AKAP8	15/299	2.22403e-08	8.76592e-08	7.02573	123.803	APP;HSP90AB1;ANXA2;AHNAK;IQGAP1;YWHAZ;ACTB;GNAI2;EEF1A1;MYH9;APOE;CALR;VIM;GAPDH;PLEC
ANAPC2	15/299	2.22403e-08	8.76592e-08	7.02573	123.803	GRN;RNH1;HSP90AB1;ACTB;GNAI2;LGALS1;PSAP;RACK1;MYH9;CALR;P4HB;CTSD;GAPDH;LY6E;PLEC
BCLAF1	15/299	2.22403e-08	8.76592e-08	7.02573	123.803	HSP90AB1;ANXA2;AHNAK;YWHAB;IQGAP1;HIF1A;YWHAZ;ACTB;EEF1A1;MYH9;VIM;CALM1;PTMA;GAPDH;PLEC
CIZ1	15/299	2.22403e-08	8.76592e-08	7.02573	123.803	GRN;HSP90AB1;GSN;ANXA2;AHNAK;FN1;ACTB;LGALS1;NFIC;PSAP;MYH9;CALR;VIM;GAPDH;PLEC
COPS2	15/299	2.22403e-08	8.76592e-08	7.02573	123.803	HSP90AB1;ANXA2;YWHAB;HIF1A;YWHAZ;ACTB;EEF1B2;EEF1A1;FTH1;RACK1;VIM;CALM1;PTMA;GAPDH;TPT1
CUL1	15/299	2.22403e-08	8.76592e-08	7.02573	123.803	APP;HSP90AB1;AHNAK;YWHAB;IQGAP1;HIF1A;YWHAZ;ACTB;EEF1A1;RACK1;MYH9;CALR;VIM;CALM1;GAPDH
EEA1	15/299	2.22403e-08	8.76592e-08	7.02573	123.803	APP;NRP1;ANXA2;AHNAK;LRP1;FN1;IQGAP1;HIF1A;YWHAZ;THBS1;LGALS3;MAN2A1;MYH9;VIM;PLEC
ESRRA	15/299	2.22403e-08	8.76592e-08	7.02573	123.803	CSTB;GPX1;GPX4;AHNAK;COX4I1;HIF1A;ACTB;APRT;PRDX5;FTH1;CTSD;GAPDH;S100A11;S100A10;PLEC
FMNL2	15/299	2.22403e-08	8.76592e-08	7.02573	123.803	IFITM3;APP;NRP1;GSN;ANXA2;AHNAK;LRP1;FN1;THBS1;MAN2A1;TIMP2;HMOX1;TGFBI;VIM;SASH1
FOXO4	15/299	2.22403e-08	8.76592e-08	7.02573	123.803	APP;GRN;GSN;AHNAK;HIF1A;THBS1;DHRS3;MAFB;ALDH2;PIM1;TIMP2;HMOX1;S100A4;APOE;CTSD
FOXS1	15/299	2.22403e-08	8.76592e-08	7.02573	123.803	IFITM3;NRP1;CSTB;FN1;TNFAIP2;THBS1;LGALS1;MAFB;GPNMB;S100A6;HMOX1;S100A4;TGFBI;FXYD5;VIM
GTF2F2	15/299	2.22403e-08	8.76592e-08	7.02573	123.803	CSTB;HSP90AB1;TPI1;ANXA2;H2AFZ;ACTB;EEF1A1;LGALS1;FABP5;FTH1;MYH9;VIM;GAPDH;TPT1;S100A10
HEYL	15/299	2.22403e-08	8.76592e-08	7.02573	123.803	NRP1;GSN;AHNAK;FN1;LAPTM5;THBS1;DHRS3;LGALS1;MAFB;S100A6;TIMP2;APOE;TGFBI;VIM;PLTP
HIST1H1A	15/299	2.22403e-08	8.76592e-08	7.02573	123.803	HSP90AB1;ANXA2;AHNAK;H2AFZ;FN1;THBS1;ACTB;EEF1A1;LGALS1;FABP5;S100A6;HMOX1;TGFBI;VIM;GAPDH
HMG20A	15/299	2.22403e-08	8.76592e-08	7.02573	123.803	APP;NRP1;GSN;ANXA2;AHNAK;IQGAP1;HIF1A;YWHAZ;THBS1;ACTB;PSAP;TIMP2;MYH9;VIM;CALM1
HOXC6	15/299	2.22403e-08	8.76592e-08	7.02573	123.803	CSTB;GSN;ANXA2;FN1;THBS1;DHRS3;LGALS1;MAFB;GPNMB;S100A6;TIMP2;HMOX1;S100A4;TGFBI;VIM
IKZF1	15/299	2.22403e-08	8.76592e-08	7.02573	123.803	CD52;LST1;MS4A7;LAPTM5;CYBA;AIF1;MPEG1;TYROBP;MAFB;UCP2;ALOX5AP;COTL1;TGFBI;FXYD5;VIM
KAT5	15/299	2.22403e-08	8.76592e-08	7.02573	123.803	APP;CSTB;GRN;HSP90AB1;GPX4;HIF1A;YWHAZ;ACTB;RHOA;FTH1;CALR;VIM;P4HB;CTSD;GAPDH
LEF1	15/299	2.22403e-08	8.76592e-08	7.02573	123.803	IFITM3;NRP1;ANXA2;AHNAK;FN1;LAPTM5;THBS1;LGALS1;MAFB;PIM1;S100A6;S100A4;APOE;TGFBI;VIM
MBNL3	15/299	2.22403e-08	8.76592e-08	7.02573	123.803	NRP1;GSN;ANXA2;AHNAK;FN1;THBS1;DHRS3;LGALS3;LGALS1;MAFB;PIM1;HMOX1;S100A4;TGFBI;VIM
MLXIP	15/299	2.22403e-08	8.76592e-08	7.02573	123.803	APP;NRP1;GRN;GSN;AHNAK;LRP1;FN1;HIF1A;THBS1;NFIC;PIM1;MYH9;TGFBI;VIM;PLEC
MTA3	15/299	2.22403e-08	8.76592e-08	7.02573	123.803	APP;NRP1;GSN;ANXA2;AHNAK;LRP1;YWHAZ;ACTB;LGALS1;NFIC;PSAP;PIM1;MYH9;VIM;PLEC
NCOR2	15/299	2.22403e-08	8.76592e-08	7.02573	123.803	APP;HSP90AB1;GSN;ANXA2;AHNAK;LRP1;FN1;THBS1;ACTB;NFIC;PSAP;MYH9;VIM;GAPDH;PLEC
NFATC2	15/299	2.22403e-08	8.76592e-08	7.02573	123.803	NRP1;GSN;AHNAK;FN1;LAPTM5;THBS1;DHRS3;LGALS3;MAFB;NFIC;HMOX1;APOE;TGFBI;VIM;PLEC
PAX8	15/299	2.22403e-08	8.76592e-08	7.02573	123.803	CSTB;GSN;ANXA2;AHNAK;FN1;HIF1A;THBS1;LGALS3;MAFB;GPNMB;HMOX1;S100A4;APOE;TGFBI;VIM
PBX3	15/299	2.22403e-08	8.76592e-08	7.02573	123.803	APP;NRP1;GSN;ANXA2;AHNAK;FN1;THBS1;DHRS3;LGALS1;MAFB;FABP5;PIM1;TIMP2;TGFBI;VIM
PSMD12	15/299	2.22403e-08	8.76592e-08	7.02573	123.803	HSP90AB1;TPI1;ANXA2;YWHAB;H2AFZ;PGAM1;YWHAZ;ACTB;EEF1A1;LGALS1;FTH1;RACK1;VIM;P4HB;GAPDH
RERE	15/299	2.22403e-08	8.76592e-08	7.02573	123.803	APP;NRP1;HSP90AB1;GSN;AHNAK;LRP1;YWHAZ;THBS1;ACTB;NFIC;PSAP;MYH9;VIM;SASH1;PLEC
RGS11	15/299	2.22403e-08	8.76592e-08	7.02573	123.803	CSTB;GSN;AHNAK;LRP1;FN1;PLA2G7;THBS1;DHRS3;LGALS3;SYNGR1;HMOX1;APOE;TGFBI;PLTP;PLEC
SATB1	15/299	2.22403e-08	8.76592e-08	7.02573	123.803	APP;NRP1;GSN;AHNAK;FN1;HIF1A;THBS1;LGALS1;MAFB;TIMP2;HMOX1;S100A4;APOE;TGFBI;VIM
SRF	15/299	2.22403e-08	8.76592e-08	7.02573	123.803	CSTB;HSP90AB1;AHNAK;FN1;HIF1A;YWHAZ;THBS1;ACTB;LGALS1;PIM1;MYH9;VIM;CALM1;GAPDH;PLEC
SSH1	15/299	2.22403e-08	8.76592e-08	7.02573	123.803	NRP1;GSN;ANXA2;AHNAK;LRP1;FN1;THBS1;NFIC;PIM1;TIMP2;MYH9;TGFBI;VIM;SASH1;PLEC
TBX6	15/299	2.22403e-08	8.76592e-08	7.02573	123.803	CSTB;GSN;AHNAK;LRP1;FN1;TNFAIP2;THBS1;DHRS3;SYNGR1;LGALS1;MAFB;NFIC;PIM1;HMOX1;APOE
THAP7	15/299	2.22403e-08	8.76592e-08	7.02573	123.803	CSTB;GRN;RNH1;GPX1;TPI1;GPX4;MIF;ACTB;APRT;LGALS1;TSPO;ROMO1;GAPDH;LY6E;PLEC
VENTX	15/299	2.22403e-08	8.76592e-08	7.02573	123.803	IFITM3;CD52;CSTB;CD93;MS4A7;THBS1;AIF1;LGALS1;MAFB;APOC1;TIMP2;HMOX1;S100A4;APOE;TGFBI
YBX2	15/299	2.22403e-08	8.76592e-08	7.02573	123.803	CSTB;GSN;AHNAK;FN1;THBS1;DHRS3;LGALS1;MAFB;PIM1;S100A6;HMOX1;S100A4;APOE;TGFBI;VIM
ZC3H15	15/299	2.22403e-08	8.76592e-08	7.02573	123.803	HSP90AB1;TPI1;YWHAB;H2AFZ;COX6C;YWHAZ;ACTB;EEF1B2;EEF1A1;CHCHD2;RACK1;CALM1;PTMA;GAPDH;TPT1
ZFPM1	15/299	2.22403e-08	8.76592e-08	7.02573	123.803	IFITM3;GSN;AHNAK;LRP1;FN1;THBS1;ACTB;DHRS3;LGALS1;NFIC;PIM1;TIMP2;MYH9;APOE;PLEC
ZNF394	15/299	2.22403e-08	8.76592e-08	7.02573	123.803	CSTB;HSP90AB1;ANXA2;AHNAK;HIF1A;THBS1;ACTB;DHRS3;LGALS1;MAFB;FTH1;PSAP;PIM1;HMOX1;LY6E
ZNF436	15/299	2.22403e-08	8.76592e-08	7.02573	123.803	NRP1;GRN;GSN;ANXA2;AHNAK;FN1;THBS1;DHRS3;LGALS3;MAFB;S100A6;TIMP2;TGFBI;VIM;S100A10
ZNF512	15/299	2.22403e-08	8.76592e-08	7.02573	123.803	CSTB;HSP90AB1;ANXA2;AHNAK;COX4I1;IQGAP1;THBS1;RHOA;FTH1;TIMP2;MYH9;VIM;CTSD;S100A11;S100A10
AFF1	14/299	1.56473e-07	5.48634e-07	6.48985	101.698	APP;GSN;ANXA2;AHNAK;FN1;IQGAP1;HIF1A;THBS1;MAN2A1;PIM1;MYH9;VIM;SASH1;PLEC
BCL6B	14/299	1.56473e-07	5.48634e-07	6.48985	101.698	IFITM3;NRP1;CD93;FN1;THBS1;CRIP1;LGALS1;MAFB;S100A6;HMOX1;APOE;TGFBI;FXYD5;VIM
CEBPG	14/299	1.56473e-07	5.48634e-07	6.48985	101.698	CSTB;HSP90AB1;ANXA2;HIF1A;THBS1;ACTB;DHRS3;MAFB;FABP5;FTH1;PIM1;HMOX1;VIM;S100A10
CIC	14/299	1.56473e-07	5.48634e-07	6.48985	101.698	GRN;HSP90AB1;GSN;AHNAK;LRP1;ACTB;GNAI2;NFIC;PSAP;MYH9;VIM;CTSD;GAPDH;PLEC
DHX34	14/299	1.56473e-07	5.48634e-07	6.48985	101.698	NRP1;GRN;GSN;AHNAK;LRP1;THBS1;ACTB;DHRS3;HMOX1;MYH9;VIM;CTSD;LY6E;PLEC
DVL3	14/299	1.56473e-07	5.48634e-07	6.48985	101.698	APP;AHNAK;LRP1;FN1;YWHAZ;THBS1;ACTB;LGALS1;NFIC;MYH9;CALR;VIM;GAPDH;PLEC
FARSB	14/299	1.56473e-07	5.48634e-07	6.48985	101.698	CSTB;HSP90AB1;TPI1;ANXA2;H2AFZ;MIF;YWHAZ;ACTB;EEF1B2;EEF1A1;LGALS1;RACK1;VIM;GAPDH
GATA1	14/299	1.56473e-07	5.48634e-07	6.48985	101.698	GPX1;F13A1;HIF1A;THBS1;LGALS3;LGALS1;MAFB;ALOX5AP;PIM1;S100A6;S100A4;APOE;TGFBI;PF4
HES7	14/299	1.56473e-07	5.48634e-07	6.48985	101.698	IFITM3;CSTB;AHNAK;TNFAIP2;THBS1;DHRS3;LGALS1;MAFB;PIM1;S100A6;HMOX1;VIM;PTMA;GAPDH
HEY1	14/299	1.56473e-07	5.48634e-07	6.48985	101.698	NRP1;GSN;FN1;THBS1;DHRS3;LGALS1;MAFB;GPNMB;FABP5;S100A6;HMOX1;APOE;TGFBI;VIM
HIC1	14/299	1.56473e-07	5.48634e-07	6.48985	101.698	IFITM3;NRP1;AHNAK;LRP1;FN1;TNFAIP2;THBS1;DHRS3;LGALS1;MAFB;APOE;TGFBI;VIM;PLEC
HIVEP2	14/299	1.56473e-07	5.48634e-07	6.48985	101.698	APP;NRP1;AHNAK;LRP1;FN1;TNFAIP2;HIF1A;THBS1;MAFB;PIM1;MYH9;VIM;SASH1;PLEC
HIVEP3	14/299	1.56473e-07	5.48634e-07	6.48985	101.698	NRP1;GSN;AHNAK;LRP1;FN1;TNFAIP2;THBS1;DHRS3;MAFB;TIMP2;MYH9;TGFBI;VIM;PLEC
HMGA2	14/299	1.56473e-07	5.48634e-07	6.48985	101.698	APP;NRP1;ANXA2;AHNAK;FN1;HIF1A;THBS1;LGALS1;TIMP2;HMOX1;S100A4;APOE;TGFBI;VIM
HOXC8	14/299	1.56473e-07	5.48634e-07	6.48985	101.698	NRP1;CSTB;GSN;AHNAK;FN1;THBS1;DHRS3;LGALS1;MAFB;GPNMB;HMOX1;S100A4;TGFBI;VIM
LARP1	14/299	1.56473e-07	5.48634e-07	6.48985	101.698	HSP90AB1;ANXA2;AHNAK;YWHAZ;ACTB;EEF1A1;FTH1;RACK1;MYH9;VIM;P4HB;PTMA;GAPDH;PLEC
MBD4	14/299	1.56473e-07	5.48634e-07	6.48985	101.698	CSTB;TPI1;AHNAK;FN1;HIF1A;YWHAZ;THBS1;ACTB;LGALS1;PIM1;TGFBI;VIM;CALM1;GAPDH
NCOR1	14/299	1.56473e-07	5.48634e-07	6.48985	101.698	APP;HSP90AB1;AHNAK;FN1;IQGAP1;HIF1A;YWHAZ;ACTB;EEF1A1;MYH9;CALR;VIM;GAPDH;PLEC
NFIA	14/299	1.56473e-07	5.48634e-07	6.48985	101.698	APP;NRP1;GSN;ANXA2;AHNAK;FN1;THBS1;DHRS3;MAFB;NFIC;TIMP2;TGFBI;VIM;SASH1
PCSK6	14/299	1.56473e-07	5.48634e-07	6.48985	101.698	NRP1;GSN;AHNAK;FN1;THBS1;DHRS3;LGALS3;LGALS1;MAFB;TIMP2;APOE;TGFBI;VIM;PLTP
PLEK2	14/299	1.56473e-07	5.48634e-07	6.48985	101.698	CSTB;ANXA2;FN1;TNFAIP2;THBS1;DHRS3;LGALS3;LGALS1;FABP5;S100A6;HMOX1;S100A4;TGFBI;S100A10
POGK	14/299	1.56473e-07	5.48634e-07	6.48985	101.698	NRP1;CSTB;GSN;AHNAK;FN1;YWHAZ;THBS1;LGALS1;SOAT1;CREG1;PIM1;VIM;PTMA;S100A10
PPP1R10	14/299	1.56473e-07	5.48634e-07	6.48985	101.698	HSP90AB1;ANXA2;AHNAK;FN1;YWHAZ;THBS1;ACTB;PIM1;HMOX1;MYH9;CALR;VIM;GAPDH;PLEC
RAG1	14/299	1.56473e-07	5.48634e-07	6.48985	101.698	NRP1;GSN;ANXA2;AHNAK;FN1;THBS1;LGALS3;LGALS1;MAFB;PIM1;HMOX1;S100A4;TGFBI;VIM
RCOR1	14/299	1.56473e-07	5.48634e-07	6.48985	101.698	APP;ANXA2;AHNAK;IQGAP1;HIF1A;YWHAZ;THBS1;ACTB;MAN2A1;NFIC;PIM1;MYH9;VIM;PLEC
RREB1	14/299	1.56473e-07	5.48634e-07	6.48985	101.698	APP;NRP1;GSN;ANXA2;AHNAK;LRP1;FN1;HIF1A;THBS1;MAFB;NFIC;MYH9;SASH1;PLEC
SF3A2	14/299	1.56473e-07	5.48634e-07	6.48985	101.698	HSP90AB1;GPX4;MIF;ACTB;APRT;EEF1A1;LGALS1;RACK1;MYH9;CALR;FAU;VIM;GAPDH;PLEC
SMAD2	14/299	1.56473e-07	5.48634e-07	6.48985	101.698	APP;HSP90AB1;ANXA2;AHNAK;FN1;IQGAP1;HIF1A;YWHAZ;THBS1;ACTB;RHOA;MYH9;VIM;CALM1
SSH2	14/299	1.56473e-07	5.48634e-07	6.48985	101.698	NRP1;GSN;AHNAK;LRP1;LAPTM5;IQGAP1;THBS1;ACTB;ADGRE5;PSAP;TIMP2;MYH9;TGFBI;VIM
TCF3	14/299	1.56473e-07	5.48634e-07	6.48985	101.698	APP;HSP90AB1;AHNAK;FN1;HIF1A;THBS1;ACTB;NFIC;PIM1;MYH9;VIM;PTMA;GAPDH;PLEC
TCF7L1	14/299	1.56473e-07	5.48634e-07	6.48985	101.698	IFITM3;NRP1;GSN;AHNAK;LRP1;FN1;THBS1;DHRS3;LGALS1;MAFB;TIMP2;APOE;TGFBI;VIM
TEAD1	14/299	1.56473e-07	5.48634e-07	6.48985	101.698	APP;NRP1;GSN;ANXA2;AHNAK;FN1;IQGAP1;HIF1A;THBS1;TIMP2;MYH9;TGFBI;VIM;SASH1
TEAD4	14/299	1.56473e-07	5.48634e-07	6.48985	101.698	IFITM3;CSTB;ANXA2;AHNAK;FN1;THBS1;DHRS3;LGALS3;PIM1;HMOX1;TGFBI;FXYD5;VIM;S100A11
TFAP2C	14/299	1.56473e-07	5.48634e-07	6.48985	101.698	NRP1;CSTB;GSN;ANXA2;AHNAK;FN1;THBS1;LGALS3;MAFB;S100A6;HMOX1;TGFBI;VIM;S100A10
TFCP2	14/299	1.56473e-07	5.48634e-07	6.48985	101.698	APP;HSP90AB1;GSN;AHNAK;LRP1;FN1;YWHAZ;THBS1;ACTB;LGALS1;NFIC;MYH9;VIM;PLEC
THAP3	14/299	1.56473e-07	5.48634e-07	6.48985	101.698	COX8A;CSTB;RNH1;GSN;GPX4;AHNAK;MIF;DHRS3;APRT;LGALS1;S100A6;SH3BGRL3;APOE;LY6E
TOX2	14/299	1.56473e-07	5.48634e-07	6.48985	101.698	NRP1;CSTB;AHNAK;FN1;THBS1;DHRS3;LGALS1;MAFB;FABP5;TIMP2;HMOX1;S100A4;TGFBI;VIM
TRPS1	14/299	1.56473e-07	5.48634e-07	6.48985	101.698	APP;NRP1;GSN;ANXA2;AHNAK;LRP1;FN1;HIF1A;THBS1;LGALS3;MAFB;TGFBI;VIM;SASH1
ZBTB20	14/299	1.56473e-07	5.48634e-07	6.48985	101.698	APP;NRP1;GSN;AHNAK;FN1;THBS1;DHRS3;LGALS1;MAFB;NFIC;TIMP2;TGFBI;VIM;SASH1
ZBTB38	14/299	1.56473e-07	5.48634e-07	6.48985	101.698	NRP1;GSN;ANXA2;AHNAK;FN1;IQGAP1;HIF1A;THBS1;LGALS3;MAN2A1;NFIC;MYH9;TGFBI;VIM
ZBTB45	14/299	1.56473e-07	5.48634e-07	6.48985	101.698	IFITM3;GRN;MIF;THBS1;ACTB;DHRS3;MAFB;NFIC;PIM1;MYH9;APOE;VIM;GAPDH;PLEC
ZFP57	14/299	1.56473e-07	5.48634e-07	6.48985	101.698	IFITM3;NRP1;CSTB;ANXA2;FN1;LAPTM5;THBS1;DHRS3;LGALS3;PIM1;HMOX1;APOE;TGFBI;VIM
ZFP90	14/299	1.56473e-07	5.48634e-07	6.48985	101.698	CSTB;AHNAK;IQGAP1;THBS1;DHRS3;LGALS3;SYNGR1;LGALS1;MAFB;TIMP2;TGFBI;VIM;S100A11;S100A10
ZFP91	14/299	1.56473e-07	5.48634e-07	6.48985	101.698	SH3GLB1;CSTB;HSP90AB1;AHNAK;IQGAP1;HIF1A;YWHAZ;ACTB;LGALS1;FTH1;NFIC;MYH9;P4HB;S100A10
[truncated: 1,212 more rows]

## Sheet: WikiPathways_2019_Mouse
Term	Overlap	P.value	Adjusted.P.value	Odds.Ratio	Combined.Score	Genes
[truncated: 74 more rows]

## Sheet: KEGG_2019_Mouse
Term	Overlap	P.value	Adjusted.P.value	Odds.Ratio	Combined.Score	Genes
[truncated: 192 more rows]

[truncated: 5 more sheets: Reactome_2016, Panther_2016, NCI-Nature_2016, GO_Biological_Process_2018, GO_Molecular_Function_2018]
