# Supplementary material for: Stroke induces disease-specific myeloid cells in the brain parenchyma and pia
Source: Nat Commun. 2022 Feb 17;13:945. doi: 10.1038/s41467-022-28593-1 (PMC8854573; doi:10.1038/s41467-022-28593-1)
Supplement: Supplementary file 8 — Supplementary Data 5 [file 41467_2022_28593_MOESM8_ESM.xlsx]

## Sheet: DE Genes
Jordao_microglia	Keren-Shaul_microglia	Krasemann_microglia	Li_embryonal_microglia_p7c0	Li_embryonal_microglia_p7c1	Li_embryonal_microglia_p7c2	Cochain_inflam_macros	Cochain_res_like_macros	Cochain_Trem2high_macros	Hammond
Sparc	Lpl	Spp1	Ftl1	Ctsb	Tmsb4x	C1qb	C1qb	Trem2	Spp1
Hexb	Cst7	Itgax	Tmem119	Igf1	Fth1	C1qa	C1qa	C1qb	Gpnmb
Ctss	Clec7a	Axl	P2ry12	Ctsd	Cstb	Nfkbiz	Sepp1	Anxa5	Igf1
Csf1r	Itgax	Lilrb4	Igf1	Anxa5	Gnpda1	C1qc	C1qc	Hexb	Lgals3
Ly86	Spp1	Clec7a	Ctsb	Plin2	Mt1	Cxcl2	Pf4	Cd9	Fabp5
C1qc	Igf1	Ccl2	Anxa5	Tmem119	Ftl1	Cd83	Ctsc	Ctsb	Cd9
Apoe	Apoe	Csf1	Plin2	Ftl1	Psmb1	Socs3	Lyz2	Cd63	Lpl
	Axl	Apoe	Ctsd	Lyz2	Sh3bgrl3	Egr1	Trf	Lgals3	Ctsl
	Ank		Selplg	Spp1	Rps9	Zfp36	Csf1r	Igf1	Lgals1
	Ch25h		Cd63	Cd63	Eif5a	Atf3	fcgrt	C1qc	Apoe
	Ctsd		Fth1	Pld3	Serf2	Csf1r	Mrc1	Ctsz	Anxa5
	Ccl3		Lyz2	P2ry12	Akr1a1	Nfkbia	Cd881	Cd72	Gm10116
	Baiap2l2		Sparc	Cd9	Pfn1	Cd14	Fcgr3	Ms4a7	Syngr1
	Csf1		Pld3	Apoe	Rpl19	C3ar1	Cbr2	Ctsd	Gpx3
	Fam20c		Mt1	Ctsa	Rplp1	Ccrl2	Serinc3	Ctss	Cd63
	Gnas		Apoe	Grn	Ppia	Junb	Fcrls	Prdx1	Pld3
	Ctsb		Spp1	Gpnmb	Rpsa	C5ar1	Cfh	Dpep2	Gm1673
	5430435G22Rik		Lgals1	Ctsz	Rps7	Fcer1g	Apoe	Cxcl16	Ctsb
	Lyz2		Cd9	Gpx3	Arpc2	Ccl3	Cst3	Cd68	Ftl1
	Cd63		Tpi1	Plek	Atpif1	Ccl4	Gas6	Tyrobp	Plin2
	Lgi2		Sepp1	Selplg	Rps14	Ms4a7	Folr2	Syngr1	Lyz2
	Tyrobp		Mif	Aplp2	Rpl13a	Dab2	Pid1	C1qa	Ccl9
	Hpse		Gpx3	Syngr1	Commd1	Tlr2	Adgre1	Fcer1g	Anxa2
	P2ry12		Gpnmb	Lgals1	Cox6b1	Marcksl1	Fcer1g	Akr1a1	Lilrb4a
	Mamdc2		Cstb	Tpi1	Rps18	Adgre1	Lifr	Hexa	Csf1
	Cox6a2		Pkm2	Ttyh2	Calm1	Lgmn	F13a1	Ctsa	Pkm
	Cd63-ps		Aldoa	Sepp1	Calm2	Al607873	Txnip	Cst3	Ccl6
	Ccl6		Serinc3	Lpl	Ppp1ca	Cst3	Lgmn	Gpx1
	Gm1673		P2ry13	Ctsl	Cfl1	Plek	Ccl9	Spp1
	Cd9		Ifitm2	Mt1	Actb	Nlrp3	Stab1	Cyba
	Ccl4		Fabp5	Soat1	Ucp2
	Ctsz		Siglech	Clec7a	Capzb
	Tmem119		Grn	Lipa	Rpl13
	Fth1		Ctsa	Hpse	Vamp8
	B2m		Ap2s1	Fth1	Pkm2
	Cx3cr1		Csf1r	Csf1	Prdx1
	Gusb		Plek	Fabp5	Rps11
	Fabp3		Syngr1	S1pr1	Rps3a
	H2-D1		Atp6v0d1	Atp6v0d1	Lars2
	Ctsl		Lpcat2	Mif	Rpl18
	Serpine2		Ptgs1	Cd68	Arpc1b
	mmu-mir-703		Sat1	Folr2	Slc25a5
	Lilrb4		Gapdh	Cndp2	Rps25
	Selplg		Ttyh2	Slc37a2	Rpl35
	Cd52		Hpse	Abca1	Rps29
	Lgals3bp		Pgam1	Hif1a	Rpl41
	Dkk2		Sh3bgrl	Sparc	Rps19
	Psat1		Soat1	Sh3bgrl	Rpl37
	Gm10076		Cx3cr1	Atp1a3	Rpl18a
	Cxcl14		Clec7a	C3ar1	Gng5
	Lox		Hmox1	Ccl3	Snn
	Flt1		Ctsz	Nceh1	Fau
	Capg		Clta	Hexa	Actg1
	Mif		Anxa2	Aldoa	Dnajc13
	Nceh1		Csf1	Lamp1	Rn45s
	Sulf2		Aplp2	Tpd52	Ubb
	Serinc3		Uap1l1	Aldh2	Add1
	Lyz1		Cndp2	Anxa2	Rps26
	Rps2		Gabarap	Timp2	Rpl23a
	Gm5054		Lpl	Dpp7	Rpl36
	Npc2		Npl	Man1c1	Tug1
	AC151602.1		Lipa	Pmp22	Rpl35a
	Gm15500		Ivns1abp	Gapdh	Ptprj
	Etl4		Folr2	Sgpl1	Ldb1
	Gm11428		Akr1a1	Plaur	Plod3
	Cd68		Tpd52	Hmox1	Cisd2
	Rps28		Aldh2	Ccl6	Atp13a2
	Syngr1		S100a1	Creg1	Dock2
	Rpsa-ps10		Ldha	P2rx4	Abhd12
	Anxa5		Nceh1	Pkm2	H13
	Hif1a		Abca1	Uap1l1	Lass2
	H2-K1		Hif1a	Abcg1	Mtdh
	Atp1a3		Sdcbp	Gng12	Khdrbs1
	Kcnj2		Bnip3	Psat1	Tmed4
	Hexa		Snx3	Lgals3	Tm6sf1
	Gm10269		Abcg1	Rcbtb2	Txndc9
	Gpnmb		Ctsl	Map1lc3b	Arl8b
	Cd34		Dab2	Sat1	Pdia3
	Fabp5		Atp1a3	Npl	Rasa1
	Ramp1		Slc37a2	Myo5a	Grn
	Myo1e		Ctss	Dgkz	Man1a2
	Gm5963		S1pr1	Tmem106a	Reep5
	Cadm1		Atp6v1g1	Stab1	Plek
	Gm14328		F11r	Bnip3	Ptgs1
	Ndufa1		Prdx1	Atp6v1a	Herc2
	Crlf2		Ccl3	Prune2	Wls
	Tpi1		Malat1	Cd300a	Ptprc
	Gm13456		Atp6v1a	Lag3	Plagl2
	Gm14456		Psat1	Slc17a5	Pbrm1
	Cox6a1		Rftn1	Slc16a3	Ubap2l
	Rpl10a-ps1		Slco2b1	Adi1	Rbm25
	Rplp2		Timp2	Scpep1	2310044H10Rik
	Gm16238		Hexa	Gga2	M6pr
	Il4i1		Gpx4	Sdcbp	Kdelr2
	Rpl18a		Tmem160	Acadl	Zfml
	Rpl36a-ps1		Sh3glb1	Alas1	Usp48
	Pld3		Map1lc3b	Clta	Mybbp1a
	Gm8730		Fgd2	Nrp1	Srrm2
	Gm10154		C3ar1	Dtnbp1	Ube2f
	Rps18		Ccl6	Fblim1	Hps4
	Rps24		Gas7	Gsto1	Aup1
	Rpl37		Atp6v1b2	Blvra	2610101N10Rik
	Rps21		Cd81	Gaa	Tmem33
	Marcks		Prune2	Lilrb4	Fcrls
	Slamf9		Cd68	Ptgs1	Ppil2
	Tmem163		Pmp22	Ramp1	Nrip1
	Gm15427		Vps29	Atp6v1b2	C3ar1
	Trem2		Sdhb	Ldha	Gps2
	Timp2		Rcbtb2	Pnpla7	Twf2
	Aldoa		Gng12	Adipor1	Susd3
	Rps5		Ucp2	Slc6a6	Hltf
	Rps24-ps3		Sgpl1	Rftn1	Rab4b
	Rpl23		Dap	Anxa4	Irf5
	Myo5a		Dpp7	Gba	Gpr108
	Gpr65		Blvra	Gabarap	Frmd4b
	Gm6030		Wwp2	Gpr137b	Pag1
	Rps20		Plaur	Mfsd11	Arhgef1
	Rpl10a		P2rx4	Idh1	Ccni
	Grn		Cox4i1	Rragc	Brd9
	Atp6v0c		Man1c1	Sdhb	Nat15
	Gm5559		Tyrobp	Lmo2	Galnt11
	Rpsa		Myo5a	Atp6v1g1	Arl4c
	Gm11361		Mgat4a	Ccl9	Rnf166
	Rps19		Slc16a3	Pgm2	Cbfb
	Lrpap1		Tmem106a	Sirt2	Smek2
	Cck		Stab1	Snx3	Ube4a
	Adssl1		Lag3	Rap2b	Pcif1
	Malat1		Acadl	Atp6v1e1	Tlr4
	Gstm5		Olfml3	Grina	Unc93b1
	Rps19-ps3		Alas1	Renbp	Gpr137b-ps
	Aplp2		Gnpda1	Amdhd2	Havcr2
	Apoc4		Gaa	E430025E21Rik	Ndfip2
	Fxyd6		Anxa4	Siglech	Abcc5
	Rplp1		Rap2b	Plin3	Ddx26b
	Rps4x		Adi1	Ank	Ppig
	Gm6166		Slc17a5	Aig1	Il17ra
	Cxcl16		Idh1	Tex264	Klc1
	Fam46c		Renbp	Abcd2	Ddhd2
	Plaur		Ybx1	Arhgap19	Clk3
	Gm4604		Ccl9	Ostm1	Ncoa3
	Rps14		Dtnbp1	Serinc3	Ergic1
	Ifi27l2b		Plin3	D6Wsu116e	Ppt1
	Rpl38-ps2		Creg1	Cd83	Rnf111
	Glul		Cyba	Slc23a2	Rhob
	Rpl12		Lamp1	Vwa5a	2500003M10Rik
	Rps24-ps2		Mpp1	Mfsd1	Lpl
	Csf2ra		Ninj1	Cln3	Fcgr1
	Rps10-ps1		Atp6v1e1	P2ry13	Ubl3
	Rps3		Tgfbr1	Cadm1	Isca2
	Sh3pxd2b		Gga2	Pfkl	Epb4.1l2
	Rpl18-ps1		Psmb6	Slc12a2	Ier5
	Bambi		Ube2l3	Vps33a	Usp15
	Gm7331		Dgkz	Neu1	Commd8
	Rps25		Sirt2	Gns	Fam134a
	Gm10443		Lmo2	Atp6v1c1	Itm2b
	Gm10925		Gpr137b	Blmh	Ccnt2
	Gm7363		Junb	Camk1	Hiat1
	Rpl14		Pfkl	Chmp1a	Ikzf1
	Rpl5		Adipor1	Il10rb	Gm10790
	AL663027.1		Vamp8	Lpcat2	Parp2
	Gm15772		Ank	Prdx1	Atp2b1
	Rplp0		Mrfap1	Cyp4v3	Ube3a
	Ctse		Atxn10	Id2	Brd3
	Rps10		Nagk	Sqstm1	Prdx4
	Gm13192		Nme1	Atxn10	Gmpr2
	Rplp2-ps1		Gsto1	Tspan4	Phyhd1
	Rpl22		Cadm1	Epb4.1l3	Trpm7
	Chst2		Pgm2	Akr1a1	Morc3
	Lgmn		Slc6a6	Ms4a6d	Prrc2c
	Gm4149		Amdhd2	Abcg3	Scd2
	Cd83		Aig1	Cyba	BC004004
	Gm3511		Arpc5	0610031J06Rik	Secisbp2l
	Rps3a		Serpinb6a	Gpr137b-ps	Mfsd5
	Gm9843		Chmp1a	Tyrobp	Phc3
	Cox8a		Cd164	St6gal1	Mcoln1
	Rpl38		Aprt	Galns	Man2b2
	Gm10073		Pnpla7	Btg1	2400003C14Rik
	4632428N05Rik		Commd9	Ptpra	Acadvl
	Rpl14-ps1		D6Wsu116e	Cx3cr1	Alg5
	Gm10186		Arhgap19	Uba5	Prpf40a
	Rps26		Rab7	Aldh9a1	Trappc1
	Mpeg1		Camk1	Yif1a	Rbms1
	Gm15710		Cd83	Gyg	Tlr1
	Gm13841		Sqstm1	Osbpl9	Srrd
	Gm10116		Atp6v1c1	Ppt1	Slc15a3
	Bhlhe40		Epb4.1l3	Pfkfb3	Vps11
	Rps13-ps1		Gpi1	Slc38a7	Emr1
	Rpl39		Abcd2	Atf3	Fermt3
	Perp		Rab1b	Eci2	Chd2
	Ctsa		Atp5o	Lmbrd1	Tbk1
	Acaca		Sh3bp5	Lrpap1	Slc11a1
	Atp1b3		Cst3	Qdpr	2810403A07Rik
	Gm5805		Cd300a	Tmem86a	Stk38
	Txnip		Tmem173	Prps2	Itch
	Inf2		Uba5	Sord	4930471M23Rik
	Tpt1		Rab11fip5	Rasgrp3	Pxk
	2810422J05Rik		Ehd4	Myo1e	Ppcdc
	Rhob		Sord	Tpp1	Gmfb
	Rftn1		Npc2	Trem2	Atf7ip
	Nrp1		Ifngr1	Arpc5	Ptpro
	Rpl37a		Plekha1	Ucp2	Fndc3a
	Sparc		Arpc1b	Wdfy1	Ggh
	Cd74		Mrpl28	Csf1r	Med12l
	Egln3		Nrp1	Abhd4	Arhgap30
	Slco2b1		Mff	Gusb	Paqr7
	Pgk1		Vps26a	Tlr1	Uqcrc1
	Ldha		Rragc	Scd2	Tlr2
	Eef1b2		Gpr165	Psmb6	Sgce
	Csf1r		Scpep1	Gnpda1	9930111J21Rik1
	Cpd		Golm1	Csf2ra	Fnbp1
	Gm10136		Nek6	Atp1b3	Rock2
	Maf		Gpr56	F11r	Tnrc6b
	Creg1		Prelid1	Ivns1abp	1810074P20Rik
	Gm13408		Ms4a6d	Ptplad2	Elovl5
	Rps15		Galk1	Heatr7a	Cyfip1
	Gm8759		Cuedc2	G6pdx	Kcnk13
	Plekhh2		Heatr7a	Npc2	Atp6v0a1
	Gm11263		Copg	Cd81	Smarcb1
	P2ry13		Tmem86a	Lmf1	Lap3
	Gm13532		Gyg	Atp6ap1	Siglece
	Vat1		Map2k2	Pygl	Srek1
	Rps16		Atp6v1h	Idua	Ecscr
	Gm15430		Aldh9a1	Mgat4a	Eed
	Pdcd1		Galk2	Vac14	Ly6e
	Ptchd1		Id2	Cst3	Atad1
	Kcnma1		Rnh1	Glb1	Mpv17l2
	Gm5239		Nubp2	Trim35	Lyn
	Rpl13a		Vwa5a	Rab31	Kpna4
	Mir682		Gba	Clcn7	Ncstn
	Gm16247		Cln3	Ecd	Mapk1
	Arrdc4		Neu1	Slco2b1	Tgs1
	Sdf2l1		Trf	Malat1	Gas5
	Anxa3		Abcg3	Olfml3	Daglb
	Rpl5-ps1		Mfsd1	Fgd2	Chd4
	Rpl35a		Slc48a1	Tgfbr1	Zcchc7
	Gm13436		Blvrb	Nbr1	Slc3a2
	Gm13864		Litaf	Ckb	Zc3h11a
	Gm5244		Osbpl9	Gpr165	Psmd11
	Kif1a		0610031J06Rik	Ltc4s	Scamp2
	Bcl2a1d		Dazap2	Cd164	Agps
	Gm13047		Il10rb	Gpr56	Fuca1
	Ifi44		Rps6ka1	Junb	Trf
	Gm12630		Calm1	Ifngr1	Rasa3
	Plbd2		Mrc1	Tmem173	Scarb2
	Rpl6		Ltc4s	Rps6ka1	Wdr26
	Il18bp		Rasgrp3	Hnrnpa2b1	Immt
	Ssr4		Cyp4v3	Cyth4	Sec24c
	St14		Btg1	Ly6e	Tgfbr2
	Atox1		Myo1e	Mlxipl	Slc46a1
	Siglech		Pitpna	Srsf5	Tmem14c
	Rpsa-ps4		Becn1	Cfh	Ppp1r15a
	Atp6v0d2		Abhd4	Il6ra	Ergic2
	Colec12		Ptplad2	Trf	Actr1b
	Tcap		Oxct1	Mbnl1	Ankle2
	Gm15590		Slc23a2	P2ry6	Tspan3
	Gm13226		Gns	Rogdi	X99384
	Rpl9-ps6		Osbpl2	Zfhx3	Slc25a46
	Gm11741		Cfh	Susd3	Srsf7
	Dpp7		Pfkfb3	Inpp5d	Mpdu1
	Plin2		Akirin1	Asb2	Atp8a1
	Nexn		Vac14	Ecscr	Ep400
	Maff		Slc25a11	Golm1	Prcp
	Rps15a		Srsf5	Alox5ap	Sgpl1
	Gm13048		Ckb	Pld1	Rab3il1
	Rps12		Ccng1	Fmnl3	Papola
	Gm10086		Gltp	St3gal6	Zfp36
	Gm9000		Pld4	Slc2a5	Os9
	Eef1a1		Hibadh		Noc2l
	Tlr2		Ppt1		Snapin
	Rpl3		Efhd2		1110005A03Rik
	Rps19-ps7		Rab31		Pik3ap1
	Pabpc1		Vps41		Glb1
	Gm11410		Zfhx3		Rpn1
	Pkm2		Slc2a5		Asah1
	Rps9		Klc4		Gpatch8
	Tmed3		4833439L19Rik		Man1a
	Cd5		Micu1		Comt
	Niacr1		Cdc42se2		Man2b1
	AC119211.1		Rogdi		Gsk3b
	Sdf4		Gpr157		Nxf1
	Gba		Ecscr		Paics
	Gas2l3		Ly6e		Nsd1
	Gm2000		Wdr45l		Fuca2
	Cxcr4		Fkbp8		Eif3a
	Gm10288		Plekho2		Yif1a
	Rpl27a		Elmo1		Aph1a
	Gm10059		Atp5a1		Orai1
	Apbb2		Ssh2		Tm9sf2
	Gm6863		Itgam		Phb2
	Gm13340		Il6ra		Rnf167
	Usp12		4632428N05Rik		Cpd
	Gm6136		Ccr5		Pon2
	Vps13c		Alox5ap		Tapbp
	Gm2574		Trim35		Rps6ka1
	Gas7		Cyth4		Tlr7
	Gm12005		Zfp36		Cldn25
	Gm11953		Stat1		Nagpa
	Rpl35		Slc40a1		Pcf11
	Ephx1		Susd3		Tmem59
	Scpep1		Pld1		Rassf4
	Akr1a4		Hnrnpa2b1		Naaa
	Rps19-ps11		Sae1		Gfm2
	Gm8129		Wnk1		Manba
	Rpl32		Mbnl1		Mtap7d1
	Myeov2		Mlxipl		Zfp36l1
	Pebp1		Cybasc3		Tln1
	Gm6202		Inpp5d		Eif3m
	Ndufa6		Cmtm6		Stip1
	Tmem90a		St3gal6		Slc44a2
	AC154650.1		Itgb5		Chek2
	Rpl11		Lrrc33		Prpf38b
	Tspo		Asb2		Rtn4
	Gm14303		Adap2		Slc35c2
	Cstb		Arsb		Slc15a4
	Rps27a		Chd9		Plekhf2
	Gm6286		Syngr2		Arl6ip5
	Gm9294		Ier2		Zfp90
	Pea15a		Lat2		Gsdmd
	Glb1		Fam105a		Sirt7
	Cox4i1		Abi3		St3gal6
	Rpl13		Dock10		Pde3b
	Prdx1		Adrb2		Yif1b
	Gm11478		Arhgap4		Ctsf
	Dnajb14		Arhgap5		Brd2
	Gm10275		Btg2		Lrmp
	Slc11a1		Ccnd1		Tmem109
	Gm10012		Cd34		Cbx5
	Pgam1		Cd37		Mcm6
	Tpd52		Cd53		Cyth4
	Galk1		Cmtm7		Sap130
	Gpr84		Ctsf		Syk
	Gm13826		Ctsh		Cep110
	AL928935.1		D4Wsu53e		Hpgds
	Gm9493		Egr1		Ctns
	Gm2a		Entpd1		Fam120a
	Scd2		Epb4.1l2		Srsf5
	Gm12334		Fam110a		Ctbp1
	Gm13341		Fmnl3		Blmh
	Ecm1		Fscn1		Il13ra1
	Tnfsf8		Gal3st4		Cul1
	Cd300lb		Gdi1		Il10ra
	Fcer1g		Gpr84		Actn4
	Gm13196		Gtf2h2		Tecr
	Gm15796		Il10ra		Dst
	Gpr34		Il1a		Cep68
	Rpl7		Jun		Scarb1
	Wbp5		Lbr		Slc38a7
	Use1		Med12l		Brd8
	Prdx4		Mll2		Ddx17
	Gm10260		Naaa		Kdm2b
	Gm10159		Nav3		Ppp1r9a
	Naglu		Nop56		Mfsd1
	Gm6807		P2ry6		Dag1
	Ngfrap1		Pag1		Plod1
	Gla		Ppcdc		Cr1l
	Rgs2		Prkab1		Cdk2
	Rpl26-ps4		Sall1		Alg8
	Cmtm6		Slc29a3		Tpp1
	Gsto1		Srgap2		Hiatl1
	Rpsa-ps9		Srsf7		Parvg
	Shisa5		Wsb1		Mkrn1
	RP24-92H14.2				Tnfrsf21
	Rps25-ps1				Ramp1
	Hint1				Ophn1
	Dhrs3				Tmed5
	Rpl23a-ps3				Clptm1l
	Gnb2l1				Lpcat1
	Fxyd5				Ctsz
	Man2b1				Atp13a1
	Srgap2				Zfc3h1
	Gm11808				Laptm5
	Gm7536				Txndc12
	Atp5j2				Ctsa
	Rps8				Rrbp1
	C530028O21Rik				Dock1
	Apoc1				Bptf
	Chst11				Ogt
	Gm16379				Jak1
	Eef2				Ccnl2
	Cd164				Rogdi
	Rpl22l1				Lat2
	Ccr5				Mtmr6
	Bcl2a1a				Top2b
	Gm11942				Ccnl1
	Pgcp				Derl2
	Cybb				Itm2c
	Gm16288				Scamp1
	Rpl10				Wdfy1
	Gm14044				Dnttip2
	Creb3l2				Npc1
	Rps16-ps2				Rgs2
	Rpl4				Slc7a6
	Gm6977				Ctso
	Rpl17-ps1				Mlxip
	Gm15148				Il16
	St8sia6				Spns1
	Atp6v0e				Elk3
	Coro2a				Ythdf2
	Lpcat2				Lrpap1
	Got1				Slc12a9
	Rps11				Apobec3
	Gm7336				Pla2g4a
	Rpl18				Gdi1
	Fau				Plcg2
	Rpl34-ps1				Tor1aip1
	Gm10294				Acss1
	Hmgn3				Cx3cr1
	Atf3				Reep3
	Gm7670				Edem1
	Ctss				Zdhhc20
	Gm6252				Snx13
	Gm10036				Mapk14
	Ldlrad3				Atrx
	Gm4987				Myc
	Gm11407				Rel
	Mrpl54				Lpcat3
	Ppt1				Cd81
	Gm9396				Sft2d1
	Asb10				Gorasp2
	Gm8805				Fam3c
	Pfdn5				Wnk1
	Bri3bp				St3gal5
	Rnaset2a				Hexb
	Fuca1				Il6ra
	Ttyh2				Mdm4
	Gm15501				Hspa5
	Tmem173				Dock10
	Ndufs6				Psap
	Tmem205				Tmem189
	0610031J06Rik				Dpp7
	AI607873				Arid4a
	Atp6v1c1				Nr3c1
	Gm11518				Sel1l
	AW112010				Agpat5
	Npm1				9830001H06Rik
	Cd84				Smchd1
	Gm9097				Txlna
	Ghr				Atp2c1
	Pdgfrl				Tmbim6
	Fabp3-ps1				Il1rl2
	Samd4				Tspan7
	Gm7860				Cops4
	Sorbs3				Ifngr1
	Slc25a47				Eif5
	Ankrd55				Tpra1
	Matn4				Fchsd2
	Gpr137c				Nav3
	Rpl17-ps5				Cd14
	Scarb1				Slc29a1
	Cd72				Prr14
	Gm14059				Ugt1a7c
	Rpl28-ps3				Cdipt
	Uqcr11				Adcy7
	Adcy3				Gns
	Leprel2				Fam48a
	Glipr1				Bmp2k
	Cox7a2l				Atp1b3
	Eef1g				Tfe3
	Atp6v1f				Ctsl
	Fgl2				Lamp1
	Naca				Cd68
	Gng5				Lmbrd1
	Rpl15-ps1				BC017643
	Ftl1				Sptlc2
	H2-Ab1				Dock4
	Fblim1				Cxxc5
	Gpr56				Acaa1a
	Gm3362				Pgrmc1
	Crybb1				Zmpste24
	Prr5l				Tmem209
	Rpl37-ps1				Tram1
	Gm17511				Scamp4
	Gm7206				Smarca5
	Gm8618				Gpr155
	Gm6023				Slc7a8
	Gm8430				Tmem104
	Adarb1				Rasa4
	Taf10				Ctsc
	Rpl8				Arhgap39
	Tmem176a				Stt3a
	Rpl28-ps1				Zfand5
	Pigyl				Tmem9b
	Soat1				Clcc1
	Slc2a1				Ccdc47
	Gm16020				Itgb1
	1700017B05Rik				Ulk2
	Rpl21-ps9				Arhgap25
	Cd200r4				Pdha1
	Il3ra				Erp44
	Rpl19-ps7				Flcn
					A230046K03Rik
					Zc3h7a
					Tmem170b
					Sla
					Eif4g3
					Clk1
					Atp1a1
					Tanc2
					Tet2
					Txndc15
					Mll2
					Phf20l1
					Sort1
					Glt25d1
					Lair1
					Gcn1l1
					Coro7
					Nckap1l
					Mpeg1
					Syvn1
					Dnajc5
					Tgfbr1
					Nfam1
					Tmx2
					Gtpbp1
					Tnfrsf1b
					Lamp2
					Bsg
					Rcn2
					Clip1
					Slc38a9
					Tmed7
					Cd37
					Gm2a
					Map3k11
					Ctage5
					Atp7a
					Hnrnph1
					Arl6ip1
					Edem2
					Tmem135
					Rtn4rl1
					Ifnar1
					Tmx1
					Surf4
					Stxbp2
					Serpine2
					Vps18
					4632428N05Rik
					Cfh
					Ip6k1
					Akap8l
					Ttc13
					Pla2g15
					Arhgap5
					Slc16a6
					Tmem50b
					Ube3b
					Birc6
					2410001C21Rik
					Slc38a10
					Tspan14
					Nfe2l2
					Csf2ra
					Nemf
					Pign
					Eci2
					Grina
					Abhd15
					Polr2a
					Acer3
					Ccng2
					Pigk
					F11r
					Acp2
					Derl1
					Frrs1
					Ankrd11
					Mertk
					Chd9
					Lrp1
					Gm4980
					Mgat4a
					Fbxo38
					Sipa1l2
					Cse1l
					Aplp2
					Lgmn
					B4galnt1
					Nup214
					Sowahc
					Nrp1
					Ankrd10
					Elmo1
					Camk1d
					Mtus1
					Itgb5
					Srsf6
					1700081L11Rik
					Cd300a
					2810474O19Rik
					Rnf145
					Adam17
					Mlec
					Matr3
					H47
					Slc30a7
					Cd86
					Nrm
					Gpaa1
					Gba
					Hps3
					Arhgap4
					Elovl1
					Ddost
					Usp5
					Itga6
					Sf3b3
					Fam105a
					Evi2b
					Ctss
					Atp6ap1
					Mll3
					Slc2a5
					Mia3
					Serinc3
					Tpp2
					Cmtm7
					Olfml3
					Hcfc1
					Cd47
					Son
					Sirpa
					Cpsf1
					Mylip
					Tcirg1
					Gtf2h2
					Adam10
					Pik3cd
					Wsb1
					Gusb
					Sparc
					Arsb
					Ctnnb1
					Galns
					Ubfd1
					Btk
					Clptm1
					Rnase4
					Neu1
					Notch1
					Tbc1d14
					Galnt1
					Uggt1
					Scpep1
					Pld4
					Traf3ip3
					Ubr2
					Rpn2
					Lpcat2
					Cd84
					Nop56
					Malat1
					Tubgcp5
					Serinc1
					1500010J02Rik
					Ncln
					Tm9sf1
					Mfap3
					Gpr183
					Bcap29
					Sidt2
					Gramd1a
					Slc31a1
					Ep300
					1700017B05Rik
					Mfsd11
					Itgb2
					Syngr2
					Plxdc2
					Sec61a1
					Cd53
					Erlin2
					Cd164
					Abhd16a
					Cmtm6
					Tmem173
					Macf1
					Nlrp3
					Gpr56
					Pom121
					Fads1
					Tep1
					Rbm5
					Sall1
					Sgk1
					Sun2
					Gpr165
					Egr1
					Csf1r
					Ankrd44
					Siglech
					Gal3st4
					Slc29a3
					Adrb2
					Lmf2
					Itgam
					Cd33
					Il6st
					2010106G01Rik
					Pros1
					Magt1
					Tmem63a
					Eif4a2
					Rab24
					Ptplad1
					Mgat1
					Gpr84
					Pisd-ps3
					P2ry13
					Ccr5
					Bclaf1
					Lpar6
					Plxnb2
					Abca9
					Ssh2
					Dusp6
					C330019G07Rik
					Tspan4
					Golm1
					Entpd1
					Arrdc1
					Csf3r
					Mcm3
					Selplg
					P2ry12
					Clcn7
					Ivns1abp
					Cybasc3
					Slco2b1
					Abcc3
					Lrrc33
					Junb
					Fgd2
					Slc23a2
					D4Wsu53e
					Leng8
					Tmem119

## Sheet: DE Genes shared (SAMC vs. Refer
Jordao_microglia	Keren.Shaul_microglia	Krasemann_microglia	Li_embryonal_microglia_p7c0	Li_embryonal_microglia_p7c1	Li_embryonal_microglia_p7c2	Cochain_inflam_macros	Cochain_res_like_macros	Cochain_Trem2high_macros	Hammond
Apoe	Spp1	Spp1	Spp1	Spp1	Ctsl	Cd14	Apoe	Spp1	Spp1
	Fabp5	Apoe	Fabp5	Fabp5	Lpl	C3ar1	Ccl9	Ctsb	Fabp5
	Gpnmb	Csf1	Gpnmb	Gpnmb	Fth1	Ccl4	Lyz2	Lgals3	Gpnmb
	Ctsb		Ctsb	Ctsb	Cd14	Dab2	Stab1	Cd63	Ctsb
	Ctsl		Ctsl	Ctsl	Prdx1	Ccl3	Fcrls	Ctsd	Ctsl
	Lpl		Lpl	Lgals3	Ftl1	Ms4a7	Fcer1g	Cd9	Lgals3
	Fth1		Fth1	Lpl	Psap	C5ar1		Prdx1	Lpl
	Cd63		Cd63	Fth1	Cd68	Plek		Cd68	Cd63
	Ctsd		Ctsd	Cd63	Cstb	Fcer1g		Syngr1	Apoe
	Apoe		Apoe	Ctsd	C3ar1			Cd72	Plin2
	Plin2		Plin2	Apoe	Lrp1			Ctsz	Lgals1
	Cd9		Lgals1	Plin2	Grn			Anxa5	Cd9
	Prdx1		Cd9	Lgals1	Rrbp1			Akr1a1	Pkm
	Ftl1		Prdx1	Cd9	Ctsz			Ctsa	Lilrb4a
	Cd68		Ftl1	Prdx1	Actb			Ms4a7	Ftl1
	Cstb		Cd68	Ftl1	Mpeg1			Tyrobp	Syngr1
	Syngr1		Cstb	Cd68	Lamp1			Cyba	Csf1
	Cd72		Gapdh	Gapdh	Gpr84			Fcer1g	Ccl9
	Csf1		Syngr1	Syngr1	Ucp2				Pld3
	Ccl4		Csf1	Csf1	Akr1a1				Anxa5
	Pld3		Ccl9	Ccl9	Ctsa				Lyz2
	Capg		C3ar1	C3ar1	Rps29
	Grn		Pld3	Pld3	Tpp1
	Creg1		Aprt	Grn	Fcrls
	Ecm1		Grn	Creg1	Nrp1
	Ctsz		Creg1	Ctsz	Cpd
	Mpeg1		Ctsz	Anxa5	Sgk1
	Anxa5		Dab2	Lipa	Plek
	Tpt1		Anxa5	Lamp1	Itga6
	Gpr84		Lipa	Npc2	Rpn1
	Npc2		Lamp1	Ccl3	Cd84
	Ccl3		Gpr84	Ucp2	M6pr
	Mif		Rnh1	Akr1a1	Slc11a1
	Soat1		Npc2	Mif	Sgpl1
	Rps8		Ccl3	Abca1	Lrpap1
	Ctsa		Ucp2	Hmox1	Gba
	Lyz2		Akr1a1	Soat1	Tcirg1
	Timp2		Mif	Ctsa	Cyfip1
	Pgam1		Abca1	Lyz2	Edem1
	Ssr4		Hmox1	Timp2	Slc3a2
	Rps12		Soat1	Ms4a6d	Gusb
	Fam20c		Ctsa	Cndp2	Tln1
	Vat1		Lyz2	Gabarap	Npc1
	Rps2		Timp2	Psmb6	Rps26
	Tpi1		Ms4a6d	Tpp1	Gns
	Rps21		Pgam1	Alas1	Surf4
	Rpl12		Cndp2	Id2
	Nceh1		Gabarap	Stab1
	Eef1a1		Psmb6	Tpi1
	Nrp1		Alas1	Nceh1
	Tyrobp		Id2	Nrp1
	Cpd		Stab1	Tyrobp
	Myo1e		Tpi1	Clta
	Adssl1		Nceh1	Myo1e
	Lgals3bp		Nrp1	Atp6v1a
	Cd84		Tyrobp	Plek
	Slc11a1		Nme1	Uap1l1
	Aldoa		Clta	Rap2b
	Rpl6		Myo1e	Cyba
	Lrpap1		Atp6v1a	Aldoa
	Fcer1g		Plek	Tmem86a
	Gba		Uap1l1	Sgpl1
	Tpd52		Rap2b	Lrpap1
	Atp5j2		Blvrb	Gba
	Pgk1		Cyba	Tpd52
	Rps10		Aldoa	Tmem106a
	Gusb		Tmem86a	Abcg1
	Dhrs3		Sgpl1	Gusb
	Rpl23		Gba	Slc37a2
	Rps26		Tpd52	Gns
			Tmem106a
			Abcg1
			Slc37a2
			Gns

## Sheet: DE Genes unique SAMC
Jordao_microglia	Keren.Shaul_microglia	Krasemann_microglia	Li_embryonal_microglia_p7c0	Li_embryonal_microglia_p7c1	Li_embryonal_microglia_p7c2	Cochain_inflam_macros	Cochain_res_like_macros	Cochain_Trem2high_macros	Hammond
Spp1	Lgals3	Fabp5	Lgals3	Cd14	Spp1	Spp1	Spp1	Fabp5	Fth1
Fabp5	Cd14	Gpnmb	Cd14	Pkm	Fabp5	Fabp5	Fabp5	Gpnmb	Ctsd
Gpnmb	Lgals1	Ctsb	Pkm	Lilrb4a	Gpnmb	Gpnmb	Gpnmb	Ctsl	Cd14
Ctsb	Pkm	Ctsl	Lilrb4a	Lilr4b	Ctsb	Ctsb	Ctsb	Lpl	Prdx1
Ctsl	Lilrb4a	Lgals3	Lilr4b	Mmp12	Lgals3	Ctsl	Ctsl	Fth1	Lilr4b
Lgals3	Lilr4b	Lpl	Mmp12	Psap	Cd63	Lgals3	Lgals3	Apoe	Mmp12
Lpl	Mmp12	Fth1	Psap	Calr	Ctsd	Lpl	Lpl	Cd14	Psap
Fth1	Psap	Cd63	Calr	Cstb	Apoe	Fth1	Fth1	Plin2	Cd68
Cd63	Calr	Ctsd	Cd72	Cd72	Plin2	Cd63	Cd63	Lgals1	Calr
Ctsd	Gapdh	Cd14	Mafb	Mafb	Lgals1	Ctsd	Ctsd	Pkm	Cstb
Cd14	Mafb	Plin2	Lrp1	Lrp1	Cd9	Apoe	Cd14	Lilrb4a	Gapdh
Plin2	Ccl9	Lgals1	Ccl4	Ccl4	Pkm	Plin2	Plin2	Lilr4b	Cd72
Lgals1	C3ar1	Cd9	Arg1	Arg1	Lilrb4a	Lgals1	Lgals1	Ftl1	Mafb
Cd9	Lrp1	Pkm	Adam8	Adam8	Lilr4b	Cd9	Cd9	Mmp12	C3ar1
Pkm	Arg1	Prdx1	Capg	Capg	Mmp12	Pkm	Pkm	Psap	Lrp1
Prdx1	Adam8	Lilrb4a	Fn1	Aprt	Calr	Prdx1	Prdx1	Calr	Ccl4
Lilrb4a	Aprt	Lilr4b	Ecm1	Fn1	Gapdh	Lilrb4a	Lilrb4a	Cstb	Arg1
Lilr4b	Fn1	Ftl1	Rrbp1	Ecm1	Syngr1	Lilr4b	Lilr4b	Gapdh	Adam8
Ftl1	Rrbp1	Mmp12	Tgfbi	Rrbp1	Cd72	Ftl1	Ftl1	Mafb	Capg
Mmp12	Tgfbi	Psap	Emp1	Tgfbi	Mafb	Mmp12	Mmp12	Csf1	Aprt
Psap	Emp1	Cd68	Thbs1	Emp1	Csf1	Psap	Psap	Ccl9	Grn
Cd68	Thbs1	Calr	Actb	Thbs1	Ccl9	Cd68	Cd68	C3ar1	Fn1
Calr	Dab2	Cstb	Mpeg1	Dab2	Ccl4	Calr	Calr	Lrp1	Creg1
Cstb	Actb	Gapdh	Vim	Actb	Pld3	Cstb	Cstb	Ccl4	Ecm1
Gapdh	Vim	Syngr1	Esd	Mpeg1	Arg1	Gapdh	Gapdh	Pld3	Rrbp1
Syngr1	Esd	Cd72	Tpt1	Vim	Adam8	Syngr1	Syngr1	Arg1	Ctsz
Cd72	Gm42418	Mafb	Gm42418	Esd	Capg	Cd72	Cd72	Adam8	Tgfbi
Mafb	Msr1	Ccl9	Msr1	Tpt1	Aprt	Mafb	Mafb	Capg	Emp1
Csf1	Lipa	C3ar1	Zeb2	Gm42418	Fn1	Csf1	Csf1	Aprt	Thbs1
Ccl9	Zeb2	Lrp1	Rgs1	Msr1	Creg1	Ccl9	C3ar1	Grn	Dab2
C3ar1	Lamp1	Ccl4	Cotl1	Zeb2	Ecm1	Lrp1	Lrp1	Fn1	Actb
Lrp1	Rgs1	Pld3	Rcan1	Gpr84	Tgfbi	Pld3	Ccl4	Creg1	Mpeg1
Ccl4	Cotl1	Arg1	Msrb1	Rgs1	Emp1	Arg1	Pld3	Ecm1	Vim
Pld3	Rnh1	Adam8	P4hb	Cotl1	Thbs1	Adam8	Arg1	Rrbp1	Esd
Arg1	Ucp2	Capg	App	Rnh1	Dab2	Capg	Adam8	Tgfbi	Tpt1
Adam8	Akr1a1	Aprt	Rps8	Rcan1	Anxa5	Aprt	Capg	Emp1	Gm42418
Capg	Rcan1	Grn	Rps29	Msrb1	Vim	Grn	Aprt	Thbs1	Msr1
Aprt	Abca1	Fn1	Ssr4	P4hb	Esd	Fn1	Grn	Dab2	Lipa
Grn	Hmox1	Creg1	Plk2	App	Tpt1	Creg1	Fn1	Actb	Zeb2
Fn1	Msrb1	Ecm1	Iqgap1	Rps8	Gm42418	Ecm1	Creg1	Mpeg1	Lamp1
Creg1	P4hb	Rrbp1	Emp3	Rps29	Msr1	Rrbp1	Ecm1	Vim	Gpr84
Ecm1	App	Ctsz	Rps12	Pgam1	Lipa	Ctsz	Rrbp1	Esd	Rgs1
Rrbp1	Rps29	Tgfbi	Il1rn	Ssr4	Zeb2	Tgfbi	Ctsz	Tpt1	Cotl1
Ctsz	Ms4a6d	Emp1	Fam20c	Plk2	Rgs1	Emp1	Tgfbi	Gm42418	Rnh1
Tgfbi	Cndp2	Thbs1	Pltp	Iqgap1	Cotl1	Thbs1	Emp1	Msr1	Npc2
Emp1	Gabarap	Dab2	Hsp90b1	Emp3	Rnh1	Actb	Thbs1	Lipa	Ccl3
Thbs1	Plk2	Actb	Vat1	Rps12	Npc2	Mpeg1	Dab2	Zeb2	Ucp2
Dab2	Iqgap1	Mpeg1	Tpp1	Il1rn	Ccl3	Anxa5	Actb	Lamp1	Akr1a1
Actb	Emp3	Anxa5	Rps2	Fam20c	Mif	Vim	Mpeg1	Gpr84	Mif
Mpeg1	Il1rn	Vim	Por	Pltp	Rcan1	Esd	Anxa5	Rgs1	Rcan1
Anxa5	Psmb6	Esd	Ppib	Hsp90b1	Abca1	Tpt1	Vim	Cotl1	Abca1
Vim	Pltp	Tpt1	Ms4a7	Vat1	Hmox1	Gm42418	Esd	Rnh1	Hmox1
Esd	Hsp90b1	Gm42418	C5ar1	Rps2	Soat1	Msr1	Tpt1	Npc2	Soat1
Tpt1	Tpp1	Msr1	Rnf149	Por	Msrb1	Lipa	Gm42418	Ccl3	Msrb1
Gm42418	Alas1	Lipa	Rps21	Ppib	P4hb	Zeb2	Msr1	Ucp2	P4hb
Msr1	Por	Zeb2	Fcrls	Ms4a7	App	Lamp1	Lipa	Mif	App
Lipa	Ppib	Lamp1	Rpl12	C5ar1	Rps8	Gpr84	Zeb2	Rcan1	Rps8
Zeb2	Ms4a7	Gpr84	Eef1a1	Rnf149	Lyz2	Rgs1	Lamp1	Abca1	Ctsa
Lamp1	Id2	Rgs1	Bri3	Rps21	Timp2	Cotl1	Gpr84	Hmox1	Rps29
Gpr84	Stab1	Cotl1	Itga5	Fcrls	Ms4a6d	Rnh1	Rgs1	Soat1	Timp2
Rgs1	C5ar1	Rnh1	Basp1	Rpl12	Pgam1	Npc2	Cotl1	Msrb1	Ms4a6d
Cotl1	Rnf149	Npc2	Mt2	Eef1a1	Cndp2	Ucp2	Rnh1	P4hb	Pgam1
Rnh1	Fcrls	Ccl3	Gm26917	Bri3	Gabarap	Akr1a1	Npc2	App	Cndp2
Npc2	Bri3	Ucp2	Cpd	Itga5	Ssr4	Mif	Ccl3	Rps8	Gabarap
Ccl3	Itga5	Akr1a1	Vcp	Basp1	Plk2	Rcan1	Ucp2	Rps29	Ssr4
Ucp2	Basp1	Mif	Bola2	Mt2	Iqgap1	Abca1	Akr1a1	Lyz2	Plk2
Akr1a1	Mt2	Rcan1	Rack1	Gm26917	Emp3	Hmox1	Mif	Timp2	Iqgap1
Mif	Gm26917	Abca1	Lamtor1	Cpd	Rps12	Soat1	Rcan1	Ms4a6d	Emp3
Rcan1	Vcp	Hmox1	Pgd	Vcp	Il1rn	Msrb1	Abca1	Pgam1	Rps12
Abca1	Bola2	Soat1	Gde1	Bola2	Psmb6	P4hb	Hmox1	Cndp2	Il1rn
Hmox1	Rack1	Msrb1	Pdia6	Rack1	Fam20c	App	Soat1	Gabarap	Psmb6
Soat1	Nme1	P4hb	Ifi27l2a	Nme1	Pltp	Rps8	Msrb1	Ssr4	Fam20c
Msrb1	Lamtor1	App	Sgk1	Lamtor1	Hsp90b1	Ctsa	P4hb	Plk2	Pltp
P4hb	Pgd	Rps8	Tubb5	Pgd	Vat1	Rps29	App	Iqgap1	Hsp90b1
App	Clta	Ctsa	Atp5k	Gde1	Rps2	Lyz2	Rps8	Emp3	Vat1
Rps8	Gde1	Rps29	Ptms	Pdia6	Alas1	Timp2	Ctsa	Rps12	Tpp1
Ctsa	Pdia6	Lyz2	Adssl1	Ifi27l2a	Por	Ms4a6d	Rps29	Il1rn	Rps2
Rps29	Ifi27l2a	Timp2	Atp5g1	Sgk1	Ppib	Pgam1	Timp2	Psmb6	Alas1
Lyz2	Atp6v1a	Ms4a6d	Txn1	Tubb5	Ms4a7	Cndp2	Ms4a6d	Fam20c	Por
Timp2	Sgk1	Pgam1	Rpl28	Atp5k	Id2	Gabarap	Pgam1	Pltp	Ppib
Ms4a6d	Tubb5	Cndp2	Cd93	Ptms	Stab1	Ssr4	Cndp2	Hsp90b1	Ms4a7
Pgam1	Atp5k	Gabarap	Rab7b	Adssl1	C5ar1	Plk2	Gabarap	Vat1	Id2
Cndp2	Ptms	Ssr4	Nrp2	Atp5g1	Rnf149	Iqgap1	Ssr4	Tpp1	Stab1
Gabarap	Atp5g1	Plk2	Tgm2	Txn1	Tpi1	Emp3	Plk2	Rps2	C5ar1
Ssr4	Txn1	Iqgap1	Itga6	Rpl28	Rps21	Rps12	Iqgap1	Alas1	Rnf149
Plk2	Plek	Emp3	Erp29	Cd93	Rpl12	Il1rn	Emp3	Por	Tpi1
Iqgap1	Uap1l1	Rps12	Rpn1	Rab7b	Nceh1	Psmb6	Rps12	Ppib	Rps21
Emp3	Rap2b	Il1rn	Lgals3bp	Nrp2	Eef1a1	Fam20c	Il1rn	Id2	Fcrls
Rps12	Rpl28	Psmb6	Fnip2	Tgm2	Bri3	Pltp	Psmb6	Stab1	Rpl12
Il1rn	Cd93	Fam20c	Cd84	Itga6	Itga5	Hsp90b1	Fam20c	C5ar1	Nceh1
Psmb6	Rab7b	Pltp	Uqcrq	Erp29	Basp1	Vat1	Pltp	Rnf149	Eef1a1
Fam20c	Nrp2	Hsp90b1	Taldo1	Rpn1	Mt2	Tpp1	Hsp90b1	Tpi1	Bri3
Pltp	Tgm2	Vat1	Rap2a	Lgals3bp	Tyrobp	Rps2	Vat1	Rps21	Itga5
Hsp90b1	Itga6	Tpp1	Pla2g7	Fnip2	Gm26917	Alas1	Tpp1	Fcrls	Basp1
Vat1	Erp29	Rps2	M6pr	Cd84	Vcp	Por	Rps2	Rpl12	Mt2
Tpp1	Rpn1	Alas1	Atp5e	Uqcrq	Bola2	Ppib	Alas1	Nceh1	Nrp1
Rps2	Fnip2	Por	Sec61b	Taldo1	Rack1	Id2	Por	Eef1a1	Tyrobp
Alas1	Uqcrq	Ppib	Slc11a1	Rap2a	Nme1	Stab1	Ppib	Bri3	Gm26917
Por	Taldo1	Ms4a7	Rpl6	Pla2g7	Lamtor1	Rnf149	Ms4a7	Itga5	Cpd
Ppib	Rap2a	Id2	Slc43a2	Blvrb	Pgd	Tpi1	Id2	Basp1	Vcp
Ms4a7	Pla2g7	Stab1	Romo1	M6pr	Clta	Rps21	C5ar1	Mt2	Bola2
Id2	Blvrb	C5ar1	Sash1	Atp5e	Gde1	Fcrls	Rnf149	Nrp1	Rack1
Stab1	Cyba	Rnf149	Lrpap1	Sec61b	Myo1e	Rpl12	Tpi1	Gm26917	Nme1
C5ar1	M6pr	Tpi1	Psmd1	Slc11a1	Pdia6	Nceh1	Rps21	Cpd	Lamtor1
Rnf149	Atp5e	Rps21	Fcer1g	Rpl6	Ifi27l2a	Eef1a1	Rpl12	Vcp	Pgd
Tpi1	Sec61b	Fcrls	Manf	Slc43a2	Atp6v1a	Bri3	Nceh1	Bola2	Clta
Rps21	Tmem86a	Rpl12	Nfic	Romo1	Tubb5	Itga5	Eef1a1	Rack1	Gde1
Fcrls	Slc43a2	Nceh1	Rnf128	Sash1	Atp5k	Basp1	Bri3	Nme1	Myo1e
Rpl12	Romo1	Eef1a1	AY036118	Psmd1	Ptms	Mt2	Itga5	Lamtor1	Pdia6
Nceh1	Sash1	Bri3	2010107E04Rik	Fcer1g	Adssl1	Nrp1	Basp1	Pgd	Ifi27l2a
Eef1a1	Sgpl1	Itga5	Atp5j2	Manf	Atp5g1	Tyrobp	Mt2	Clta	Atp6v1a
Bri3	Psmd1	Basp1	Pgk1	Nfic	Txn1	Gm26917	Nrp1	Gde1	Sgk1
Itga5	Manf	Mt2	Rps10	Rnf128	Uap1l1	Cpd	Tyrobp	Myo1e	Tubb5
Basp1	Nfic	Nrp1	Psmb4	AY036118	Rap2b	Vcp	Gm26917	Pdia6	Atp5k
Mt2	Rnf128	Tyrobp	Cenpb	2010107E04Rik	Rpl28	Bola2	Cpd	Ifi27l2a	Ptms
Nrp1	AY036118	Gm26917	Atp5o.1	Atp5j2	Cd93	Rack1	Vcp	Atp6v1a	Adssl1
Tyrobp	Tmem106a	Cpd	Tcirg1	Pgk1	Rab7b	Nme1	Bola2	Sgk1	Atp5g1
Gm26917	2010107E04Rik	Vcp	Gclm	Rps10	Nrp2	Lamtor1	Rack1	Tubb5	Txn1
Cpd	Psmb4	Bola2	Ckap4	Psmb4	Tgm2	Pgd	Nme1	Atp5k	Plek
Vcp	Cenpb	Rack1	Cyfip1	Cenpb	Erp29	Clta	Lamtor1	Ptms	Uap1l1
Bola2	Atp5o.1	Nme1	Fyb	Atp5o.1	Lgals3bp	Gde1	Pgd	Adssl1	Rap2b
Rack1	Tcirg1	Lamtor1	Edem1	Tcirg1	Fnip2	Myo1e	Clta	Atp5g1	Rpl28
Nme1	Gclm	Pgd	Glrx	Gclm	Uqcrq	Pdia6	Gde1	Txn1	Cd93
Lamtor1	Ckap4	Clta	Tmed10	Ckap4	Taldo1	Ifi27l2a	Myo1e	Plek	Rab7b
Pgd	Cyfip1	Gde1	Pycard	Cyfip1	Rap2a	Atp6v1a	Pdia6	Uap1l1	Nrp2
Clta	Fyb	Myo1e	Slc3a2	Fyb	Pla2g7	Sgk1	Ifi27l2a	Rap2b	Tgm2
Gde1	Edem1	Pdia6	Gusb	Edem1	Blvrb	Tubb5	Atp6v1a	Rpl28	Itga6
Myo1e	Abcg1	Ifi27l2a	Coro1c	Glrx	Cyba	Atp5k	Sgk1	Cd93	Erp29
Pdia6	Glrx	Atp6v1a	Hsp90ab1	Tmed10	Atp5e	Ptms	Tubb5	Rab7b	Rpn1
Ifi27l2a	Tmed10	Sgk1	Eif3c	Pycard	Sec61b	Adssl1	Atp5k	Nrp2	Lgals3bp
Atp6v1a	Pycard	Tubb5	Psen2	Slc3a2	Aldoa	Atp5g1	Ptms	Tgm2	Fnip2
Sgk1	Slc3a2	Atp5k	Ppp1r14b	Coro1c	Rpl6	Txn1	Adssl1	Itga6	Cd84
Tubb5	Coro1c	Ptms	Psmb5	Hsp90ab1	Tmem86a	Uap1l1	Atp5g1	Erp29	Uqcrq
Atp5k	Slc37a2	Adssl1	Dhrs3	Eif3c	Slc43a2	Rap2b	Txn1	Rpn1	Taldo1
Ptms	Hsp90ab1	Atp5g1	Sdc4	Psen2	Romo1	Rpl28	Plek	Lgals3bp	Rap2a
Adssl1	Eif3c	Txn1	St13	Ppp1r14b	Sash1	Cd93	Uap1l1	Fnip2	Pla2g7
Atp5g1	Psen2	Plek	1110008F13Rik	Psmb5	Psmd1	Rab7b	Rap2b	Cd84	Blvrb
Txn1	Ppp1r14b	Uap1l1	Man2a1	Dhrs3	Fcer1g	Nrp2	Rpl28	Uqcrq	Cyba
Plek	Psmb5	Rap2b	Usmg5	Sdc4	Manf	Tgm2	Cd93	Taldo1	M6pr
Uap1l1	Sdc4	Rpl28	Slc27a1	St13	Nfic	Itga6	Rab7b	Rap2a	Atp5e
Rap2b	St13	Cd93	Psmd8	1110008F13Rik	Rnf128	Erp29	Nrp2	Pla2g7	Sec61b
Rpl28	1110008F13Rik	Rab7b	Tln1	Man2a1	Tpd52	Rpn1	Tgm2	Blvrb	Slc11a1
Cd93	Man2a1	Nrp2	Bax	Usmg5	AY036118	Lgals3bp	Itga6	M6pr	Aldoa
Rab7b	Usmg5	Tgm2	Npc1	Slc27a1	Tmem106a	Fnip2	Erp29	Atp5e	Rpl6
Nrp2	Slc27a1	Itga6	Rpl23	Psmd8	2010107E04Rik	Cd84	Rpn1	Sec61b	Tmem86a
Tgm2	Psmd8	Erp29	Rps26	Tln1	Atp5j2	Uqcrq	Lgals3bp	Slc11a1	Slc43a2
Itga6	Tln1	Rpn1	Surf4	Bax	Pgk1	Taldo1	Fnip2	Aldoa	Romo1
Erp29	Bax	Lgals3bp		Npc1	Rps10	Rap2a	Cd84	Rpl6	Sash1
Rpn1	Npc1	Fnip2		Rpl23	Psmb4	Pla2g7	Uqcrq	Tmem86a	Sgpl1
Lgals3bp	Gns	Cd84		Rps26	Cenpb	Blvrb	Taldo1	Slc43a2	Lrpap1
Fnip2	Surf4	Uqcrq		Surf4	Atp5o.1	Cyba	Rap2a	Romo1	Psmd1
Cd84		Taldo1			Gclm	M6pr	Pla2g7	Sash1	Fcer1g
Uqcrq		Rap2a			Ckap4	Atp5e	Blvrb	Sgpl1	Manf
Taldo1		Pla2g7			Fyb	Sec61b	Cyba	Lrpap1	Gba
Rap2a		Blvrb			Abcg1	Slc11a1	M6pr	Psmd1	Nfic
Pla2g7		Cyba			Glrx	Aldoa	Atp5e	Manf	Rnf128
Blvrb		M6pr			Tmed10	Rpl6	Sec61b	Gba	Tpd52
Cyba		Atp5e			Pycard	Tmem86a	Slc11a1	Nfic	AY036118
M6pr		Sec61b			Coro1c	Slc43a2	Aldoa	Rnf128	Tmem106a
Atp5e		Slc11a1			Slc37a2	Romo1	Rpl6	Tpd52	2010107E04Rik
Sec61b		Aldoa			Hsp90ab1	Sash1	Tmem86a	AY036118	Atp5j2
Slc11a1		Rpl6			Eif3c	Sgpl1	Slc43a2	Tmem106a	Pgk1
Aldoa		Tmem86a			Psen2	Lrpap1	Romo1	2010107E04Rik	Rps10
Rpl6		Slc43a2			Ppp1r14b	Psmd1	Sash1	Atp5j2	Psmb4
Tmem86a		Romo1			Psmb5	Manf	Sgpl1	Pgk1	Cenpb
Slc43a2		Sash1			Dhrs3	Gba	Lrpap1	Rps10	Atp5o.1
Romo1		Sgpl1			Sdc4	Nfic	Psmd1	Psmb4	Tcirg1
Sash1		Lrpap1			St13	Rnf128	Manf	Cenpb	Gclm
Sgpl1		Psmd1			1110008F13Rik	Tpd52	Gba	Atp5o.1	Ckap4
Lrpap1		Fcer1g			Man2a1	AY036118	Nfic	Tcirg1	Cyfip1
Psmd1		Manf			Usmg5	Tmem106a	Rnf128	Gclm	Fyb
Fcer1g		Gba			Slc27a1	2010107E04Rik	Tpd52	Ckap4	Edem1
Manf		Nfic			Psmd8	Atp5j2	AY036118	Cyfip1	Abcg1
Gba		Rnf128			Bax	Pgk1	Tmem106a	Fyb	Glrx
Nfic		Tpd52			Rpl23	Rps10	2010107E04Rik	Edem1	Tmed10
Rnf128		AY036118				Psmb4	Atp5j2	Abcg1	Pycard
Tpd52		Tmem106a				Cenpb	Pgk1	Glrx	Slc3a2
AY036118		2010107E04Rik				Atp5o.1	Rps10	Tmed10	Gusb
Tmem106a		Atp5j2				Tcirg1	Psmb4	Pycard	Coro1c
2010107E04Rik		Pgk1				Gclm	Cenpb	Slc3a2	Slc37a2
Atp5j2		Rps10				Ckap4	Atp5o.1	Gusb	Hsp90ab1
Pgk1		Psmb4				Cyfip1	Tcirg1	Coro1c	Eif3c
Rps10		Cenpb				Fyb	Gclm	Slc37a2	Psen2
Psmb4		Atp5o.1				Edem1	Ckap4	Hsp90ab1	Ppp1r14b
Cenpb		Tcirg1				Abcg1	Cyfip1	Eif3c	Psmb5
Atp5o.1		Gclm				Glrx	Fyb	Psen2	Dhrs3
Tcirg1		Ckap4				Tmed10	Edem1	Ppp1r14b	Sdc4
Gclm		Cyfip1				Pycard	Abcg1	Psmb5	St13
Ckap4		Fyb				Slc3a2	Glrx	Dhrs3	1110008F13Rik
Cyfip1		Edem1				Gusb	Tmed10	Sdc4	Man2a1
Fyb		Abcg1				Coro1c	Pycard	St13	Usmg5
Edem1		Glrx				Slc37a2	Slc3a2	1110008F13Rik	Slc27a1
Abcg1		Tmed10				Hsp90ab1	Gusb	Man2a1	Psmd8
Glrx		Pycard				Eif3c	Coro1c	Usmg5	Tln1
Tmed10		Slc3a2				Psen2	Slc37a2	Slc27a1	Bax
Pycard		Gusb				Ppp1r14b	Hsp90ab1	Psmd8	Npc1
Slc3a2		Coro1c				Psmb5	Eif3c	Tln1	Rpl23
Gusb		Slc37a2				Dhrs3	Psen2	Bax	Rps26
Coro1c		Hsp90ab1				Sdc4	Ppp1r14b	Npc1	Gns
Slc37a2		Eif3c				St13	Psmb5	Rpl23	Surf4
Hsp90ab1		Psen2				1110008F13Rik	Dhrs3	Rps26
Eif3c		Ppp1r14b				Man2a1	Sdc4	Gns
Psen2		Psmb5				Usmg5	St13	Surf4
Ppp1r14b		Dhrs3				Slc27a1	1110008F13Rik
Psmb5		Sdc4				Psmd8	Man2a1
Dhrs3		St13				Tln1	Usmg5
Sdc4		1110008F13Rik				Bax	Slc27a1
St13		Man2a1				Npc1	Psmd8
1110008F13Rik		Usmg5				Rpl23	Tln1
Man2a1		Slc27a1				Rps26	Bax
Usmg5		Psmd8				Gns	Npc1
Slc27a1		Tln1				Surf4	Rpl23
Psmd8		Bax					Rps26
Tln1		Npc1					Gns
Bax		Rpl23					Surf4
Npc1		Rps26
Rpl23		Gns
Rps26		Surf4
Gns
Surf4

## Sheet: DE Genes unique Reference
Jordao_microglia	Keren.Shaul_microglia	Krasemann_microglia	Li_embryonal_microglia_p7c0	Li_embryonal_microglia_p7c1	Li_embryonal_microglia_p7c2	Cochain_inflam_macros	Cochain_res_like_macros	Cochain_Trem2high_macros	Hammond
Sparc	Cst7	Itgax	Tmem119	Igf1	Tmsb4x	C1qb	C1qb	Trem2	Igf1
Hexb	Clec7a	Axl	P2ry12	Tmem119	Gnpda1	C1qa	C1qa	C1qb	Gm10116
Ctss	Itgax	Lilrb4	Igf1	P2ry12	Mt1	Nfkbiz	Sepp1	Hexb	Gpx3
Csf1r	Igf1	Clec7a	Selplg	Gpx3	Psmb1	C1qc	C1qc	Igf1	Gm1673
Ly86	Axl	Ccl2	Sparc	Selplg	Sh3bgrl3	Cxcl2	Pf4	C1qc	Anxa2
C1qc	Ank		Mt1	Aplp2	Rps9	Cd83	Ctsc	Ctss	Ccl6
	Ch25h		Sepp1	Ttyh2	Eif5a	Socs3	Trf	Dpep2
	Baiap2l2		Gpx3	Sepp1	Serf2	Egr1	Csf1r	Cxcl16
	Gnas		Pkm2	Mt1	Pfn1	Zfp36	fcgrt	C1qa
	5430435G22Rik		Serinc3	Clec7a	Rpl19	Atf3	Mrc1	Hexa
	Lgi2		P2ry13	Hpse	Rplp1	Csf1r	Cd881	Cst3
	Hpse		Ifitm2	S1pr1	Ppia	Nfkbia	Fcgr3	Gpx1
	P2ry12		Siglech	Atp6v0d1	Rpsa	Ccrl2	Cbr2
	Mamdc2		Ap2s1	Folr2	Rps7	Junb	Serinc3
	Cox6a2		Csf1r	Hif1a	Arpc2	Tlr2	Cfh
	Cd63-ps		Atp6v0d1	Sparc	Atpif1	Marcksl1	Cst3
	Ccl6		Lpcat2	Sh3bgrl	Rps14	Adgre1	Gas6
	Gm1673		Ptgs1	Atp1a3	Rpl13a	Lgmn	Folr2
	Tmem119		Sat1	Hexa	Commd1	Al607873	Pid1
	B2m		Ttyh2	Aldh2	Cox6b1	Cst3	Adgre1
	Cx3cr1		Hpse	Anxa2	Rps18	Nlrp3	Lifr
	Fabp3		Sh3bgrl	Dpp7	Calm1		F13a1
	H2-D1		Cx3cr1	Man1c1	Calm2		Txnip
	Serpine2		Clec7a	Pmp22	Ppp1ca		Lgmn
	mmu-mir-703		Anxa2	Plaur	Cfl1
	Lilrb4		Aplp2	Ccl6	Capzb
	Selplg		Npl	P2rx4	Rpl13
	Cd52		Ivns1abp	Pkm2	Vamp8
	Dkk2		Folr2	Gng12	Pkm2
	Psat1		Aldh2	Psat1	Rps11
	Gm10076		S100a1	Rcbtb2	Rps3a
	Cxcl14		Ldha	Map1lc3b	Lars2
	Lox		Hif1a	Sat1	Rpl18
	Flt1		Sdcbp	Npl	Arpc1b
	Sulf2		Bnip3	Myo5a	Slc25a5
	Serinc3		Snx3	Dgkz	Rps25
	Lyz1		Atp1a3	Bnip3	Rpl35
	Gm5054		Ctss	Prune2	Rpl41
	AC151602.1		S1pr1	Cd300a	Rps19
	Gm15500		Atp6v1g1	Lag3	Rpl37
	Etl4		F11r	Slc17a5	Rpl18a
	Gm11428		Malat1	Slc16a3	Gng5
	Rps28		Psat1	Adi1	Snn
	Rpsa-ps10		Rftn1	Scpep1	Fau
	Hif1a		Slco2b1	Gga2	Actg1
	H2-K1		Hexa	Sdcbp	Dnajc13
	Atp1a3		Gpx4	Acadl	Rn45s
	Kcnj2		Tmem160	Dtnbp1	Ubb
	Hexa		Sh3glb1	Fblim1	Add1
	Gm10269		Map1lc3b	Gsto1	Rpl23a
	Cd34		Fgd2	Blvra	Rpl36
	Ramp1		Ccl6	Gaa	Tug1
	Gm5963		Gas7	Lilrb4	Rpl35a
	Cadm1		Atp6v1b2	Ptgs1	Ptprj
	Gm14328		Cd81	Ramp1	Ldb1
	Ndufa1		Prune2	Atp6v1b2	Plod3
	Crlf2		Pmp22	Ldha	Cisd2
	Gm13456		Vps29	Pnpla7	Atp13a2
	Gm14456		Sdhb	Adipor1	Dock2
	Cox6a1		Rcbtb2	Slc6a6	Abhd12
	Rpl10a-ps1		Gng12	Rftn1	H13
	Rplp2		Dap	Anxa4	Lass2
	Gm16238		Dpp7	Gpr137b	Mtdh
	Il4i1		Blvra	Mfsd11	Khdrbs1
	Rpl18a		Wwp2	Idh1	Tmed4
	Rpl36a-ps1		Plaur	Rragc	Tm6sf1
	Gm8730		P2rx4	Sdhb	Txndc9
	Gm10154		Cox4i1	Lmo2	Arl8b
	Rps18		Man1c1	Atp6v1g1	Pdia3
	Rps24		Myo5a	Pgm2	Rasa1
	Rpl37		Mgat4a	Sirt2	Man1a2
	Marcks		Slc16a3	Snx3	Reep5
	Slamf9		Lag3	Atp6v1e1	Ptgs1
	Tmem163		Acadl	Grina	Herc2
	Gm15427		Olfml3	Renbp	Wls
	Trem2		Gnpda1	Amdhd2	Ptprc
	Rps5		Gaa	E430025E21Rik	Plagl2
	Rps24-ps3		Anxa4	Siglech	Pbrm1
	Myo5a		Adi1	Plin3	Ubap2l
	Gpr65		Slc17a5	Ank	Rbm25
	Gm6030		Idh1	Aig1	2310044H10Rik
	Rps20		Renbp	Tex264	Kdelr2
	Rpl10a		Ybx1	Abcd2	Zfml
	Atp6v0c		Dtnbp1	Arhgap19	Usp48
	Gm5559		Plin3	Ostm1	Mybbp1a
	Rpsa		Mpp1	Serinc3	Srrm2
	Gm11361		Ninj1	D6Wsu116e	Ube2f
	Rps19		Atp6v1e1	Cd83	Hps4
	Cck		Tgfbr1	Slc23a2	Aup1
	Malat1		Gga2	Vwa5a	2610101N10Rik
	Gstm5		Ube2l3	Mfsd1	Tmem33
	Rps19-ps3		Dgkz	Cln3	Ppil2
	Aplp2		Sirt2	P2ry13	Nrip1
	Apoc4		Lmo2	Cadm1	Gps2
	Fxyd6		Gpr137b	Pfkl	Twf2
	Rplp1		Junb	Slc12a2	Susd3
	Rps4x		Pfkl	Vps33a	Hltf
	Gm6166		Adipor1	Neu1	Rab4b
	Cxcl16		Vamp8	Atp6v1c1	Irf5
	Fam46c		Ank	Blmh	Gpr108
	Plaur		Mrfap1	Camk1	Frmd4b
	Gm4604		Atxn10	Chmp1a	Pag1
	Rps14		Nagk	Il10rb	Arhgef1
	Ifi27l2b		Gsto1	Lpcat2	Ccni
	Rpl38-ps2		Cadm1	Cyp4v3	Brd9
	Glul		Pgm2	Sqstm1	Nat15
	Rps24-ps2		Slc6a6	Atxn10	Galnt11
	Csf2ra		Amdhd2	Tspan4	Arl4c
	Rps10-ps1		Aig1	Epb4.1l3	Rnf166
	Rps3		Arpc5	Abcg3	Cbfb
	Sh3pxd2b		Serpinb6a	0610031J06Rik	Smek2
	Rpl18-ps1		Chmp1a	Gpr137b-ps	Ube4a
	Bambi		Cd164	St6gal1	Pcif1
	Gm7331		Pnpla7	Galns	Tlr4
	Rps25		Commd9	Btg1	Unc93b1
	Gm10443		D6Wsu116e	Ptpra	Gpr137b-ps
	Gm10925		Arhgap19	Cx3cr1	Havcr2
	Gm7363		Rab7	Uba5	Ndfip2
	Rpl14		Camk1	Aldh9a1	Abcc5
	Rpl5		Cd83	Yif1a	Ddx26b
	AL663027.1		Sqstm1	Gyg	Ppig
	Gm15772		Atp6v1c1	Osbpl9	Il17ra
	Rplp0		Epb4.1l3	Ppt1	Klc1
	Ctse		Gpi1	Pfkfb3	Ddhd2
	Gm13192		Abcd2	Slc38a7	Clk3
	Rplp2-ps1		Rab1b	Atf3	Ncoa3
	Rpl22		Atp5o	Eci2	Ergic1
	Chst2		Sh3bp5	Lmbrd1	Ppt1
	Lgmn		Cst3	Qdpr	Rnf111
	Gm4149		Cd300a	Prps2	Rhob
	Cd83		Tmem173	Sord	2500003M10Rik
	Gm3511		Uba5	Rasgrp3	Fcgr1
	Rps3a		Rab11fip5	Trem2	Ubl3
	Gm9843		Ehd4	Arpc5	Isca2
	Cox8a		Sord	Wdfy1	Epb4.1l2
	Rpl38		Ifngr1	Csf1r	Ier5
	Gm10073		Plekha1	Abhd4	Usp15
	4632428N05Rik		Arpc1b	Tlr1	Commd8
	Rpl14-ps1		Mrpl28	Scd2	Fam134a
	Gm10186		Mff	Gnpda1	Itm2b
	Gm15710		Vps26a	Csf2ra	Ccnt2
	Gm13841		Rragc	Atp1b3	Hiat1
	Gm10116		Gpr165	F11r	Ikzf1
	Bhlhe40		Scpep1	Ivns1abp	Gm10790
	Rps13-ps1		Golm1	Ptplad2	Parp2
	Rpl39		Nek6	Heatr7a	Atp2b1
	Perp		Gpr56	G6pdx	Ube3a
	Acaca		Prelid1	Cd81	Brd3
	Atp1b3		Galk1	Lmf1	Prdx4
	Gm5805		Cuedc2	Atp6ap1	Gmpr2
	Txnip		Heatr7a	Pygl	Phyhd1
	Inf2		Copg	Idua	Trpm7
	2810422J05Rik		Gyg	Mgat4a	Morc3
	Rhob		Map2k2	Vac14	Prrc2c
	Rftn1		Atp6v1h	Cst3	Scd2
	Rpl37a		Aldh9a1	Glb1	BC004004
	Sparc		Galk2	Trim35	Secisbp2l
	Cd74		Nubp2	Rab31	Mfsd5
	Egln3		Vwa5a	Clcn7	Phc3
	Slco2b1		Cln3	Ecd	Mcoln1
	Ldha		Neu1	Slco2b1	Man2b2
	Eef1b2		Trf	Malat1	2400003C14Rik
	Csf1r		Abcg3	Olfml3	Acadvl
	Gm10136		Mfsd1	Fgd2	Alg5
	Maf		Slc48a1	Tgfbr1	Prpf40a
	Gm13408		Litaf	Nbr1	Trappc1
	Rps15		Osbpl9	Ckb	Rbms1
	Gm8759		0610031J06Rik	Gpr165	Tlr1
	Plekhh2		Dazap2	Ltc4s	Srrd
	Gm11263		Il10rb	Cd164	Slc15a3
	P2ry13		Rps6ka1	Gpr56	Vps11
	Gm13532		Calm1	Junb	Emr1
	Rps16		Mrc1	Ifngr1	Fermt3
	Gm15430		Ltc4s	Tmem173	Chd2
	Pdcd1		Rasgrp3	Rps6ka1	Tbk1
	Ptchd1		Cyp4v3	Hnrnpa2b1	2810403A07Rik
	Kcnma1		Btg1	Cyth4	Stk38
	Gm5239		Pitpna	Ly6e	Itch
	Rpl13a		Becn1	Mlxipl	4930471M23Rik
	Mir682		Abhd4	Srsf5	Pxk
	Gm16247		Ptplad2	Cfh	Ppcdc
	Arrdc4		Oxct1	Il6ra	Gmfb
	Sdf2l1		Slc23a2	Trf	Atf7ip
	Anxa3		Osbpl2	Mbnl1	Ptpro
	Rpl5-ps1		Cfh	P2ry6	Fndc3a
	Rpl35a		Pfkfb3	Rogdi	Ggh
	Gm13436		Akirin1	Zfhx3	Med12l
	Gm13864		Vac14	Susd3	Arhgap30
	Gm5244		Slc25a11	Inpp5d	Paqr7
	Kif1a		Srsf5	Asb2	Uqcrc1
	Bcl2a1d		Ckb	Ecscr	Tlr2
	Gm13047		Ccng1	Golm1	Sgce
	Ifi44		Gltp	Alox5ap	9930111J21Rik1
	Gm12630		Pld4	Pld1	Fnbp1
	Plbd2		Hibadh	Fmnl3	Rock2
	Il18bp		Ppt1	St3gal6	Tnrc6b
	St14		Efhd2	Slc2a5	1810074P20Rik
	Atox1		Rab31		Elovl5
	Siglech		Vps41		Kcnk13
	Rpsa-ps4		Zfhx3		Atp6v0a1
	Atp6v0d2		Slc2a5		Smarcb1
	Colec12		Klc4		Lap3
	Tcap		4833439L19Rik		Siglece
	Gm15590		Micu1		Srek1
	Gm13226		Cdc42se2		Ecscr
	Rpl9-ps6		Rogdi		Eed
	Gm11741		Gpr157		Ly6e
	Dpp7		Ecscr		Atad1
	Nexn		Ly6e		Mpv17l2
	Maff		Wdr45l		Lyn
	Rps15a		Fkbp8		Kpna4
	Gm13048		Plekho2		Ncstn
	Gm10086		Elmo1		Mapk1
	Gm9000		Atp5a1		Tgs1
	Tlr2		Ssh2		Gas5
	Rpl3		Itgam		Daglb
	Rps19-ps7		Il6ra		Chd4
	Pabpc1		4632428N05Rik		Zcchc7
	Gm11410		Ccr5		Zc3h11a
	Pkm2		Alox5ap		Psmd11
	Rps9		Trim35		Scamp2
	Tmed3		Cyth4		Agps
	Cd5		Zfp36		Fuca1
	Niacr1		Stat1		Trf
	AC119211.1		Slc40a1		Rasa3
	Sdf4		Susd3		Scarb2
	Gas2l3		Pld1		Wdr26
	Gm2000		Hnrnpa2b1		Immt
	Cxcr4		Sae1		Sec24c
	Gm10288		Wnk1		Tgfbr2
	Rpl27a		Mbnl1		Slc46a1
	Gm10059		Mlxipl		Tmem14c
	Apbb2		Cybasc3		Ppp1r15a
	Gm6863		Inpp5d		Ergic2
	Gm13340		Cmtm6		Actr1b
	Usp12		St3gal6		Ankle2
	Gm6136		Itgb5		Tspan3
	Vps13c		Lrrc33		X99384
	Gm2574		Asb2		Slc25a46
	Gas7		Adap2		Srsf7
	Gm12005		Arsb		Mpdu1
	Gm11953		Chd9		Atp8a1
	Rpl35		Syngr2		Ep400
	Ephx1		Ier2		Prcp
	Scpep1		Lat2		Rab3il1
	Akr1a4		Fam105a		Papola
	Rps19-ps11		Abi3		Zfp36
	Gm8129		Dock10		Os9
	Rpl32		Adrb2		Noc2l
	Myeov2		Arhgap4		Snapin
	Pebp1		Arhgap5		1110005A03Rik
	Gm6202		Btg2		Pik3ap1
	Ndufa6		Ccnd1		Glb1
	Tmem90a		Cd34		Asah1
	AC154650.1		Cd37		Gpatch8
	Rpl11		Cd53		Man1a
	Tspo		Cmtm7		Comt
	Gm14303		Ctsf		Man2b1
	Rps27a		Ctsh		Gsk3b
	Gm6286		D4Wsu53e		Nxf1
	Gm9294		Egr1		Paics
	Pea15a		Entpd1		Nsd1
	Glb1		Epb4.1l2		Fuca2
	Cox4i1		Fam110a		Eif3a
	Rpl13		Fmnl3		Yif1a
	Gm11478		Fscn1		Aph1a
	Dnajb14		Gal3st4		Orai1
	Gm10275		Gdi1		Tm9sf2
	Gm10012		Gtf2h2		Phb2
	Galk1		Il10ra		Rnf167
	Gm13826		Il1a		Pon2
	AL928935.1		Jun		Tapbp
	Gm9493		Lbr		Rps6ka1
	Gm2a		Med12l		Tlr7
	Scd2		Mll2		Cldn25
	Gm12334		Naaa		Nagpa
	Gm13341		Nav3		Pcf11
	Tnfsf8		Nop56		Tmem59
	Cd300lb		P2ry6		Rassf4
	Gm13196		Pag1		Naaa
	Gm15796		Ppcdc		Gfm2
	Gpr34		Prkab1		Manba
	Rpl7		Sall1		Mtap7d1
	Wbp5		Slc29a3		Zfp36l1
	Use1		Srgap2		Eif3m
	Prdx4		Srsf7		Stip1
	Gm10260		Wsb1		Slc44a2
	Gm10159				Chek2
	Naglu				Prpf38b
	Gm6807				Rtn4
	Ngfrap1				Slc35c2
	Gla				Slc15a4
	Rgs2				Plekhf2
	Rpl26-ps4				Arl6ip5
	Cmtm6				Zfp90
	Gsto1				Gsdmd
	Rpsa-ps9				Sirt7
	Shisa5				St3gal6
	RP24-92H14.2				Pde3b
	Rps25-ps1				Yif1b
	Hint1				Ctsf
	Rpl23a-ps3				Brd2
	Gnb2l1				Lrmp
	Fxyd5				Tmem109
	Man2b1				Cbx5
	Srgap2				Mcm6
	Gm11808				Cyth4
	Gm7536				Sap130
	C530028O21Rik				Syk
	Apoc1				Cep110
	Chst11				Hpgds
	Gm16379				Ctns
	Eef2				Fam120a
	Cd164				Srsf5
	Rpl22l1				Ctbp1
	Ccr5				Blmh
	Bcl2a1a				Il13ra1
	Gm11942				Cul1
	Pgcp				Il10ra
	Cybb				Actn4
	Gm16288				Tecr
	Rpl10				Dst
	Gm14044				Cep68
	Creb3l2				Scarb1
	Rps16-ps2				Slc38a7
	Rpl4				Brd8
	Gm6977				Ddx17
	Rpl17-ps1				Kdm2b
	Gm15148				Ppp1r9a
	St8sia6				Mfsd1
	Atp6v0e				Dag1
	Coro2a				Plod1
	Lpcat2				Cr1l
	Got1				Cdk2
	Rps11				Alg8
	Gm7336				Hiatl1
	Rpl18				Parvg
	Fau				Mkrn1
	Rpl34-ps1				Tnfrsf21
	Gm10294				Ramp1
	Hmgn3				Ophn1
	Atf3				Tmed5
	Gm7670				Clptm1l
	Ctss				Lpcat1
	Gm6252				Atp13a1
	Gm10036				Zfc3h1
	Ldlrad3				Laptm5
	Gm4987				Txndc12
	Gm11407				Dock1
	Mrpl54				Bptf
	Ppt1				Ogt
	Gm9396				Jak1
	Asb10				Ccnl2
	Gm8805				Rogdi
	Pfdn5				Lat2
	Bri3bp				Mtmr6
	Rnaset2a				Top2b
	Fuca1				Ccnl1
	Ttyh2				Derl2
	Gm15501				Itm2c
	Tmem173				Scamp1
	Ndufs6				Wdfy1
	Tmem205				Dnttip2
	0610031J06Rik				Rgs2
	AI607873				Slc7a6
	Atp6v1c1				Ctso
	Gm11518				Mlxip
	AW112010				Il16
	Npm1				Spns1
	Gm9097				Elk3
	Ghr				Ythdf2
	Pdgfrl				Slc12a9
	Fabp3-ps1				Apobec3
	Samd4				Pla2g4a
	Gm7860				Gdi1
	Sorbs3				Plcg2
	Slc25a47				Tor1aip1
	Ankrd55				Acss1
	Matn4				Cx3cr1
	Gpr137c				Reep3
	Rpl17-ps5				Zdhhc20
	Scarb1				Snx13
	Gm14059				Mapk14
	Rpl28-ps3				Atrx
	Uqcr11				Myc
	Adcy3				Rel
	Leprel2				Lpcat3
	Glipr1				Cd81
	Cox7a2l				Sft2d1
	Eef1g				Gorasp2
	Atp6v1f				Fam3c
	Fgl2				Wnk1
	Naca				St3gal5
	Gng5				Hexb
	Rpl15-ps1				Il6ra
	H2-Ab1				Mdm4
	Fblim1				Hspa5
	Gpr56				Dock10
	Gm3362				Tmem189
	Crybb1				Dpp7
	Prr5l				Arid4a
	Rpl37-ps1				Nr3c1
	Gm17511				Sel1l
	Gm7206				Agpat5
	Gm8618				9830001H06Rik
	Gm6023				Smchd1
	Gm8430				Txlna
	Adarb1				Atp2c1
	Taf10				Tmbim6
	Rpl8				Il1rl2
	Tmem176a				Tspan7
	Rpl28-ps1				Cops4
	Pigyl				Ifngr1
	Slc2a1				Eif5
	Gm16020				Tpra1
	1700017B05Rik				Fchsd2
	Rpl21-ps9				Nav3
	Cd200r4				Slc29a1
	Il3ra				Prr14
	Rpl19-ps7				Ugt1a7c
					Cdipt
					Adcy7
					Fam48a
					Bmp2k
					Atp1b3
					Tfe3
					Lmbrd1
					BC017643
					Sptlc2
					Dock4
					Cxxc5
					Acaa1a
					Pgrmc1
					Zmpste24
					Tmem209
					Tram1
					Scamp4
					Smarca5
					Gpr155
					Slc7a8
					Tmem104
					Rasa4
					Ctsc
					Arhgap39
					Stt3a
					Zfand5
					Tmem9b
					Clcc1
					Ccdc47
					Itgb1
					Ulk2
					Arhgap25
					Pdha1
					Erp44
					Flcn
					A230046K03Rik
					Zc3h7a
					Tmem170b
					Sla
					Eif4g3
					Clk1
					Atp1a1
					Tanc2
					Tet2
					Txndc15
					Mll2
					Phf20l1
					Sort1
					Glt25d1
					Lair1
					Gcn1l1
					Coro7
					Nckap1l
					Syvn1
					Dnajc5
					Tgfbr1
					Nfam1
					Tmx2
					Gtpbp1
					Tnfrsf1b
					Lamp2
					Bsg
					Rcn2
					Clip1
					Slc38a9
					Tmed7
					Cd37
					Gm2a
					Map3k11
					Ctage5
					Atp7a
					Hnrnph1
					Arl6ip1
					Edem2
					Tmem135
					Rtn4rl1
					Ifnar1
					Tmx1
					Stxbp2
					Serpine2
					Vps18
					4632428N05Rik
					Cfh
					Ip6k1
					Akap8l
					Ttc13
					Pla2g15
					Arhgap5
					Slc16a6
					Tmem50b
					Ube3b
					Birc6
					2410001C21Rik
					Slc38a10
					Tspan14
					Nfe2l2
					Csf2ra
					Nemf
					Pign
					Eci2
					Grina
					Abhd15
					Polr2a
					Acer3
					Ccng2
					Pigk
					F11r
					Acp2
					Derl1
					Frrs1
					Ankrd11
					Mertk
					Chd9
					Gm4980
					Mgat4a
					Fbxo38
					Sipa1l2
					Cse1l
					Aplp2
					Lgmn
					B4galnt1
					Nup214
					Sowahc
					Ankrd10
					Elmo1
					Camk1d
					Mtus1
					Itgb5
					Srsf6
					1700081L11Rik
					Cd300a
					2810474O19Rik
					Rnf145
					Adam17
					Mlec
					Matr3
					H47
					Slc30a7
					Cd86
					Nrm
					Gpaa1
					Hps3
					Arhgap4
					Elovl1
					Ddost
					Usp5
					Sf3b3
					Fam105a
					Evi2b
					Ctss
					Atp6ap1
					Mll3
					Slc2a5
					Mia3
					Serinc3
					Tpp2
					Cmtm7
					Olfml3
					Hcfc1
					Cd47
					Son
					Sirpa
					Cpsf1
					Mylip
					Gtf2h2
					Adam10
					Pik3cd
					Wsb1
					Sparc
					Arsb
					Ctnnb1
					Galns
					Ubfd1
					Btk
					Clptm1
					Rnase4
					Neu1
					Notch1
					Tbc1d14
					Galnt1
					Uggt1
					Scpep1
					Pld4
					Traf3ip3
					Ubr2
					Rpn2
					Lpcat2
					Nop56
					Malat1
					Tubgcp5
					Serinc1
					1500010J02Rik
					Ncln
					Tm9sf1
					Mfap3
					Gpr183
					Bcap29
					Sidt2
					Gramd1a
					Slc31a1
					Ep300
					1700017B05Rik
					Mfsd11
					Itgb2
					Syngr2
					Plxdc2
					Sec61a1
					Cd53
					Erlin2
					Cd164
					Abhd16a
					Cmtm6
					Tmem173
					Macf1
					Nlrp3
					Gpr56
					Pom121
					Fads1
					Tep1
					Rbm5
					Sall1
					Sun2
					Gpr165
					Egr1
					Csf1r
					Ankrd44
					Siglech
					Gal3st4
					Slc29a3
					Adrb2
					Lmf2
					Itgam
					Cd33
					Il6st
					2010106G01Rik
					Pros1
					Magt1
					Tmem63a
					Eif4a2
					Rab24
					Ptplad1
					Mgat1
					Pisd-ps3
					P2ry13
					Ccr5
					Bclaf1
					Lpar6
					Plxnb2
					Abca9
					Ssh2
					Dusp6
					C330019G07Rik
					Tspan4
					Golm1
					Entpd1
					Arrdc1
					Csf3r
					Mcm3
					Selplg
					P2ry12
					Clcn7
					Ivns1abp
					Cybasc3
					Slco2b1
					Abcc3
					Lrrc33
					Junb
					Fgd2
					Slc23a2
					D4Wsu53e
					Leng8
					Tmem119
