# Supplementary material for: Stroke induces disease-specific myeloid cells in the brain parenchyma and pia
Source: Nat Commun. 2022 Feb 17;13:945. doi: 10.1038/s41467-022-28593-1 (PMC8854573; doi:10.1038/s41467-022-28593-1)
Supplement: Supplementary file 10 — Source Data [file 41467_2022_28593_MOESM10_ESM.xlsx]

## Sheet: Figure 1
B
Brain
Bc				DC				Mono/Macro				Granulo				NK				Tc				Micro
ctrl	24h	72h		ctrl	24h	72h		ctrl	24h	72h		ctrl	24h	72h		ctrl	24h	72h		ctrl	24h	72h		ctrl	24h	72h
0.01	0.15	0.39		0.53	1.13	12.9		0.77	1.61	22.5		0.03	0.51	1.62		0.03	0.01	0.08		0.19	0.26	0.66		90.1	94.2	52.9
0.08	0.11	0.3		0.46	3.79	19.1		0.71	5.14	17.8		0.1	0.5	2.41		0.06	6.59e-05	0.02		0.19	0.19	2.01		94.2	84	39.8
0.04	9.7e-05	0.27		0.49	0.65	12.4		1.16	0.89	22		0.07	0.03	1.16		0.02	0	0.02		0.15	0.03	0.73		91.1	96.1	51.4
0.04	0.18	0.18		0.3	0.91	7.74		0.61	1.47	9.54		0.04	0.61	0.81		0.03	0.03	0.08		0.15	0.21	0.66		94.7	94.1	74.9
	0.05	0.24			5.07	6.27			9.93	6.21			0.43	0.62			0.02	0.04			0.18	0.86			79.4	79.3
	0.16	0.22			2.1	12			2.6	11.7			0.31	0.86			0.03	0.06			0.32	0.99			92.2	64.4
	0.1	0.13			1.4	7.18			1.56	7.54			0.24	0.93			0.04	8.8e-05			0.24	0.45			93	78.2
	0.03	0.04			0.74	2.26			0.97	1.02			0.16	0.27			0.01	0.02			0.1	0.17			95.8	91.3
	0.04	0.05			1.49	5.55			2.23	2.21			0.34	0.22			6.93e-05	0.02			0.18	0.26			90.2	87.7
	0.06	0.04			0.6	7.03			1.24	12.8			0.4	0.63			9.75e-05	0.04			0.09	0.31			94.8	71.4
	0.04	0.11			1.63	6.74			1.9	4.7			0.58	0.56			0.02	0.06			0.17	2.93			92.2	79
	0.01				0.71	11.6			1.4	6.16			0.26	0.46			0.03				0.16	2.31			94.1	72.1
CP
Bc				DC				Mono/Macro				Granulo				NK				Tc
ctrl	24h	72h		ctrl	24h	72h		ctrl	24h	72h		ctrl	24h	72h		ctrl	24h	72h		ctrl	24h	72h
0	0.43	0		0	0	0		1.91	2	2.89		0	0.43	0.83		4.77	2.15	0.62		3.1	3.86	1.65
0.15	0.14	0.24		1.39	0	0.11		0.93	2.92	7.21		0.46	0.7	1.44		7.57	2.09	0.31		5.41	2.51	1.75
0.37	0	0.09		0.75	0.08	0.17		0.75	3.15	2.04		0.37	2.07	0.51		2.99	2.53	0.51		2.99	5.22	2.47
0.45	0.11	0.07		0	0.42	0.07		0.9	2.22	2.7		1.79	0.11	0.48		1.35	1.16	0.28		1.35	4.97	1.04
	0.09	0.47			0.09	0			13.8	4.71			1.87	3.29			1.28	0.24			3.06	0.94
	0.14	0.21			0.07	0			5.55	3.39			0.69	1.38			1.32	0.74			3.33	1.16
	0	0.36			0	0.18			1.94	4.23			0.73	2.07			2.67	1.98			5.83	3.06
	0.13	0.45			0.26	0			2.05	1.35			1.28	1.13			0.9	2.93			3.33	3.16
	0.19	0.19			0.19	0.19			1.93	1.13			0	1.13			0.96	2.25			1.73	3.19
	0.63	0.34			0	0			2.52	2.39			0	1.71			1.26	2.73			0.63	3.07
	0	0			0	0			1.59	6.77			0	1.09			2.27	1.31			5.91	0.66
	0.21	0.17			0.21	0			2.33	1			1.27	0.33			2.33	2.5			1.91	6.17
Dura
Bc				DC				Mono/Macro				Granulo				NK				Tc
ctrl	24h	72h		ctrl	24h	72h		ctrl	24h	72h		ctrl	24h	72h		ctrl	24h	72h		ctrl	24h	72h
4.14	18.3	11.4		0.73	0.3	0.14		7.03	10.3	12.5		1.55	14.3	15.8		1.3	0.33	0.76		6.86	6.87	6.72
9.73	21.3	11.6		1.22	0.13	0.39		9.07	10.2	15.9		4.69	27.8	7.97		1.39	0.17	0.93		8.2	5.28	4.2
9.23	13.2	17.1		0.9	1.1	0.23		6.1	10.9	13.2		8.7	12.7	9.32		1.27	0.4	0.3		8.22	3.48	4.76
13.2	6.95	5.36		0.74	0.34	0.11		11.5	5.46	9		28.7	3.3	5.27		1.56	0.6	0.4		6.57	10.5	6.99
	9.08	12.1			0.47	0.2			7.58	10.6			16.1	5.31			0.6	0.44			6.21	3.16
	7.87	15.5			0.43	0.05			6.6	10.3			5.61	12.5			0.52	0.47			7.83	6.13
	6.67	1.88			0.41	0.14			4.08	11			4.05	6.12			0.46	0.49			11.6	4.93
	4.61	2.97			0.2	0.13			5.51	3.56			14.6	2.44			0.49	1.32			7.19	11.2
	1.53	9.44			0.11	0.35			5.6	12.9			6.47	20.1			0.96	0.81			7.48	6.73
	5.37	3.88			0.15	0.22			9.21	2.47			11.1	4.52			0.5	2.01			8.02	16.7
	5.8	6.04			0.23	0.08			7.7	6.99			24.1	11.7			0.77	0.98			5.9	11.3
	9.54	2.59			0.11	0.38			7.55	2.96			22	2.61			0.63	1.61			5.68	16.7
Pia
Bc				DC				Mono/Macro				Granulo				NK				Tc
ctrl	24h	72h		ctrl	24h	72h		ctrl	24h	72h		ctrl	24h	72h		ctrl	24h	72h		ctrl	24h	72h
0.11	0.99	0.2		0.22	0.07	0.04		12.5	29.6	9.34		0.53	5.19	1.01		0.49	0.23	0.45		0.82	2.13	3.69
0.34	0.47	0.89		0.34	0.08	0.11		3.37	5.78	4.76		0.92	1.45	4.87		0.84	0.47	0.78		2.91	1.37	2.21
0.53	0.65	0.22		0.13	0.16	0.07		2.49	9.36	4.98		0.71	4.74	0.58		0.76	0.42	0.1		4.93	1.59	2.52
0.64	0.35	0.17		0.41	0.06	0		1.39	9.37	6.33		0.38	0.64	0.53		0.75	0.2	0.21		2.75	1.63	2.16
	0.5	0.11			0.02	0			11	9.85			0.97	0.92			0.35	0.65			1.09	2.96
	0.15	0.29			0.1	0.03			9.83	8.99			0.46	2.1			0.25	0.15			1.39	2.5
	0.76	0.31			0.11	0.08			6.29	8.8			1.45	1.27			0.21	0.31			2.03	2.58
	0.24	0.39			0.05	0.39			6.97	3.12			1.36	2.1			1.02	1.56			3.92	6.84
	0.18	0.82			0	0.24			8.14	3.43			1.6	1.12			0.59	1.15			7.13	6.18
	0.91	1.21			0.25	0.07			6.02	6.35			3.04	5.21			0.4	2.35			2.99	5.99
	0.3	0.89			0.1	0.09			20.6	2.86			8.28	1.79			0.25	1.52			4.46	10.2
	0.18	1.13			0.35	0.39			10.6	2.54			2.4	1.35			1.64	1.35			3.87	12.4

## Sheet: Figure 2
D
cluster	24h vs. ctrl	72h vs. 24h	72h vs. ctrl
Micro_1	-20.7456	-19.228	-39.9736
Micro_2	-7.394	-17.3047	-24.6987
Micro_3	-2.43404	-5.98569	-8.41973
stress_Micro	5.76115	-2.56571	3.19543
CAM_1	4.95626	-6.59467	-1.63841
CAM_2	0.517374	6.11643	6.6338
SAMC	5.20654	2.78804	7.99458
Macro_1	0.00802235	0.896252	0.904274
Macro_2	1.03641	7.57211	8.60852
stress_Myeloid	0.427396	-0.687717	-0.260321
mDC1	0.790472	5.44132	6.2318
mDC2	0.582596	1.84564	2.42824
Granulo_1	3.28737	18.3354	21.6228
Granulo_2	3.00008	3.07314	6.07322
Mast	0.128942	0.0161538	0.145095
prolif_cells	0.130514	1.52875	1.65927
Bc	1.92405	0.57464	2.49869
gdTc	0.13366	0.404506	0.538166
ILC2	0.32314	0.631368	0.954508
Tc	1.34068	2.05427	3.39495
NK	1.01895	1.08844	2.1074

## Sheet: Figure 4
SAMC [cells/mm²]
OPN			LPL			M-CSF			Adam8
control	24h	72h	control	24h	72h	control	24h	72h	control	24h	72h
0	0	4.03	0	4.03	52.39	0	0	137.02	0	0	68.51
0	8.06	32.24	0	0	157.17	0	28.21	104.78	0	8.06	112.84
0	4.03	28.21	0	0	298.22	0	8.06	193.44	0	0	120.9
0	8.06	60.45	0	0	100.75	0	16.12	205.53	0	0	36.27
0	0	100.75	0	0	8.06	0	0	346.58	0	0	76.57
	8.06	76.57		36.27	16.12		64.48	342.55		0

## Sheet: Figure 5
B
foot faults [%]												infarct volume [mm³]
Placebo												placebo	CD115
baseline	2.39	2.72	2.17	2.47	1.04	2.52	1.85	2.04				69.83	40.31
post 1	7.88	0.23	3.95	10.21	7.14	7.88		1.54	2.65			8.36	21.31
post 2	5.54	3.63	8.14	7.14	1.41		1.35	2.44	3.33			32.05	13.3
post 3	6.36	1.8	1.41	3.27	4.95	9.76		4.3	2.44			51.68	14
												14.56	12.49
CD115												19.28	12.37
baseline	2.37	1.75	1.73	1.34	1.73	3.8	3.24	1.03				22.32	8.33
post 1	1.84	2.11	4.12	2.01	0.84	2.1		2.78				46.91	15.23
post 2	1.74	2.07	3.33	1.27	4.72	1.27		2.65				45.52
post 3	0.97	1.74	1.98	1.6	2.97	1.11	5	2.33
C
F4/80 / LPL [cells/mm²]			F4/80 / M-CSF [cells/mm²]			F4/80 / Adam8 [cells/mm²]
placebo	CD115		placebo	CD115		placebo	CD115
72.54	48.36		120.9	153.14		40.3	12.09
56.42	80.6		88.66	84.63		64.48	36.27
84.63	0		241.8	32.24		32.24	12.09
72.54	0		209.56	112.84		40.3	12.09
124.93	0		137.02	88.66		24.18	56.42
88.66	96.72		237.77	124.93		100.75	0
108.81	24.18		88.66	32.24		24.18	16.12
			104.78			44.33	0
D
PLN2 / lipid cells [cells/mm²]			lipid droplets per cell
placebo	CD115		placebo	CD115
60.45	16.12		3.6	3
16.12	0		2.67	0
0	24.18		0	2.33
16.12	0		1.33	0
16.12	0		4	0
36.27	0		3.25	0
8.06	16.12		4.5	2
0	0		0	0
F
foot faults [%]												infarct volume [mm³]
Placebo												placebo	MMP408
baseline	2.65	1.44	0.82	1.31	2.04	0	1.35	0.61	1.49	0.9		6.89	13.29
post 1	0.66	2.53	9.46	2.6	1.35	1.83	1.41	0	0	9.41		5.86	41.96
post 2	1.56	3.28	4.08	10.53	0.95	7.02	2.04	3.09	0.89	15.38		20.71	29.28
post 3	0	0	11.11	2.22	2.04	4.76	2.78	1.16	0	14.29		57.69	32.46
												8.06	10.01
MMP408												52.85	47.67
baseline	1.72	1.26	0.58	2.38	1.16	0.55	1.12	1.18	1.12			25.67	60.23
post 1	0.69	2.46	2.3	0	2.45	7.5		0	2.29			51.34	21.12
post 2	3.57	3.54	0	0	1.02	12.5	4.84	2.63	2.22			14.33	21.12
post 3	0	2.44	5.26	0	1.75	0	0	0	5.56
G
F4/80 / LPL [cells/mm²]			F4/80 / M-CSF [cells/mm²]			F4/80 / Adam8 [cells/mm²]
placebo	MMP408		placebo	MMP408		placebo	MMP408
48.36	145.08		338.52	358.67		0	0
132.99	197.47		261.95	261.95		0	12.09
76.57	68.51		40.3	76.57		16.12	12.09
36.27	108.81		36.27	181.35		8.06	40.3
124.93	40.3		233.74	84.63		20.15	0
88.66	52.39		137.02	124.93		16.12	32.24
44.33	153.14		257.92	92.69		20.15	28.21
149.11	205.53		270.01	189.41		48.36	64.48
137.02	177.32		237.77	298.22		76.57	32.24
120.9						48.36
H
PLN2 / lipid cells [cells/mm²]			lipid droplets per cell
placebo	MMP408		placebo	MMP408
0	0		0	0
0	0		0	0
28.21	16.12		3.29	2
20.15	16.12		2	4
0	0		0	0
21.44	32.24		2	6.1
28.21	16.12		3.14	6
16.12	0		1	0
0	0		0	0
26.87			3.67

## Sheet: Supplementary Figure 1
A
infarct volume [mm³]
post 24h			post 72h
30'	45'		30'	45'
25.4	13.56		10.76	48.12
20.69	16.55		7.01	62.45
8.25	16.26		13.17	41.09
8.18	19.2		11.11	39.6
16.06	30.84		13.53	25.2
16.84	44.41		12.65
B
TUNEL / NeuN [cells/mm²]
30'					45'
post 24h		post 72h			post 24h		post 72h
cortex	striatum	cortex	striatum		cortex	striatum	cortex	striatum
0	27.5	0	60.5		0.5	39	53.5	47
0	2	0	63.5		0	0	31.5	38.5
0	0	0	50.5		0	37	71.5	85.5
0.5	0.5	0	71.5		0	6	0	50.5
0	0.5	0	73		0	29	0.5	58.5
0	0	1.5
C
[cells/ROI]
cortex	F4/80+								striatum	F4/80+
24h	6	21.5	6.5	3	0	2			24h	28	40	19	13	7.5	22.5
72h	1	9	16.5	5	1.5	54	1		72h	40.5	38.5	70.5	73	64	131	1.5
24h	3.5	2.5	0.5	1	2	1.5			24h	36.5	25.5	31	22	36.5	8.5
72h	51.5	30.5	61	6.5	4				72h	54.5	64	88.5	19.5	64.5
	7/4+									7/4+
24h	2.5	8	20	0.5	2.5	8			24h	2	17.5	5.5	5.5	10.5	2.5
72h	1	4.5	20.5	3	20.5	36	4.5		72h	12.5	4.5	53.5	18	20	92.5	5
24h	2.5	6.5	5	5.5	9	1.5			24h	22	55	2.5	14.5	5.5	1
72h	38.5	46	47	2.5	2.5				72h	26.5	26.5	24.5	4.5	29
	CD3+									CD3+
24h	0	0	0	6	0	0			24h	0	1	0	3	0	0
72h	4.5	0	1	0	0	3			72h	1	4	0	0	2	2
24h	0	0	0	0	0				24h	0	1	3	1	0
72h	0	0	0	0	0				72h	0	0	0	0	1
	B220+									B220+
24h	3	3	1	0	8	1			24h	3	1	1	1	7	3
72h	4	2	13	6	10	4	6		72h	2	2	8	4	7	3	2
24h	13	10	4	4	4	1			24h	6	0	0	3	1	1
72h	0	0	5	1	0				72h	5	1	3	1	0
E
7/4 [cells/ROI]
ipsilateral			contralateral
24h	72h		24h	72h
4	5		12	30
5	15		11	24
9	5		7	10
3	6		3	19
3	12		4	19
	4
	8

## Sheet: Supplementary Figure 3
Brain
Bc				DC				Mono/Macro				Granulo				NK				Tc				Micro
ctrl	24h	72h		ctrl	24h	72h		ctrl	24h	72h		ctrl	24h	72h		ctrl	24h	72h		ctrl	24h	72h		ctrl	24h	72h
10	22	119		380	584	2056		557	767	931		18	125	245		20	10	8		134	76	156		65122	76110	83068
60	36	47		348	1287	5918		541	1933	2359		78	292	236		42	6	19		144	156	277		71898	78048	93602
27	44	41		376	429	5789		887	894	10567		54	288	522		15	7	17		118	63	252		69484	68080	58788
16	22	33		127	948	5312		255	1109	3710		16	339	442		13	13	31		64	101	177		39849	53769	62258
	10	63			512	6914			1010	3679			187	277			20	36			118	287			67871	43056
	31	114			151	3438			276	5992			76	432			2	21			32	244			13101	14118
	61	192			1515	2726			2450	2549			262	345			3	34			78	190			35413	5684
	7	113			187	4165			307	7391			7	389			0	8			9	144			27626	17238
	67	88			225	2235			474	2756			150	233			10	6			51	199			24989	21645
	7	36			819	1050			2064	1040			78	103			5	14			35	99			13966	13274
	28	53			506	2407			898	2364			76	174			9	7			80				25695	12959
	32	55			258	1571			343	1649			52	204			5	14			40				16264	17111
CP
Bc				DC				Mono/Macro				Granulo				NK				Tc
ctrl	24h	72h		ctrl	24h	72h		ctrl	24h	72h		ctrl	24h	72h		ctrl	24h	72h		ctrl	24h	72h
0	1	2		0	243	75		8	16	6		0	10	5		20	7	13		13	26	14
1	1	1		9	106	104		6	10	6		3	0	6		49	5	12		35	9	17
1	1	1		2	41	39		2	4	7		1	0	5		8	2	8		8	1	9
1	0	0		0	113	35		2	7	31		4	0	5		3	10	6		3	26	3
	1	1			137	98			11	6			6	2			11	15			9	37
	3	0			43	16			14	14			3	4			15	3			27	8
	1	11			35	260			21	325			5	65			15	14			18	79
	0	1			156	61			41	24			27	6			33	6			68	29
	1	1			140	102			21	39			1	7			11	4			47	15
	1	2			59	24			162	20			22	14			15	1			36	4
	2	2			190	32			80	32			10	13			19	7			48	11
	0	4			18	63			8	47			3	23			11	22			24	34
Dura
Bc				DC				Mono/Macro				Granulo				NK				Tc
ctrl	24h	72h		ctrl	24h	72h		ctrl	24h	72h		ctrl	24h	72h		ctrl	24h	72h		ctrl	24h	72h
248	282	45		44	587	2		421	337	54		93	893	37		78	30	20		411	440	170
1208	86	1090		151	853	40		1126	315	1486		582	364	2320		173	54	94		1018	421	777
493	596	207		48	1111	12		326	1023	132		465	1236	241		68	56	107		439	891	893
890	272	229		50	331	3		776	361	265		1931	1130	445		105	36	37		442	277	428
	1366	103			753	15			1080	118			3156	104			90	64			813	665
	1048	1008			318	431			593	1101			818	1394			19	67			394	592
	1771	237			215	76			852	325			2309	163			14	19			439	86
	300	3152			179	1035			248	2438			288	1719			9	56			79	878
	267	345			467	437			210	579			127	339			23	26			403	450
	212	361			166	154			177	315			377	158			14	13			145	94
	366	2617			375	641			307	1736			261	2120			24	79			364	1037
	260	177			338	801			159	1031			158	575			18	46			454	463
Pia
Bc				DC				Mono/Macro				Granulo				NK				Tc
ctrl	24h	72h		ctrl	24h	72h		ctrl	24h	72h		ctrl	24h	72h		ctrl	24h	72h		ctrl	24h	72h
5	5	8		272	367	321		560	144	64		24	28	43		22	21	32		37	81	140
9	3	24		201	290	543		88	137	101		24	27	33		22	10	34		76	120	182
12	18	17		187	270	208		56	119	89		16	60	73		17	8	33		111	59	84
17	6	10		189	332	161		37	416	32		10	167	20		20	5	17		73	90	114
	3	20			316	224			180	45			41	24			28	24			66	220
	56	10			986	395			1684	474			295	51			13	23			121	187
	17	8			303	47			207	43			52	44			17	7			49	20
	20	13			188	286			288	290			146	34			13	6			49	147
	19	8			428	213			510	296			35	25			11	10			89	101
	26	2			375	168			569	183			50	17			18	12			56	55
	9	10			519	212			581	309			27	72			15	5			82	86
	29	8			258	224			239	228			55	33			8	8			77	67

## Sheet: Supplementary Figure 4
	B	D
cluster	pia: 24h vs. ctrl	dura: 24h vs. ctrl
Micro_1	-2.3181	-0.0569759
Micro_2	-0.0460946	-0.1534
Micro_3	0.371406	0.00314171
stress_Micro	-0.02018	0.0750939
CAM_1	1.47504	-0.555445
CAM_2	-2.93087	-0.0531728
SAMC	1.53255	-0.085393
Macro_1	0.0733521	-0.428501
Macro_2	-15.9394	-7.15067
stress_Myeloid	-0.175214	-0.102779
mDC1	3.7339	-3.28658
mDC2	0.75194	-2.41467
Granulo_1	5.76835	0.064653
Granulo_2	2.93327	2.75211
Mast	0.117396	-0.182762
prolif_cells	-0.243249	-1.25387
Bc	-0.911366	4.25165
gdTc	0.526984	0.98763
ILC2	0.992884	4.72166
Tc	2.8847	2.46154
NK	1.42265	0.406745

## Sheet: Supplementary Figure 6
B
PLN2 [cells/mm²]		Bodipy [droplets/cell]
494.35		15.76
322.4		11.23
177.32		11.84
290.16		12
503.75		13.23
459.42		9.78
483.6		13.51
D
[% of cells]
lipid droplets
CD45lowLILRB4+	CD45+LILRB4-	CD45highLILRB4+
25	31.25	8.33333
diffused fluorescence
CD45lowLILRB4+	CD45+LILRB4-	CD45highLILRB4+
50	37.5	91.67

## Sheet: Supplemental Figure 7
A
Balb/c [cells/mm²]
OPN	LPL	M-CSF	ADAM8
814.06	189.41	0	8.06
592.41	403	0	0
572.26	322.4	0	32.24
390.91	322.4	4.03	16.12
141.05	132.99	12.09	24.18
88.66	16.12	4.03	0
Supplementary Figure 7b
Brainstem infarction [cells/mm²]
IBA1	OPN	M-CSF	ADAM8	LPL
497.03	69.85	397.63	451.36	112.84
338.52	213.59	107.47	408.37	107.47
411.06	153.14	185.38	205.53	249.86
393.6	32.24	120.9	177.32	120.9
462.11	96.72	107.47	134.33	177.32
368.07	155.83	155.83	236.43	209.56
		376.13	188.07	59.11

## Sheet: Supplementary Figure 8
C
CD45.1/M-CSF [cells/mm²]
CD45.1/WT	WT/CD45.1
80.6	45.67
61.79	64.48
171.95	56.42
61.79
D
SAMC [cells/mm²]
	24h		48h		72h
	IBA1/OPN	IBA1/OPN/tdTomato	IBA1/OPN	IBA1/OPN/tdTomato	IBA1/OPN	IBA1/OPN/tdTomato
OPN	19.87	0	119.22	0	0	0
	39.74	0	198.7	0	99.35	0
	39.74	0	79.48	0	99.35	0
	39.74	0
	IBA1/M-CSF	IBA1/M-CSF/tdTomato	IBA1/M-CSF	IBA1/M-CSF/tdTomato	IBA1/M-CSF	IBA1/M-CSF/tdTomato
M-CSF	99.35	0	417.27	79.48	457.01	99.35
	99.35	19.87	357.66	19.87	337.79	99.35
	238.44	39.74	139.09	39.74	238.44	39.74
	178.83	19.87	158.96	39.74
	IBA1/MMP12	IBA1/MMP12/tdTomato	IBA1/MMP12	IBA1/MMP12/tdTomato	IBA1/MMP12	IBA1/MMP12/tdTomato
MMP12	198.7	19.87	258.31	59.61	317.92	19.87
	198.7	19.87	238.44	39.74	417.27	99.35
	238.44	59.61	238.44	39.74	476.88	139.09
	119.22	19.87	158.96	59.61
